# Supplementary material for: A comprehensive tRNA pseudouridine map uncovers targets dependent on human stand-alone pseudouridine synthases
Source: Nat Cell Biol. 2025 Oct 24;27(12):2186–97. doi: 10.1038/s41556-025-01803-w (PMC12716993; doi:10.1038/s41556-025-01803-w)
Supplement: Supplementary file 3 — Supplementary Tables 1–6. [file 41556_2025_1803_MOESM3_ESM.xlsx]

## Sheet: Supplementary Table 1
Supplementary Table 1. Comparison of human stand-alone PUS-dependent Ψ sites identified by CMC-based methods and BACS.
Human	CMC-based methods	Ref.	BACS	Ref.
PUS
PUS1	cy-tRNA-27/28	Ref.1	cy-tRNA-27/28	Ref.2
	mt-tRNA-27/28	Ref.1	mt-tRNA-27/28	Ref.2
	mt-tRNA-67	Ref.3	mt-tRNA-66/67/68	Ref.2
	(results from yeast and mouse homologs)
			mt-tRNA-20 (Leu-UUR)	Ref.2
			mt-tRNA-25 (Asn)	Ref.2
PUS3	cy-tRNA-39	Ref.4,5	cy-tRNA-38/39/40	This work
PUSL1			mt-tRNA-38/39/40	This work
TRUB1	cy-tRNA-55	Ref.6	cy-tRNA-55	Ref.2
	(results from yeast homolog)
	mt-tRNA-55	Ref.7	mt-tRNA-55	Ref.2
	TRUB1-dependent:		TRUB1-dependent:
	(Asn, Gln, Glu, Pro)		(Asn, Gln, Glu, Leu-UUR, Met, Pro, Ser-UCN)
	TRUB1-independent:
	(Leu-UUR, Met, Ser-UCN)
PUS10	cy-tRNA-54	Ref.8,9	cy-tRNA-54	This work
	PUS10-dependent:		PUS10-dependent:
	(Arg-ACG/TCG, Cys-GCA,		(Arg-ACG/CCG/CCT/TCG/
	Gln-CTG/TTG, Trp-CCA)		TCT, Gln-CTG/TTG,
	PUS10-independent:		Pro-AGG/CGG/TGG,
	(Arg-CCG/TCT, Glu-TTC,		Thr-TGT, Trp-CCA)
	Gly-GCC, His-GTG, Ile-TAT,
	Pro-AGG/CGG/TGG,
	Thr-TGT)
	cy-tRNA-55	Ref.8,9	cy-tRNA-55	This work
TRUB2			ND	This work
PUS7	cy-tRNA-13	Ref.10,11	cy-tRNA-13	Ref.2
	cy-tRNA-35	Ref.12	cy-tRNA-35	Ref.2
	(results from yeast homolog)
			cy-tRNA-20B/36/50	Ref.2
			mt-tRNA-50	Ref.2
PUS7L			cy-tRNA-e12/e13/e1	This work
RPUSD1			cy-tRNA-30/72	This work
RPUSD2			cy-tRNA-31/32/34	This work
			mt-tRNA-31/32	This work
RPUSD3			ND	This work
RPUSD4	16S mt-rRNA-1397	Ref.13,14	16S mt-rRNA-1397	This work
	mt-tRNA-39 (Phe)	Ref.13,14	ND	This work
Yeast and mouse results were obtained using in vitro PUS activity assays. ND, not detected.
References:
1. Patton, J. R., Bykhovskaya, Y., Mengesha, E., Bertolotto, C. & Fischel-Ghodsian, N. Mitochondrial myopathy and sideroblastic anemia (MLASA): missense mutation in the pseudouridine synthase 1 (PUS1) gene is associated with the loss of tRNA pseudouridylation. J. Biol. Chem. 280, 19823–19828 (2005).
2. Xu, H. et al. Absolute quantitative and base-resolution sequencing reveals comprehensive landscape of pseudouridine across the human transcriptome. Nat. Methods 21, 2024–2033 (2024).
3. Behm-Ansmant, I. et al. A previously unidentified activity of yeast and mouse RNA: pseudouridine synthases 1 (Pus1p) on tRNAs. RNA 12, 1583–1593 (2006).
4. Lin, T.-Y. et al. Destabilization of mutated human PUS3 protein causes intellectual disability. Hum. Mutat. 43, 2063–2078 (2022).
5. Lin, T.-Y. et al. The molecular basis of tRNA selectivity by human pseudouridine synthase 3. Mol. Cell 84, 2472–2489 (2024).
6. Becker, H. F., Motorin, Y., Planta, R. J. & Grosjean, H. The yeast gene YNL292w encodes a pseudouridine synthase (Pus4) catalyzing the formation of Ψ55 in both mitochondrial and cytoplasmic tRNAs. Nucleic Acids Res. 25, 4493–4499 (1997).
7. Jia, Z. et al. Human TRUB1 is a highly conserved pseudouridine synthase responsible for the formation of Ψ55 in mitochondrial tRNAAsn, tRNAGln, tRNAGlu and tRNAPro. Nucleic Acids Res. 50, 9368–9381 (2022).
8. Song, J. et al. Differential roles of human PUS10 in miRNA processing and tRNA pseudouridylation. Nat. Chem. Biol. 16, 160–169 (2020).
9. Wang, Y. et al. Aging-induced pseudouridine synthase 10 impairs hematopoietic stem cells. Haematologica 108, 2677–2689 (2023).
10. de Brouwer, A. P. M. et al. Variants in PUS7 cause intellectual disability with speech delay, microcephaly, short stature, and aggressive behavior. Am. J. Hum. Genet. 103, 1045–1052 (2018).
11. Shaheen, R. et al. PUS7 mutations impair pseudouridylation in humans and cause intellectual disability and microcephaly. Hum. Genet. 138, 231–239 (2019).
12. Behm-Ansmant, I. et al. The Saccharomyces cerevisiae U2 snRNA: pseudouridine-synthase Pus7p is a novel multisite-multisubstrate RNA: Ψ-synthase also acting on tRNAs. RNA 9, 1371–1382 (2003).
13. Antonicka, H. et al. A pseudouridine synthase module is essential for mitochondrial protein synthesis and cell viability. EMBO Rep. 18, 28–38 (2017).
14. Zaganelli, S. et al. The pseudouridine synthase RPUSD4 is an essential component of mitochondrial RNA granules. J. Biol. Chem. 292, 4519–4532 (2017).

## Sheet: Supplementary Table 2
Supplementary Table 2. Oligonucleotide sequences in this work
name	sgRNA sequences (5’ to 3’)
RPUSD1-sgRNA1	AGGTCAGGTCGCCCACCACGGGG
RPUSD1-sgRNA2	TCCACACACTCGGTGTCCGTGGG
RPUSD2-sgRNA	TAACTGTGTTGTGTCGGAAGCGG
RPUSD3-sgRNA1	GAGAACAACGTCAGCTCTCCTGG
RPUSD3-sgRNA2	AGAACCGGCCCAAAACACGGCGG
RPUSD4-sgRNA1	GTTGTTTAGAACCCGTCAGGTGG
RPUSD4-sgRNA2	AGTCGTGGACATCCCCATTGTGG
PUS10-sgRNA1	GGGTGTTCCCATTGATGGAAAGG
PUS10-sgRNA2	GCTGGTGAATTCAAACCCAGAGG
PUSL1-sgRNA1	TGTTTGAACGCAACCTATGCTGG
PUSL1-sgRNA2	GGTCCACGCCCTGAGCAACGCGG
PUS3-sgRNA	GTCCCCTACGTACAAAATGCTGG
PUS7L-sgRNA1	AAGGAAGATACTATCGTTGATGG
PUS7L-sgRNA2	GCGTGAGAGAGCATTGTTGGAGG
TRUB2-shRNA1	TGGTAGAGAAGACAACCTATG
TRUB2-shRNA2	GCGGAAGTTGGTTCATGAAAT
RPUSD1_FLAG_forward	ATATATCTTAAGatggattacaaggatgacgacgataaggagccaggcagcgtggagaac
RPUSD1_reverse	ATATATGCGGCCGCtcagctgtccggttccagcgtcca
RPUSD1_D67A_forward	CCACCAGCTGgcgTTCTCCACCAG
RPUSD1_D67A_reverse	CAGAACCTGAACCCGTAG
MISSION® pLKO.1-puro Non-Target shRNA Control Plasmid DNA	SHC016
MISSION® pLKO.1-puro-CMV-TurboGFP Positive Control Plasmid DNA	SHC003

## Sheet: Supplementary Table 3
Supplementary Table 3. Sequencing metrics and sample information
sample	library	raw_reads_r1	raw_reads_r2	samplefq	nnunn	rrna_mapped	snorna_mapped	trna_mapped		NNΨNN_conv	NNUNN_fp
HCT116_WT_BACS	BACS	46716774	46716774	36986660	976684	7313345	1335967	8770102		0.833029	0.00506136
HCT116_WT_CTRL	ctrl	34620266	34620266	27018687	848607	5665518	1014254	11788805		0.000425485	0.000791341
PUSL1_KO1_BACS	BACS	12286204	12286204	12196325	183687	1740085	275667	4307249		0.804996	0.0047442
PUSL1_KO1_CTRL	ctrl	17995293	17995293	17559228	331653	2131892	366607	8935749		0.000486393	0.000741824
PUSL1_KO2_BACS	BACS	11403357	11403357	11293716	170280	1609721	332478	3909067		0.804996	0.0047442
PUSL1_KO2_CTRL	ctrl	13048816	13048816	12669997	215457	1545592	352064	6279528		0.000486393	0.000741824
RPUSD1_KO1_BACS	BACS	8705636	8705636	8633637	137434	1377950	247435	3257955		0.804996	0.0047442
RPUSD1_KO1_CTRL	ctrl	11064648	11064648	10747989	224636	1447709	284384	5643809		0.000486393	0.000741824
RPUSD1_KO2_BACS	BACS	10216112	10216112	10125365	163414	1736547	272811	3920310		0.804996	0.0047442
RPUSD1_KO2_CTRL	ctrl	8880419	8880419	8618295	195393	1197633	250136	4568403		0.000486393	0.000741824
RPUSD2_KO1_BACS	BACS	11046503	11046503	10958013	170951	1497517	221374	4014959		0.804996	0.0047442
RPUSD2_KO1_CTRL	ctrl	16065794	16065794	15704322	285228	1855915	281495	8184357		0.000486393	0.000741824
RPUSD2_KO2_BACS	BACS	11668862	11668862	11574797	194443	1650561	259281	4136077		0.804996	0.0047442
RPUSD2_KO2_CTRL	ctrl	14228297	14228297	13884273	292247	1619140	281156	7021299		0.000486393	0.000741824
RPUSD3_KO1_BACS	BACS	8401783	8401783	8258665	207227	1804289	267438	2676589		0.707453	0.0038937
RPUSD3_KO1_CTRL	ctrl	10972509	10972509	10627540	338232	1892004	351517	4527762		0.000505051	0.000759254
RPUSD3_KO2_BACS	BACS	9360594	9360594	9234377	203097	1634359	190518	3192823		0.707453	0.0038937
RPUSD3_KO2_CTRL	ctrl	16083499	16083499	15645485	522485	2238602	331463	7115295		0.000505051	0.000759254
RPUSD4_KD1_BACS	BACS	5838335	5838335	5780732	77996	911456	144525	2128039		0.804996	0.0047442
RPUSD4_KD1_CTRL	ctrl	3044117	3044117	2952708	99071	384927	79861	1423911		0.000486393	0.000741824
RPUSD4_KD2_BACS	BACS	14096607	14096607	13981815	182664	1860919	258320	5297313		0.804996	0.0047442
RPUSD4_KD2_CTRL	ctrl	14619647	14619647	14274950	241008	1566736	248579	7701286		0.000486393	0.000741824
PUS10_KO1_BACS	BACS	6124570	6124570	6081227	220311	540552	84192	1221283		0.897654	0.00911128
PUS10_KO1_CTRL	ctrl	6597991	6597991	6418635	327943	818841	136439	3124570		0.000481531	0.000740692
PUS10_KO2_BACS	BACS	8220129	8220129	8154224	283525	880696	101114	1655184		0.897654	0.00911128
PUS10_KO2_CTRL	ctrl	6335520	6335520	6148356	312082	913477	123384	2942127		0.000481531	0.000740692
PUS3_KO1_BACS	BACS	7031800	7031800	6972635	225599	676912	67034	1276197		0.897654	0.00911128
PUS3_KO1_CTRL	ctrl	8043222	8043222	7822602	331079	1098658	112734	3571732		0.000481531	0.000740692
PUS3_KO2_BACS	BACS	8081909	8081909	8026489	272655	644572	83378	1538958		0.897654	0.00911128
PUS3_KO2_CTRL	ctrl	8440122	8440122	8234003	386243	935193	131214	3900339		0.000481531	0.000740692
PUS7L_KO1_BACS	BACS	4465166	4465166	4421397	139604	352680	54803	862054		0.897654	0.00911128
PUS7L_KO1_CTRL	ctrl	2018250	2018250	1959510	127461	215291	41638	898356		0.000481531	0.000740692
PUS7L_KO2_BACS	BACS	7241029	7241029	7181306	268134	570695	91493	1380177		0.897654	0.00911128
PUS7L_KO2_CTRL	ctrl	6790077	6790077	6624278	348732	730101	135020	3220782		0.000481531	0.000740692
sh_NT_Ctrl_1 HCT116_BACS	BACS	7309269	7309269	7192779	69398	1284898	160365	2098666		0.689934	0.00566592
sh_NT_Ctrl_1 HCT116_CTRL	ctrl	4768695	4768695	4581031	51747	906056	124526	2099578		0.000536758	0.000748135
sh_NT_Ctrl_2 HCT116_BACS	BACS	9986450	9986450	9789365	117336	2167993	225348	2677371		0.689934	0.00566592
sh_NT_Ctrl_2 HCT116_CTRL	ctrl	4673976	4673976	4452731	69940	1040629	130635	1930813		0.000536758	0.000748135
shTRUB2_1 HCT116_BACS	BACS	8341708	8341708	8211574	139234	1544871	205224	2047482		0.689934	0.00566592
shTRUB2_1 HCT116_CTRL	ctrl	6744222	6744222	6496475	130332	1351754	199204	2610549		0.000536758	0.000748135
shTRUB2_2 HCT116_BACS	BACS	8702034	8702034	8575330	144281	1581439	168815	2172483		0.689934	0.00566592
shTRUB2_2 HCT116_CTRL	ctrl	5952220	5952220	5749046	127176	1217449	140217	2302053		0.000536758	0.000748135
sh_NT_Ctrl_1 HeLa_BACS	BACS	5363982	5363982	5241371	321852	914065	95901	1257100		0.593338	0.00472921
sh_NT_Ctrl_1 HeLa_CTRL	ctrl	3305874	3305874	3007215	172685	622798	66416	1182687		0.000609455	0.000912539
shTRUB2_1 HeLa_BACS	BACS	7476847	7476847	7269998	342793	1931100	118879	1661321		0.593338	0.00472921
shTRUB2_1 HeLa_CTRL	ctrl	4992223	4992223	4448224	211836	1393818	86789	1622980		0.000609455	0.000912539
shTRUB2_2 HeLa_BACS	BACS	6483274	6483274	6313978	314853	1456601	104611	1583312		0.593338	0.00472921
shTRUB2_2 HeLa_CTRL	ctrl	3599684	3599684	3232958	169238	846925	63085	1274878		0.000609455	0.000912539
Rescue_Empty vector_BACS	BACS	14480778	14480778	14267792	281318	2580617	370255	4160063		0.641322	0.00414831
Rescue_Empty vector_CTRL	ctrl	10526865	10526865	9725322	217740	1910158	288361	4497527		0.000441877	0.000702575
Rescue_RPUSD1_WT_BACS	BACS	11328539	11328539	11038661	254556	5023510	138156	1352213		0.641322	0.00414831
Rescue_RPUSD1_WT_CTRL	ctrl	8371093	8371093	7287349	208104	3787372	117009	1523940		0.000441877	0.000702575
Rescue_RPUSD1_D67A_BACS	BACS	13354003	13354003	13168364	286029	2188340	309761	3675949		0.641322	0.00414831
Rescue_RPUSD1_D67A_CTRL	ctrl	8810164	8810164	8167153	208232	1548420	221738	3540668		0.000441877	0.000702575

## Sheet: Supplementary Table 4
Supplementary Table 4. Ψ sites in WT, PUS-KO, and PUS-KD HCT116 cells
				WT			RPUSD1-KO1			RPUSD1-KO2			RPUSD2-KO1			RPUSD2-KO2			RPUSD3-KO1			RPUSD3-KO2			RPUSD4-KD1			RPUSD4-KD2			PUS10-KO1			PUS10-KO2			PUSL1-KO1			PUSL1-KO2			PUS3-KO1			PUS3-KO2			PUS7L-KO1
name	pos	canonical pos	motif	WT_BACS_T	WT_BACS_C	WT_Ψ_level	RPUSD1-KO1_BACS_T	RPUSD1-KO1_BACS_C	RPUSD1-KO1_Ψ_level	RPUSD1-KO2_BACS_T	RPUSD1-KO2_BACS_C	RPUSD1-KO2_Ψ_level	RPUSD2-KO1_BACS_T	RPUSD2-KO1_BACS_C	RPUSD2-KO1_Ψ_level	RPUSD2-KO2_BACS_T	RPUSD2-KO2_BACS_C	RPUSD2-KO2_Ψ_level	RPUSD3-KO1_BACS_T	RPUSD3-KO1_BACS_C	RPUSD3-KO1_Ψ_level	RPUSD3-KO2_BACS_T	RPUSD3-KO2_BACS_C	RPUSD3-KO2_Ψ_level	RPUSD4-KD1_BACS_T	RPUSD4-KD1_BACS_C	RPUSD4-KD1_Ψ_level	RPUSD4-KD2_BACS_T	RPUSD4-KD2_BACS_C	RPUSD4-KD2_Ψ_level	PUS10-KO1_BACS_T	PUS10-KO1_BACS_C	PUS10-KO1_Ψ_level	PUS10-KO2_BACS_T	PUS10-KO2_BACS_C	PUS10-KO2_Ψ_level	PUSL1-KO1_BACS_T	PUSL1-KO1_BACS_C	PUSL1-KO1_Ψ_level	PUSL1-KO2_BACS_T	PUSL1-KO2_BACS_C	PUSL1-KO2_Ψ_level	PUS3-KO1_BACS_T	PUS3-KO1_BACS_C	PUS3-KO1_Ψ_level	PUS3-KO2_BACS_T	PUS3-KO2_BACS_C	PUS3-KO2_Ψ_level	PUS7L-KO1_BACS_T
mt_tRNA_Ala	35	38	CGTTC	2818	281	0.118277	1133	213	0.204838	1037	171	0.182637	1075	157	0.163854	820	145	0.194213	807	200	0.297722	1481	162	0.147007	1474	253	0.189209	1791	284	0.1764	314	28	0.086218	271	25	0.0891352	3439	2	0	6349	12	0	294	31	0.101449	356	36	0.0974501	204
mt_tRNA_Ala	36	39	GTTCA	3115	1273	0.341166	1518	1042	0.500564	1303	729	0.440719	1336	754	0.443206	1076	798	0.523867	1203	663	0.492654	1825	424	0.259331	1853	1064	0.448156	2254	1460	0.483302	242	205	0.514936	202	227	0.594974	3652	1	0	6760	4	0	236	218	0.539407	296	268	0.533734	165
mt_tRNA_Arg	29	32	GATTT	1250	3080	0.84878	575	1767	0.891634	603	1819	0.88755	4364	7	0.00080486	4041	8	0.00124779	242	575	0.983909	560	793	0.818772	510	1548	0.888917	923	3144	0.913604	176	785	0.894652	191	784	0.880672	646	1760	0.864445	629	1808	0.87674	172	748	0.890471	166	701	0.88553	160
mt_tRNA_Arg	36	39	ACTCA	1811	4120	0.860646	792	2275	0.923267	851	2454	0.924238	1454	4029	0.914193	1353	3759	0.914861	352	767	1	788	998	0.819765	693	2119	0.938659	1155	4341	0.986041	310	1334	0.903747	275	1459	0.938949	3212	33	0	3297	21	0	288	1245	0.904566	259	1198	0.916433	252
mt_tRNA_Asn	25	25	GGTGC	7197	579	0.0895718	1515	342	0.229791	1485	441	0.286102	1454	404	0.271606	1259	281	0.227655	580	403	0.585963	2014	239	0.148989	1818	532	0.282848	2446	1332	0.441437	341	76	0.200791	450	60	0.128049	1195	258	0.221491	1687	394	0.236282	357	72	0.184553	532	92	0.161589	200
mt_tRNA_Asn	28	28	GCTTA	7613	735	0.0917773	1817	393	0.203285	1805	446	0.228652	1898	409	0.20261	1477	307	0.196111	1000	334	0.35132	2392	231	0.11405	2183	521	0.221836	3403	1062	0.278267	411	69	0.138537	535	73	0.111657	1420	261	0.175099	1955	435	0.208507	436	72	0.136246	634	108	0.140583	252
mt_tRNA_Asn	40	40	ACTAA	8974	1540	0.177544	2647	796	0.287173	2615	763	0.280351	2900	964	0.310618	2048	704	0.318736	1444	790	0.498423	3243	397	0.151027	3325	807	0.241163	5631	1655	0.281986	546	132	0.209537	670	220	0.269006	2741	7	0	3930	5	0	613	142	0.202048	831	250	0.250968	392
mt_tRNA_Asn	55	55	GTTTA	2590	8928	0.897514	1112	3812	0.972289	1087	3849	0.979413	1249	4484	0.982403	939	2975	0.95443	990	2216	0.914964	1618	3666	0.918398	1227	4456	0.984884	2293	8345	0.98534	191	841	0.899345	244	1195	0.916636	983	3137	0.9561	1384	4809	0.975278	230	949	0.888198	280	1407	0.920634	165
mt_tRNA_Asp	24	27	CATAA	574	2109	0.96389	241	1132	1	284	1007	0.964942	353	1411	0.989584	223	826	0.974121	133	295	0.905836	218	435	0.875483	221	995	1	386	1486	0.982039	67	441	0.966609	60	457	0.984295	220	942	1	230	975	1	51	448	0.999762	61	437	0.977107	60
mt_tRNA_Cys	22	27	TATTG	2393	6555	0.824798	1186	3086	0.875416	1142	2807	0.861297	1111	2939	0.879446	965	2499	0.874246	1184	1936	0.900801	1585	2349	0.866624	1064	2935	0.889522	2066	5353	0.874376	166	787	0.904591	194	865	0.894663	897	2458	0.887941	1064	3032	0.897215	173	783	0.897122	254	1071	0.885286	147
mt_tRNA_Cys	23	28	ATTGA	2946	6464	0.813416	1640	2924	0.820223	1481	2798	0.837232	1519	2772	0.827087	1328	2380	0.821753	1577	1787	0.782876	1969	2267	0.788723	1528	2756	0.823642	2706	5137	0.838631	186	816	0.906971	211	902	0.902537	1179	2376	0.855833	1510	2831	0.834998	172	832	0.923043	302	1115	0.876097	178
mt_tRNA_Cys	27	32	AATTG	3466	10960	0.886349	1790	5842	0.962136	1687	5506	0.962143	7532	16	0	6778	27	0	1607	3551	0.971961	2298	4210	0.913041	1649	5471	0.965887	2988	10063	0.969274	244	1570	0.970519	307	1697	0.949277	1343	4142	0.948973	1554	5269	0.970792	244	1403	0.955014	380	2048	0.94551	225
mt_tRNA_Cys	34	39	AATTC	3977	17007	0.952768	2301	9082	1	2194	8638	1	2069	8297	1	1882	7560	1	2031	4715	0.932856	2762	5843	0.906189	2163	8607	1	3819	15555	1	386	2421	0.950271	486	2633	0.930034	8641	45	0.00394787	10921	32	0.0010996	382	2141	0.934912	572	3336	0.940484	360
mt_tRNA_Gln	39	39	GATTC	2361	888	0.312694	1139	336	0.268847	1029	341	0.294433	1219	362	0.270268	944	311	0.293105	1215	249	0.227986	1633	334	0.227603	1263	460	0.316338	1867	654	0.30718	177	195	0.577194	179	199	0.57973	4368	3	0	6842	4	0	163	175	0.569968	208	253	0.604797	132
mt_tRNA_Gln	54	55	GTTCG	7798	10659	0.695256	2937	6993	0.864047	2608	6237	0.865173	3396	6886	0.821542	2927	5361	0.793372	2104	4361	0.955017	3764	4900	0.800552	3197	7322	0.854003	4316	11980	0.902124	761	1401	0.731566	817	1621	0.75075	2113	5266	0.875644	3151	8202	0.886487	663	1396	0.765651	1181	1926	0.699605	521
mt_tRNA_Glu	25	28	GATGG	9828	6680	0.471935	2714	4337	0.745138	2338	3955	0.761555	2716	3948	0.717354	2256	3002	0.690989	1946	2457	0.763673	4113	2722	0.544427	2704	4424	0.751958	4032	7876	0.801941	643	949	0.649053	710	1027	0.643697	2697	3355	0.670656	2676	4310	0.747416	573	785	0.629148	624	1125	0.701015	372
mt_tRNA_Glu	37	40	TATCA	11163	33115	0.896707	4787	14924	0.951045	4007	12238	0.946243	5096	15642	0.947416	3875	11248	0.934154	3133	7033	0.994477	4977	10093	0.96261	4493	13918	0.949555	7605	24608	0.959601	686	3134	0.914468	618	3366	0.941968	17536	76	0.000162038	20280	60	0	587	2912	0.927755	772	3623	0.918883	552
mt_tRNA_Glu	51	55	GTTGT	26503	41461	0.721438	9761	20910	0.860863	8049	17285	0.861541	10861	21338	0.836671	9609	14191	0.752352	5330	9877	0.895869	10007	12611	0.768686	9142	19604	0.861145	14205	36073	0.906202	2380	4294	0.72635	2378	4736	0.751737	8346	15459	0.819802	9092	18521	0.846881	2139	4021	0.736996	2706	5029	0.734044	1882
mt_tRNA_Gly	25	28	CGTTA	3508	3352	0.629074	1654	2780	0.798196	1687	2544	0.765201	1717	3193	0.828154	1682	2969	0.812813	663	963	0.829849	1511	1044	0.572119	1565	2673	0.80301	1908	4048	0.865834	535	991	0.734115	526	943	0.725593	1548	2736	0.813196	1468	3217	0.874833	507	939	0.734079	528	948	0.725984	328
mt_tRNA_Gly	36	39	AATTA	1862	6282	0.938635	1210	4138	0.941529	1258	3853	0.917122	1395	4680	0.937383	1216	4454	0.956002	686	1288	0.891037	1146	1936	0.857766	1152	3920	0.940453	1651	5682	0.942886	278	1824	0.980544	248	1796	0.992984	5781	18	0	6527	10	0	228	1722	0.998004	266	1801	0.984605	184
mt_tRNA_Gly	37	40	ATTAA	1925	6297	0.907104	1385	4025	0.942157	1391	3779	0.925434	1606	4527	0.934651	1488	4255	0.938195	735	1280	0.848489	1237	1903	0.809442	1348	3802	0.934797	1737	5671	0.969761	316	1813	0.940498	304	1772	0.94272	5940	20	0	6698	13	0	281	1702	0.948002	302	1790	0.945038	213
mt_tRNA_His	25	27	CATCA	4041	17197	0.988546	1554	6144	0.985945	1458	5825	0.988025	1702	7087	0.996126	1731	6465	0.97439	1136	2279	0.912684	1488	3016	0.915809	1472	6136	0.996336	2023	8121	0.988971	216	1722	0.985572	245	1764	0.973869	1204	5011	0.996034	1385	5503	0.986932	200	1470	0.976312	243	1812	0.977998	222
mt_tRNA_His	37	39	AATCT	6771	31700	1	2635	10666	1	2548	10094	0.997504	2975	12308	1	2785	11466	1	1746	4312	0.968153	2457	5304	0.929526	2570	10384	1	3441	14790	1	491	3262	0.961957	491	3354	0.965476	11049	121	0	12538	137	0	418	2902	0.967492	544	3447	0.955801	430
mt_tRNA_Ile	23	27	AGTTA	109	89	0.525222	64	38	0.454477	63	46	0.515219	75	43	0.44448	59	48	0.547856	53	16	0.307713	79	28	0.347593	54	51	0.593429	82	56	0.495302	20	21	0.571839	10	23	0.780529	52	48	0.586413	54	34	0.471441	10	23	0.780529	19	19	0.558065	14
mt_tRNA_Ile	24	28	GTTAC	469	53	0.118722	281	13	0.0525216	239	20	0.0935369	317	15	0.0537184	265	17	0.0724883	188	4	0.0263467	263	10	0.0479844	272	13	0.0542569	459	18	0.0444659	93	12	0.122634	66	18	0.234949	257	13	0.0574063	272	8	0.0330764	77	16	0.187503	77	16	0.187503	73
mt_tRNA_Leu_CUN	26	27	CATTG	2593	6925	0.854341	1086	3059	0.909772	1002	2864	0.913248	1392	4545	0.943734	1233	3710	0.925258	826	1476	0.914163	1146	2010	0.90803	998	2789	0.907884	1762	5481	0.932873	218	944	0.901134	163	941	0.945638	1059	2898	0.902835	1164	3224	0.905743	204	950	0.913197	228	867	0.878181	163
mt_tRNA_Leu_CUN	27	28	ATTGG	2887	6795	0.804795	1245	2964	0.854028	1166	2756	0.852195	1608	4403	0.888547	1511	3513	0.847974	911	1426	0.852869	1340	1886	0.816976	1127	2719	0.8574	2126	5252	0.863353	232	941	0.888298	203	910	0.905437	1178	2856	0.858637	1290	3164	0.861555	215	947	0.902502	245	860	0.861647	182
mt_tRNA_Leu_CUN	30	31	GGTCT	5337	6529	0.656604	1797	3099	0.762659	1727	2838	0.748887	7251	30	0	6160	34	0	955	1724	0.870577	1889	1850	0.668931	1331	3078	0.842206	2701	5726	0.819455	507	909	0.708195	457	864	0.721721	1700	2951	0.764516	1837	3262	0.770921	522	861	0.686524	505	840	0.688732	364
mt_tRNA_Leu_UUR	29	27	CATAA	5939	23810	0.98147	1993	6093	0.932094	1803	5888	0.94703	2243	7436	0.950367	2052	6763	0.94907	1434	2655	0.853334	1639	2865	0.835983	1790	5858	0.947503	2850	9401	0.949257	432	3279	0.983896	500	3274	0.965944	1830	5645	0.934151	1843	5967	0.945108	412	2779	0.96971	431	3195	0.981156	427
mt_tRNA_Leu_UUR	42	40	ACTTT	24199	3431	0.135703	6855	1869	0.258064	5978	1701	0.266957	7678	2011	0.249897	6342	2207	0.311747	3187	1289	0.412563	4090	564	0.17126	5956	1454	0.236044	9391	2475	0.251149	2550	658	0.220284	2305	638	0.23316	7670	37	0.00208374	7644	25	0.00020033	2190	455	0.183787	2374	587	0.212708	2062
mt_tRNA_Leu_UUR	57	55	GTTCA	2788	14419	0.992801	2008	8684	1	1748	7528	1	2247	9846	1	2094	8655	0.994188	1758	4326	0.990339	1643	4351	1	1814	7878	1	2949	12470	0.998591	474	2932	0.971414	435	2769	0.97527	1987	8184	0.993506	1840	7701	0.996614	412	2573	0.972711	456	2803	0.970558	415
mt_tRNA_Lys	22	27	CATTA	1667	6416	0.972886	761	2547	0.957387	768	2610	0.960739	697	2435	0.966724	742	2481	0.957173	706	1375	0.900641	1032	1960	0.892918	848	2746	0.950046	1097	4057	0.978789	147	971	0.963079	181	967	0.933941	708	2208	0.941525	787	2656	0.959213	140	893	0.958579	165	965	0.946904	126
mt_tRNA_Lys	23	28	ATTAA	3545	4716	0.673374	1102	2263	0.850516	1097	2334	0.860461	1085	2107	0.83459	1276	2027	0.7751	852	1259	0.79653	1597	1452	0.635744	1179	2476	0.85682	1400	3828	0.927053	278	873	0.836563	310	874	0.813907	1075	1902	0.807424	1206	2297	0.828995	255	805	0.837638	291	868	0.825902	240
mt_tRNA_Met	24	27	TATCG	6192	23163	0.971871	2433	9165	1	2013	7588	1	2625	10304	1	3138	11548	1	2911	6260	0.999877	3286	6828	0.988902	2462	9174	1	3338	12972	1	747	4818	0.969634	658	4709	0.982835	2976	11308	1	3485	12684	1	595	4178	0.980498	639	4367	0.977108	590
mt_tRNA_Met	46	50	TGTTG	50891	3066	0.0527379	12622	2473	0.193658	10646	2030	0.189134	14834	1973	0.136624	16061	3248	0.199042	10498	1596	0.174785	12270	1124	0.110557	13978	1471	0.109388	19530	2077	0.110505	7597	743	0.0936098	7462	731	0.0937608	17086	2179	0.131361	18316	3063	0.168409	6418	668	0.0994584	6715	617	0.0880373	6635
mt_tRNA_Met	51	55	GTTAT	55102	3312	0.0589083	14133	1680	0.121635	11546	1659	0.145298	15959	1570	0.101287	18574	1684	0.0934312	10564	1854	0.204708	12659	1171	0.114831	14467	1625	0.115217	19993	2586	0.13175	8524	614	0.0675351	8345	621	0.0698748	18157	2103	0.118657	19955	2614	0.133326	7136	616	0.0814065	7574	470	0.0576293	7376
mt_tRNA_Phe	29	28	AATAC	10000	28075	0.916987	1972	5973	0.956942	2125	6954	0.975112	2041	6301	0.961488	2174	6480	0.95308	1701	3762	1	2104	3858	0.943249	1963	6220	0.967624	2150	7519	0.990133	866	4358	0.955177	826	4397	0.963979	1762	5600	0.968331	1806	5836	0.972198	692	3994	0.976066	794	4688	0.979339	654
mt_tRNA_Phe	40	39	AATGT	29061	5838	0.204099	9737	2730	0.262742	9846	3506	0.316365	12081	1850	0.156759	11041	2269	0.203092	5352	2058	0.393997	6964	1671	0.273984	11636	2145	0.184862	10018	3059	0.28112	6808	1408	0.186335	6182	1667	0.231834	15584	33	0	15444	24	0	6452	1188	0.168722	6660	1467	0.196471	5817
mt_tRNA_Pro	25	27	TCTTA	10064	542	0.0567075	4414	427	0.102106	3775	438	0.121726	4803	557	0.121669	3340	426	0.133121	1737	320	0.231418	3076	242	0.106738	3810	363	0.100591	7729	1364	0.179046	756	57	0.0693071	917	78	0.0786935	4012	311	0.0818579	4211	472	0.117774	731	53	0.0664637	949	92	0.0900104	653
mt_tRNA_Pro	30	32	GCTTT	3286	8154	0.818549	1503	4229	0.898833	1236	3595	0.906652	6401	21	0	4614	21	0	887	1630	0.911097	1528	2490	0.871531	1243	3664	0.909768	2646	8031	0.916513	184	750	0.875711	216	897	0.878936	1245	3838	0.920061	1321	4289	0.931687	199	724	0.855252	262	977	0.859806	141
mt_tRNA_Pro	36	38	GGTGC	15800	1715	0.118441	8275	1248	0.163033	7006	895	0.140695	9399	712	0.0868297	6761	551	0.0930348	2941	753	0.289567	5978	539	0.115379	6545	1055	0.172793	14565	3033	0.214937	1746	262	0.142496	1826	357	0.179716	8537	48	0.00535406	9726	50	0.00475509	1690	216	0.123184	2112	342	0.152501	1474
mt_tRNA_Pro	51	55	GTTAA	5793	15312	0.878425	3301	10203	0.917383	2804	8214	0.905122	3391	10475	0.91725	2691	7120	0.880969	1588	3572	0.904854	3202	5479	0.824651	2536	7970	0.921117	5710	19615	0.940542	598	2604	0.919466	654	2842	0.919109	2761	8932	0.927539	3071	9822	0.925016	597	2544	0.915695	755	3024	0.904616	536
mt_tRNA_Pro	61	66	TTTTC	16234	808	0.0509926	11066	965	0.0949097	8934	841	0.102006	11328	963	0.0926449	7964	681	0.0931612	3638	870	0.255096	7139	494	0.0833437	8487	716	0.0919759	19875	2829	0.14898	2664	249	0.0901776	2912	256	0.0850267	9546	853	0.0971234	10300	1027	0.107648	2604	244	0.090393	3147	293	0.0898418	2373
mt_tRNA_Ser_UCN	25	28	GGTTG	1869	410	0.201846	463	313	0.500732	576	292	0.416982	491	260	0.429241	282	193	0.504441	547	349	0.549812	930	407	0.429695	509	266	0.425514	791	602	0.536773	132	39	0.251806	171	48	0.241989	461	212	0.390211	515	344	0.497122	150	68	0.344391	174	63	0.293488	97
mt_tRNA_Ser_UCN	51	55	GTTCG	2870	13702	0.997247	2020	7564	0.968724	1951	7524	0.974706	2211	8430	0.972402	1425	5296	0.96718	1655	4006	1	2402	5327	0.975802	2119	7722	0.963113	3870	14456	0.968223	316	1565	0.940692	322	1845	0.962745	1533	5945	0.975826	2068	7772	0.969469	318	1782	0.959522	411	2322	0.96071	262
mt_tRNA_Tyr	23	27	CATTG	983	1870	0.76945	250	570	0.856897	269	649	0.87151	216	479	0.849605	188	432	0.858934	184	380	0.960633	372	517	0.829105	265	640	0.871769	424	1004	0.866712	52	148	0.820516	60	163	0.810428	162	321	0.819252	140	320	0.857551	47	123	0.802173	83	225	0.809957	36
mt_tRNA_Tyr	24	28	ATTGG	1064	1821	0.72275	264	564	0.825903	295	644	0.831611	223	468	0.821168	201	426	0.823788	227	333	0.831045	404	508	0.778207	318	601	0.792724	456	991	0.830426	46	151	0.848527	52	175	0.853457	185	305	0.754254	145	325	0.838509	36	141	0.882055	85	222	0.800238	32
mt_tRNA_Tyr	35	39	AATCT	2272	1816	0.53242	718	593	0.557814	692	693	0.618834	630	390	0.468925	589	354	0.46009	610	404	0.541477	856	554	0.533969	661	558	0.564706	1111	969	0.575013	173	181	0.559766	138	218	0.673343	1389	11	0	1448	11	0	123	163	0.625658	229	235	0.554335	127
mt_tRNA_Tyr	60	67	TTTTT	12651	673	0.0521793	3984	473	0.124299	4009	436	0.114645	3812	436	0.120109	3219	411	0.132824	2597	335	0.154034	2934	266	0.112064	3939	434	0.116036	7398	926	0.130449	1169	83	0.0702456	1325	98	0.0730868	2221	146	0.0709173	2497	196	0.0842494	1047	103	0.0959261	1550	103	0.0658502	1081
mt_tRNA_Val	37	39	ACTTA	92342	137748	0.712646	17343	39450	0.847658	18238	41164	0.845597	19608	40918	0.824512	18584	38531	0.822745	8873	16696	1	19831	20189	0.796096	18841	43383	0.850869	17345	53761	0.924162	7217	19550	0.813026	6712	21447	0.8485	46186	602	0	63089	638	0	6616	16730	0.797406	7011	19004	0.813168	5962
mt_tRNA_Val	38	40	CTTAG	223095	12905	0.0595296	53854	5122	0.103268	56774	5175	0.0991629	57964	4827	0.0909052	54051	5434	0.108848	23680	2897	0.150777	38728	2693	0.0880712	59785	5097	0.0929923	67921	6344	0.101502	25857	2058	0.0779016	27285	2213	0.0793561	46880	213	0.00123017	64245	287	0.00113652	22628	1615	0.0699394	25446	1870	0.0720018	24407
tRNA_Ala_AGC_1	54	55	GTTCG	922	2951	0.918665	469	1326	0.906519	487	1561	0.935444	1108	3261	0.915972	801	2318	0.912021	501	933	0.921108	951	1712	0.910134	513	1447	0.90596	820	2474	0.92172	188	721	0.896564	248	921	0.89051	676	1893	0.904233	608	1720	0.906658	186	783	0.913466	200	783	0.900385	102
tRNA_Ala_AGC_11	38	38	CATGC	414	56	0.145996	181	24	0.148598	219	26	0.134465	363	31	0.0990484	253	23	0.105054	243	13	0.0732964	264	8	0.0414323	152	9	0.069649	342	18	0.0620337	38	17	0.339257	49	21	0.329053	276	31	0.127825	253	29	0.130225	291	0	0	237	2	0.00171235	31
tRNA_Ala_AGC_11	55	55	GATCG	2320	2734	0.654543	1113	1995	0.802234	1361	1989	0.740745	2055	3230	0.763003	1521	2273	0.747605	881	1086	0.789791	1083	1323	0.786573	852	1332	0.761376	1878	3045	0.772401	1509	23	0.00165929	1538	37	0.0112077	1576	2291	0.739109	1484	2097	0.730353	542	781	0.649533	418	776	0.71664	422
tRNA_Ala_AGC_2	37	38	CATGC	639	123	0.198816	307	66	0.225868	289	62	0.225473	601	141	0.242753	426	115	0.271845	328	28	0.114854	448	48	0.141877	287	43	0.165673	471	108	0.238237	102	21	0.183957	109	40	0.293647	405	68	0.183044	379	100	0.26694	616	0	0	668	4	0	84
tRNA_Ala_AGC_2	54	55	GTTCA	2325	9180	0.945155	1483	5056	0.954536	1536	5439	0.962691	2899	10608	0.969616	2227	7842	0.961502	1303	3022	0.973108	2059	4555	0.959066	1205	4452	0.971623	2409	8718	0.967297	666	3591	0.951801	720	4249	0.964909	1949	7041	0.96693	1927	7226	0.974695	607	3506	0.961864	652	3960	0.968912	510
tRNA_Ala_AGC_3	54	55	GTTCA	725	1426	0.784624	509	1263	0.879588	669	1598	0.869846	1093	2521	0.860757	805	1766	0.847525	430	633	0.828668	733	1011	0.806589	425	1066	0.882318	778	1819	0.864302	200	567	0.833422	201	766	0.893455	731	1756	0.871304	716	1839	0.88828	192	775	0.904017	225	779	0.875018	159
tRNA_Ala_AGC_4	37	38	CATGC	1817	174	0.106312	922	66	0.0837179	881	86	0.112283	1218	98	0.0936123	1127	106	0.108456	1171	57	0.0667887	1100	65	0.080771	904	68	0.0877926	1316	120	0.105353	160	23	0.133392	174	36	0.184739	995	105	0.120697	1005	108	0.122737	850	1	0	921	1	0	142
tRNA_Ala_AGC_4	54	55	GTTCG	7202	27155	0.95311	3211	10176	0.932898	3214	9717	0.922197	4201	13756	0.940179	4363	13921	0.93442	3900	6894	0.904187	3375	6487	0.93124	3045	9877	0.938089	4959	15135	0.924364	892	4614	0.947501	1146	5907	0.946957	3687	11276	0.924835	4043	12181	0.921398	937	4432	0.933277	1099	5272	0.935573	914
tRNA_Ala_AGC_5	37	38	CATGC	117	23	0.202401	NA	NA	NA	NA	NA	NA	21	1	0.0561673	63	10	0.174298	27	1	0.05083	83	15	0.225806	NA	NA	NA	NA	NA	NA	NA	NA	NA	NA	NA	NA	22	3	0.152376	21	3	0.158829	63	0	0	141	0	0	NA
tRNA_Ala_AGC_5	54	55	GTTCA	598	2194	0.930767	80	263	0.946548	75	191	0.886148	118	416	0.96175	272	930	0.955159	127	228	0.8941	370	853	0.971341	42	189	1	232	946	0.991541	22	162	0.993659	42	170	0.904515	101	285	0.911311	88	318	0.966988	62	360	0.962615	182	785	0.915753	77
tRNA_Ala_AGC_6	37	38	CATGC	797	75	0.104583	191	22	0.130805	143	30	0.221307	203	17	0.0972319	188	35	0.200065	128	6	0.0643421	313	23	0.099646	117	16	0.152764	265	19	0.0838467	52	14	0.230414	44	7	0.146381	204	24	0.133356	189	23	0.137522	268	1	0	336	0	0	31
tRNA_Ala_AGC_6	54	55	GTTCA	1613	5897	0.930056	446	1536	0.956728	373	1251	0.950956	493	1593	0.942703	456	1658	0.968282	193	453	0.976619	709	1536	0.952764	276	872	0.937644	596	2016	0.952819	231	1066	0.927224	186	885	0.932257	465	1559	0.950878	471	1431	0.928698	200	902	0.923383	227	1038	0.925699	80
tRNA_Ala_AGC_8	38	38	CATGC	702	99	0.151553	550	64	0.132029	526	60	0.129647	1010	77	0.0889262	592	71	0.135713	529	23	0.0597057	420	23	0.0749925	389	38	0.112358	743	100	0.1506	103	46	0.338846	124	46	0.29604	744	79	0.121389	639	69	0.123283	789	2	0	599	1	0	70
tRNA_Ala_AGC_8	55	55	GATCG	7253	4287	0.444228	4610	4571	0.618365	5496	4297	0.542919	8719	8082	0.596874	6208	5531	0.584261	2679	2459	0.683925	3046	2373	0.625337	3890	2983	0.536834	6832	6516	0.605964	5096	64	0	5924	100	0.00344668	7784	5710	0.522961	6575	4716	0.515974	2510	1696	0.438844	1952	1741	0.515645	2217
tRNA_Ala_CGC_1	37	38	CATGT	306	563	0.793614	175	213	0.710013	183	283	0.786094	261	422	0.799877	243	430	0.827357	248	179	0.60915	275	242	0.680638	150	220	0.769527	273	480	0.825427	19	96	0.926119	36	114	0.842624	193	291	0.778195	163	301	0.840111	228	1	0	287	0	0	20
tRNA_Ala_CGC_1	39	40	TGTAT	510	694	0.675787	267	308	0.657929	338	358	0.631523	517	539	0.626621	456	507	0.64655	351	289	0.615166	456	327	0.56889	265	277	0.627431	517	608	0.663874	55	112	0.752529	59	136	0.782819	358	399	0.647295	347	372	0.635266	305	2	0.00125141	383	5	0.00845932	32
tRNA_Ala_CGC_1	54	55	GTTCG	1175	2960	0.862822	727	1622	0.847148	844	2040	0.867891	1344	3242	0.867377	1222	2777	0.851971	870	1304	0.849099	1032	1598	0.860138	627	1548	0.873276	1262	3082	0.870517	146	446	0.851326	188	573	0.850848	940	2273	0.867999	981	2142	0.841449	178	604	0.872923	238	762	0.861126	115
tRNA_Ala_CGC_2	37	38	CATGT	801	696	0.567901	401	289	0.540275	420	298	0.53532	616	410	0.51519	637	440	0.526841	504	253	0.484854	551	192	0.373995	331	262	0.57025	598	438	0.545413	67	156	0.775135	91	152	0.692472	433	345	0.572368	492	393	0.573181	582	4	0.00171159	657	2	0	75
tRNA_Ala_CGC_2	39	40	TGTAT	1325	1138	0.541008	780	501	0.478591	790	526	0.489254	1135	784	0.500234	1193	805	0.493233	859	481	0.488887	872	455	0.466965	665	438	0.486032	1194	794	0.488882	124	213	0.708851	147	224	0.676869	819	589	0.512365	868	657	0.527869	856	6	0.00175581	917	3	0	106
tRNA_Ala_CGC_2	54	55	GTTCG	2765	5919	0.821345	1736	3351	0.808025	1641	3507	0.83573	2696	5378	0.817078	3054	5435	0.785246	2026	2441	0.773474	2008	2465	0.780038	1448	2897	0.817883	2662	5224	0.812584	337	893	0.820227	357	938	0.818303	2038	3684	0.789668	2049	4313	0.831661	358	1200	0.870466	458	1334	0.841144	294
tRNA_Ala_CGC_3	37	38	CATGT	456	334	0.515902	204	182	0.608967	194	147	0.556246	322	263	0.580362	299	248	0.58533	171	87	0.489234	234	126	0.507941	155	110	0.535388	284	272	0.632063	59	54	0.527635	52	61	0.596799	228	194	0.593592	213	158	0.549452	260	3	0.00682608	338	0	0	46
tRNA_Ala_CGC_3	39	40	TGTGT	1512	283	0.185329	840	146	0.181925	584	160	0.2666	1064	266	0.247569	1101	202	0.190716	454	111	0.269108	564	140	0.272435	513	121	0.236005	995	245	0.244511	237	45	0.170909	211	46	0.192593	762	200	0.257556	641	178	0.269487	395	0	0	483	0	0	233
tRNA_Ala_CGC_3	54	55	GTTCA	1406	5008	0.92479	1010	3264	0.942733	894	2950	0.947374	1405	4884	0.958735	1441	4765	0.947838	741	1504	0.932823	877	1889	0.951014	689	2226	0.94267	1306	4566	0.959968	347	1538	0.920435	351	1749	0.939663	1126	3599	0.940261	997	3346	0.951099	255	1494	0.963887	381	2041	0.950825	254
tRNA_Ala_CGC_4	37	38	CATGT	1596	1118	0.502519	553	454	0.58202	433	391	0.612896	529	397	0.553169	602	457	0.556838	713	362	0.488554	912	472	0.494837	452	299	0.513268	826	697	0.590896	165	207	0.615365	133	248	0.720836	507	418	0.583387	609	479	0.56821	754	6	0.00290489	880	11	0.00787435	130
tRNA_Ala_CGC_4	39	40	TGTAC	5107	1201	0.215316	2003	423	0.214007	1518	409	0.262162	1882	453	0.238975	2054	503	0.24242	1728	463	0.292606	2244	503	0.25296	1422	332	0.232973	3104	690	0.223547	704	255	0.29812	704	256	0.29901	1848	429	0.231859	2113	509	0.239131	1112	7	0	1316	8	0	586
tRNA_Ala_CGC_4	54	55	GTTCG	3183	11741	0.948678	1505	4863	0.937235	1234	4218	0.949549	1472	4927	0.944996	1687	5415	0.935756	1808	3689	0.950111	2256	4651	0.953345	1116	3653	0.940101	2271	7749	0.94917	578	2502	0.91834	651	2484	0.895615	1489	4622	0.92822	1809	5817	0.936155	469	2003	0.915995	571	2396	0.912898	441
tRNA_Ala_TGC_1	37	38	CATGT	222	121	0.429518	173	65	0.350184	200	73	0.342736	329	131	0.365411	229	109	0.414589	188	58	0.340884	242	67	0.313179	200	75	0.349685	309	137	0.394619	31	30	0.543185	35	49	0.645377	242	90	0.347542	244	98	0.367716	228	1	0	185	2	0.00603158	33
tRNA_Ala_TGC_1	39	40	TGTAT	255	272	0.604749	204	196	0.601291	242	211	0.571247	437	364	0.557163	297	284	0.599817	280	165	0.505021	254	205	0.608432	219	231	0.630239	389	359	0.588818	45	59	0.635618	52	79	0.676053	298	269	0.58197	280	279	0.612588	334	2	0.000615361	326	2	0.000779588	57
tRNA_Ala_TGC_1	54	55	GTTCG	696	2224	0.918304	651	1835	0.905799	709	2001	0.906097	1138	3675	0.937106	882	2463	0.903568	685	1267	0.918912	826	1423	0.895738	553	1716	0.928145	1066	3140	0.916166	198	797	0.905459	230	954	0.910844	856	2681	0.930247	884	2441	0.900874	201	997	0.940938	240	979	0.907859	140
tRNA_Ala_TGC_2	37	38	CATGT	163	77	0.390114	96	47	0.422658	98	53	0.451775	156	91	0.474508	170	87	0.435506	138	41	0.331053	172	47	0.309938	77	39	0.432488	191	73	0.354626	10	16	0.681163	18	19	0.567425	130	79	0.48699	123	71	0.471322	137	0	0	168	0	0	14
tRNA_Ala_TGC_2	39	40	TGTAT	286	162	0.422659	177	96	0.429643	193	110	0.443772	345	169	0.401289	316	175	0.435558	253	96	0.374503	308	128	0.399738	185	84	0.380786	324	193	0.456516	30	24	0.496635	31	33	0.577155	268	140	0.419084	270	121	0.377306	224	1	0	243	1	0	29
tRNA_Ala_TGC_2	54	55	GTTCG	1065	2401	0.834828	675	1429	0.833203	773	1711	0.845055	1209	2760	0.85316	1165	2488	0.835544	863	1099	0.792876	952	1291	0.814736	583	1242	0.834884	1181	2657	0.849341	131	329	0.807952	153	475	0.854726	837	1998	0.864702	835	1970	0.861691	174	565	0.864021	210	650	0.854095	103
tRNA_Ala_TGC_3	37	38	CATGT	966	297	0.284403	545	155	0.282773	550	168	0.299148	812	235	0.286714	869	263	0.296994	695	118	0.208338	658	110	0.205542	467	166	0.33601	840	242	0.285683	83	37	0.338342	95	63	0.439274	600	166	0.276617	620	156	0.256166	574	0	0	736	4	0.000125576	96
tRNA_Ala_TGC_3	39	40	TGTAT	1394	939	0.470831	781	564	0.513615	780	572	0.518262	1171	823	0.505435	1246	905	0.515357	919	484	0.469824	912	467	0.4612	700	494	0.506672	1208	886	0.518308	109	132	0.613458	132	178	0.643408	890	628	0.506631	910	601	0.48684	803	2	0	1006	10	0.00501587	94
tRNA_Ala_TGC_3	54	55	GTTCG	2710	5911	0.826254	1660	3476	0.830257	1771	3569	0.819865	2622	5404	0.825973	2796	5593	0.817838	2107	2388	0.75194	2030	2433	0.771627	1516	2984	0.813411	2628	5456	0.827944	321	749	0.790657	364	956	0.81821	2019	3844	0.804207	2098	4136	0.813838	376	1154	0.852315	452	1373	0.850134	258
tRNA_Ala_TGC_4	39	40	CGTAT	1875	5221	0.9556	882	1894	0.869481	706	1671	0.896068	998	2397	0.899985	1241	3089	0.909429	794	1091	0.831556	799	1177	0.855929	594	1392	0.893397	1181	2645	0.881094	214	878	0.916857	215	1011	0.940499	794	1885	0.896882	779	1989	0.916072	1287	14	0.00662946	1554	22	0.0102994	180
tRNA_Ala_TGC_4	54	55	GTTCA	2941	12092	0.952827	1671	6008	0.965925	1366	5067	0.97245	2140	7563	0.962276	2564	9248	0.966594	1476	3247	0.957381	1586	3326	0.942873	1178	4147	0.961444	2373	8607	0.967768	524	3183	0.968931	581	3459	0.966141	1701	5837	0.955944	1779	6434	0.967163	498	3012	0.968334	596	3655	0.970238	491
tRNA_Ala_TGC_5	37	38	CATGT	655	266	0.350613	265	113	0.38388	264	118	0.39687	344	144	0.378845	325	193	0.479942	332	74	0.262633	415	106	0.293621	178	103	0.472065	447	213	0.414905	58	73	0.616258	62	74	0.601594	292	134	0.404244	281	140	0.427708	349	0	0	382	0	0	44
tRNA_Ala_TGC_5	39	40	TGTAT	902	615	0.474271	331	290	0.572742	361	294	0.550244	478	372	0.536339	525	413	0.539629	410	277	0.549222	539	312	0.499348	279	209	0.524716	568	512	0.581532	91	139	0.677518	97	123	0.626323	420	346	0.55377	429	322	0.525315	573	0	0	630	3	0	55
tRNA_Ala_TGC_5	54	55	GTTCG	1189	5431	0.989467	704	2407	0.949604	645	2465	0.972878	879	3343	0.971892	966	3378	0.954429	814	1718	0.960629	999	2128	0.963476	444	1751	0.979179	1050	3924	0.968318	218	1450	0.983088	246	1576	0.978177	799	3010	0.969958	751	2937	0.97751	198	1443	0.994496	239	1686	0.990521	178
tRNA_Ala_TGC_6	37	38	CATGT	364	73	0.200374	62	27	0.389657	71	32	0.399191	66	34	0.437436	96	35	0.342445	49	27	0.515638	164	39	0.277041	34	16	0.411348	78	40	0.436109	32	7	0.194486	15	12	0.490309	75	29	0.357667	68	33	0.42013	73	1	0.00917819	112	0	0	NA
tRNA_Ala_TGC_6	54	55	GTTCG	501	1087	0.824871	263	580	0.844084	277	532	0.806626	428	778	0.791241	389	779	0.818141	241	304	0.789553	451	568	0.789002	178	386	0.839623	458	953	0.828554	109	380	0.878284	140	408	0.841265	326	677	0.828021	316	601	0.803912	109	370	0.872995	142	432	0.850457	91
tRNA_Arg_ACG_1	27	27	CGTCT	568	607	0.645567	139	234	0.787582	131	191	0.743561	149	272	0.811713	172	319	0.816368	153	150	0.678051	207	185	0.646141	117	172	0.746121	192	374	0.830642	46	92	0.741526	40	108	0.813381	137	264	0.827521	159	284	0.805277	57	194	0.862578	75	267	0.871459	33
tRNA_Arg_ACG_1	39	39	GATCA	6697	1835	0.248779	2896	591	0.202602	2644	613	0.22632	3596	847	0.229394	3688	874	0.230593	1921	268	0.162611	2619	368	0.163689	2034	458	0.220718	4269	912	0.210888	644	739	0.593828	718	808	0.588332	3134	713	0.222683	3656	759	0.205676	3342	16	0	4156	30	0	516
tRNA_Arg_ACG_1	54	54	GGTTC	24754	17047	0.473855	7479	13733	0.778345	8140	11936	0.714563	12237	15333	0.66825	13331	15748	0.650652	4285	6126	0.785959	7864	5974	0.575517	6879	8513	0.664549	13374	18171	0.692238	7594	64	0.00562957	8304	157	0.0169052	10822	12483	0.643507	12717	15028	0.650758	2934	3150	0.568828	3428	4457	0.621344	3027
tRNA_Arg_ACG_1	55	55	GTTCG	8998	33437	0.950179	5014	16479	0.940995	4695	15644	0.94401	6409	21541	0.9459	6768	22712	0.945559	3585	6926	0.932872	4558	9418	0.954045	3603	11977	0.943491	7327	24631	0.945939	1296	6617	0.945483	1362	7403	0.955019	5329	18264	0.950124	6392	21689	0.947963	965	5266	0.95561	1236	6801	0.95684	927
tRNA_Arg_ACG_2	27	27	CGTCT	675	241	0.318742	106	105	0.620507	94	68	0.520201	97	115	0.678239	84	123	0.744894	96	45	0.435181	108	69	0.532773	89	96	0.647927	151	138	0.594591	25	32	0.621587	24	39	0.687268	101	98	0.613851	111	119	0.645959	24	42	0.706998	43	51	0.600108	23
tRNA_Arg_ACG_2	39	39	GATCA	1417	207	0.142728	366	94	0.246763	352	77	0.215269	391	104	0.254051	434	129	0.278157	379	68	0.204121	463	89	0.216851	310	66	0.210259	505	123	0.236011	58	45	0.483555	74	37	0.366372	354	101	0.269097	418	105	0.242224	199	4	0.0114855	274	2	0	56
tRNA_Arg_ACG_2	54	54	GGTTC	2603	1498	0.424145	792	1232	0.731637	706	950	0.689388	949	1263	0.686137	1147	1324	0.643723	635	812	0.749358	1016	890	0.622836	673	767	0.639892	1159	1472	0.672273	418	2	0.00165444	468	6	0.0103848	860	995	0.644414	995	1233	0.664949	180	133	0.466191	185	229	0.607955	156
tRNA_Arg_ACG_2	55	55	GTTCG	1204	2929	0.854156	580	1454	0.877123	486	1196	0.872456	698	1538	0.843857	673	1814	0.895034	574	886	0.859066	712	1218	0.893417	419	1025	0.870948	727	1924	0.890565	107	328	0.852059	113	367	0.864062	543	1334	0.872026	673	1577	0.859933	77	236	0.852026	87	334	0.896757	71
tRNA_Arg_CCG_1	27	27	CGTCT	1251	978	0.545218	464	319	0.504299	428	255	0.460437	577	368	0.481129	606	414	0.502335	345	92	0.285202	828	259	0.323509	313	236	0.533234	555	334	0.463464	127	209	0.690659	130	204	0.677845	443	314	0.513815	510	329	0.484626	270	453	0.695822	320	559	0.706526	120
tRNA_Arg_CCG_1	39	39	GATCA	6248	3436	0.417932	2880	1558	0.432615	2636	1446	0.436642	3633	2063	0.446708	3442	1904	0.43907	1345	417	0.322293	3487	1023	0.308546	2197	1147	0.422409	3656	2050	0.443018	508	1040	0.749403	469	1089	0.780111	2935	1662	0.445893	3677	1764	0.398597	4128	12	0	4931	30	0	401
tRNA_Arg_CCG_1	55	55	GTTCG	5066	13098	0.86919	3355	8883	0.890676	3238	8228	0.880512	4404	11522	0.887742	4127	10322	0.87654	1430	2356	0.880953	3468	5842	0.888328	2567	6656	0.885529	4303	11942	0.902085	677	1891	0.831996	668	1965	0.843278	3416	8916	0.887158	4422	11220	0.880142	655	3136	0.935257	737	3629	0.939774	415
tRNA_Arg_CCG_2	27	27	CATCA	9051	33819	0.963033	3389	12351	0.9693	2908	10782	0.972883	3635	13210	0.968706	3590	12651	0.962198	2982	5971	0.912104	3620	7060	0.904037	2550	8886	0.959802	4296	15220	0.963336	588	3741	0.958396	565	3887	0.968341	3312	12150	0.970672	3821	13676	0.965499	551	3617	0.962443	666	4400	0.963261	479
tRNA_Arg_CCG_2	50	50	TGTGG	39169	22115	0.416461	15060	11728	0.526759	11400	12400	0.626863	16095	13207	0.542294	17734	10467	0.446566	6015	8669	0.808661	11241	6910	0.520995	9286	11225	0.658457	15486	19364	0.668529	4134	2412	0.409298	3895	2969	0.481081	14132	12471	0.564026	16357	14307	0.561368	3691	2198	0.41464	4777	2256	0.355866	3114
tRNA_Arg_CCG_2	55	55	GTTCG	13127	48861	0.950512	6256	21603	0.951741	5676	19354	0.949021	6827	23774	0.953541	6561	22744	0.952568	4802	10411	0.968897	5939	12723	0.965228	4795	16583	0.952065	8327	28641	0.950891	1898	5041	0.820747	1846	5524	0.846947	6197	21619	0.953925	7220	24972	0.952086	1096	5042	0.928685	1234	6120	0.940915	1043
tRNA_Arg_CCT_1	28	28	ACTGG	5588	1634	0.273171	2553	636	0.252221	2425	622	0.258356	3950	1031	0.26208	2719	784	0.284041	1624	289	0.220808	2534	461	0.225047	1693	426	0.254313	3735	1058	0.280034	542	133	0.207712	535	115	0.185045	3016	713	0.241473	3206	826	0.259304	582	160	0.228668	634	141	0.190693	405
tRNA_Arg_CCT_1	55	55	GTTCG	2247	7758	0.934982	1097	3526	0.936061	1300	3875	0.918924	1627	5450	0.945164	1234	3665	0.918086	1064	2057	0.933092	1657	3127	0.925373	748	2445	0.939792	1778	5957	0.945208	267	1086	0.907341	267	1116	0.912206	1324	3977	0.920702	1405	4312	0.925635	225	1104	0.93921	223	1123	0.943329	142
tRNA_Arg_CCT_1	72	72	GGTAC	1775	5989	0.918101	3899	18	0.00460881	4501	32	0.00760717	1428	4476	0.921563	919	3141	0.940442	939	1674	0.855308	1427	2573	0.858796	699	1950	0.894788	1405	5246	0.958828	173	985	0.940117	174	1024	0.944747	1087	3330	0.916421	1075	3556	0.933414	171	1010	0.945248	206	987	0.914168	129
tRNA_Arg_CCT_2	28	28	ACTGG	5397	1840	0.307286	2675	876	0.313917	2566	683	0.266299	3898	1254	0.309622	2558	959	0.347843	1468	307	0.253346	2319	511	0.264655	1637	572	0.329911	3440	1059	0.299157	472	149	0.256056	523	143	0.227634	2975	904	0.296107	3402	954	0.277774	532	161	0.247477	576	143	0.209797	422
tRNA_Arg_CCT_2	54	54	GGTTC	7956	1378	0.169794	4131	2014	0.392735	3956	1786	0.372585	5162	1912	0.323423	3616	1261	0.309279	2020	621	0.311538	3143	666	0.230575	2385	685	0.266536	4727	1515	0.29016	1109	4	0.000363064	1189	7	0.00286061	4128	1309	0.287804	5222	1480	0.263766	827	177	0.191306	861	253	0.247488	695
tRNA_Arg_CCT_2	55	55	GTTCG	2181	6853	0.914592	1577	4449	0.906004	1460	4221	0.911795	1617	5268	0.939058	1205	3574	0.91777	916	1661	0.912492	1281	2447	0.929266	773	2207	0.90884	1515	4606	0.923479	274	811	0.844605	294	896	0.850829	1348	3991	0.917355	1645	4913	0.919378	158	840	0.951693	205	897	0.9202	171
tRNA_Arg_CCT_2	72	72	GGTGC	2003	4694	0.860595	5295	11	0.000932561	4983	25	0.00460105	1736	3991	0.874166	1062	2889	0.917316	845	1267	0.859081	1185	1775	0.858731	769	1701	0.863848	1345	3728	0.921921	166	736	0.914299	211	796	0.88559	1366	3090	0.869859	1538	3964	0.903816	171	666	0.891481	209	722	0.86875	172
tRNA_Arg_CCT_3	27	27	CATTG	645	186	0.261392	268	149	0.440311	293	175	0.460804	459	288	0.475122	361	243	0.49581	258	103	0.406545	437	147	0.358606	226	116	0.417949	482	302	0.474705	48	34	0.458177	40	36	0.523937	332	164	0.407423	293	162	0.438745	55	26	0.35389	53	40	0.475409	22
tRNA_Arg_CCT_3	28	28	ATTGG	457	380	0.516895	212	217	0.611931	195	278	0.711893	304	451	0.723624	254	358	0.708511	187	181	0.686686	350	247	0.57699	152	197	0.683497	308	483	0.739817	41	42	0.558511	41	37	0.523255	241	253	0.619641	202	262	0.683723	46	38	0.498784	38	57	0.663146	20
tRNA_Arg_CCT_3	54	54	GGTTC	4601	581	0.128291	2243	644	0.266466	2675	704	0.248706	3886	908	0.225856	2882	773	0.2525	1602	265	0.18638	2241	343	0.174027	1795	294	0.167152	4782	910	0.190236	918	2	0	979	10	0.00756876	2622	465	0.179088	2670	448	0.170704	804	119	0.138934	854	169	0.179039	570
tRNA_Arg_CCT_3	55	55	GTTCG	1222	3997	0.923406	745	2162	0.91268	862	2546	0.916798	1129	3699	0.940307	931	2750	0.916815	652	1220	0.92264	919	1678	0.914734	493	1608	0.939314	1442	4286	0.918261	190	746	0.900917	211	797	0.893718	804	2294	0.908685	778	2337	0.920708	165	777	0.932551	172	881	0.945981	110
tRNA_Arg_CCT_3	72	72	GGTAC	899	2864	0.905772	2596	3	0.00042149	3122	17	0.00560712	1004	3054	0.914818	747	2369	0.924167	568	973	0.84295	812	1297	0.820972	456	1302	0.900248	1116	3732	0.935766	113	586	0.926446	114	620	0.933521	635	1897	0.910708	655	1895	0.903318	133	567	0.894854	125	661	0.929374	90
tRNA_Arg_CCT_4	27	27	CATTG	1688	547	0.286012	834	394	0.39534	713	318	0.380037	994	425	0.369023	989	471	0.397505	531	168	0.342389	929	261	0.312412	510	243	0.397636	980	472	0.400546	110	32	0.247386	100	39	0.308886	781	344	0.376756	844	364	0.371265	115	36	0.261929	122	41	0.276543	78
tRNA_Arg_CCT_4	28	28	ATTGG	888	1360	0.692296	452	784	0.768721	375	669	0.776655	467	968	0.817854	465	1007	0.829496	326	378	0.749999	539	676	0.777309	257	497	0.799044	533	930	0.770401	52	95	0.714652	39	97	0.789224	385	747	0.799951	388	837	0.828473	56	94	0.692838	50	108	0.756165	32
tRNA_Arg_CCT_4	50	50	TGTGG	4490	10966	0.818815	2196	6517	0.899929	1811	5251	0.894628	1825	5356	0.897395	2234	5683	0.863664	876	1632	0.891456	1694	2724	0.844605	991	3166	0.916345	1970	5980	0.905028	283	977	0.86516	267	972	0.875362	1571	4503	0.891981	1734	5242	0.904104	280	791	0.823896	369	950	0.803374	196
tRNA_Arg_CCT_4	55	55	GTTCG	3308	12617	0.955409	2226	7325	0.941266	1760	6037	0.950301	1666	5746	0.95148	1792	6349	0.957207	823	1773	0.966948	1347	3140	0.990792	987	3249	0.941342	1838	6320	0.950828	219	1087	0.941042	222	1072	0.93664	1397	4860	0.953328	1584	5610	0.95713	166	955	0.963326	239	1131	0.933353	179
tRNA_Arg_CCT_4	72	72	GGTGC	4375	7517	0.775912	8674	19	0.00107401	7024	26	0.00296208	2280	3807	0.784376	2300	4406	0.824082	1041	1114	0.739777	1746	1999	0.763994	1277	2206	0.794344	2349	4386	0.816794	236	633	0.815734	233	668	0.830343	1936	3225	0.783682	2213	3681	0.783247	237	562	0.787536	269	641	0.788681	219
tRNA_Arg_TCG_1	27	27	CGTCT	242	150	0.472878	91	68	0.530402	108	84	0.543059	140	117	0.565925	154	103	0.495761	92	43	0.434311	137	51	0.369083	67	66	0.618718	137	97	0.513474	30	40	0.63301	33	46	0.645371	104	90	0.577086	115	82	0.515681	54	99	0.719184	83	112	0.636348	23
tRNA_Arg_TCG_1	39	39	GATCA	1477	498	0.293663	730	247	0.308161	838	275	0.300896	1079	362	0.306133	1120	389	0.314459	486	93	0.215998	711	151	0.23634	655	247	0.33479	1025	315	0.285688	140	283	0.74623	191	339	0.712954	883	314	0.320204	1075	296	0.261398	879	8	0	1129	10	0	145
tRNA_Arg_TCG_1	54	54	GGTTC	3822	3260	0.53522	2014	2848	0.703979	2171	3075	0.704454	2947	3872	0.682336	2905	4320	0.718643	1105	1033	0.644613	1791	1471	0.601355	1911	2162	0.637689	3099	3554	0.641769	1542	22	0.0119418	1844	33	0.0158278	2330	3048	0.681043	3014	3619	0.655532	549	581	0.564856	697	747	0.568343	619
tRNA_Arg_TCG_1	55	55	GTTCG	1983	5151	0.870326	1252	3642	0.91324	1432	3897	0.897361	1831	5079	0.901966	1904	5412	0.907786	805	1349	0.886599	1189	2096	0.903286	1062	3066	0.911462	1700	5055	0.918361	413	1173	0.835662	409	1502	0.888377	1411	4031	0.908983	1769	4919	0.90255	184	958	0.948506	250	1207	0.936613	232
tRNA_Arg_TCG_2	27	27	CGTCT	82	36	0.372872	24	5	0.201626	18	7	0.340198	24	10	0.358382	34	12	0.315558	22	8	0.362718	62	10	0.186292	NA	NA	NA	NA	NA	NA	NA	NA	NA	NA	NA	NA	30	16	0.427558	20	11	0.436591	29	24	0.497876	28	32	0.589603	NA
tRNA_Arg_TCG_2	39	39	GATCA	508	114	0.210294	145	35	0.234217	143	31	0.21359	281	67	0.231791	247	57	0.22542	115	24	0.232828	271	32	0.139101	111	16	0.147492	305	78	0.245885	46	48	0.567001	51	51	0.554963	190	49	0.247616	213	35	0.166678	340	0	0	395	3	0	31
tRNA_Arg_TCG_2	54	54	GGTTC	1512	682	0.360537	232	543	0.842553	247	539	0.824587	858	886	0.610204	716	598	0.546358	231	227	0.66136	743	302	0.383863	284	289	0.605783	681	906	0.686031	354	1	0	384	6	0.0133992	589	480	0.539022	563	497	0.562967	256	184	0.458742	265	187	0.453805	103
tRNA_Arg_TCG_2	55	55	GTTCG	586	1601	0.882461	234	542	0.856934	210	577	0.899678	483	1282	0.891282	360	968	0.894447	170	286	0.887897	382	665	0.899171	149	420	0.905802	383	1211	0.932386	122	238	0.746456	107	293	0.827596	266	805	0.922423	269	792	0.916059	70	345	0.93992	77	342	0.922762	31
tRNA_Arg_TCG_2	72	72	GTTAC	372	1165	0.914626	635	2	0.00146995	657	3	0.00321699	293	1200	0.996468	213	902	1	128	240	0.891131	249	561	0.946495	89	352	0.989552	299	1060	0.966931	38	224	0.954523	38	254	0.971259	184	683	0.976612	191	660	0.96143	41	253	0.960792	32	242	0.986252	18
tRNA_Arg_TCG_3	27	27	CGTCT	437	469	0.646939	222	110	0.406305	178	111	0.474258	238	129	0.432289	226	169	0.530627	174	33	0.214639	299	88	0.308487	162	97	0.461936	264	117	0.375086	61	115	0.726419	75	109	0.656894	191	108	0.444789	225	119	0.425116	116	199	0.701736	103	261	0.798913	48
tRNA_Arg_TCG_3	39	39	GATCA	3396	920	0.246463	1976	621	0.290814	1632	538	0.301967	2309	725	0.290607	2048	641	0.289873	902	178	0.221859	1890	278	0.170717	1467	485	0.302648	2410	756	0.29039	286	494	0.705836	322	514	0.684903	1920	632	0.301616	2486	713	0.270242	1886	11	0	2218	16	0	208
tRNA_Arg_TCG_3	55	55	GTTCG	4286	9814	0.838824	3158	7504	0.863527	2821	6886	0.870395	4044	9681	0.865433	3555	8523	0.865812	1267	1969	0.861359	2908	4354	0.848735	2367	5736	0.868549	4107	10130	0.873032	669	1419	0.767468	643	1542	0.797159	3091	7483	0.868294	4059	9734	0.865882	445	2056	0.929402	594	2395	0.905761	364
tRNA_Arg_TCG_4	27	27	CGTCT	97	40	0.355965	NA	NA	NA	NA	NA	NA	21	4	0.185637	24	9	0.33083	NA	NA	NA	NA	NA	NA	NA	NA	NA	NA	NA	NA	NA	NA	NA	NA	NA	NA	18	4	0.213739	18	10	0.439559	27	17	0.422144	29	17	0.403003	NA
tRNA_Arg_TCG_4	39	39	GATCA	386	45	0.11482	88	12	0.139912	65	9	0.141967	138	29	0.207879	125	30	0.233082	58	2	0.0380665	180	20	0.131257	63	8	0.130634	129	21	0.165248	29	24	0.501588	26	13	0.366372	93	8	0.0882368	117	15	0.13185	184	0	0	227	1	0	NA
tRNA_Arg_TCG_4	54	54	GGTTC	601	160	0.242972	136	69	0.403398	63	40	0.46584	246	178	0.503791	239	140	0.442973	64	23	0.350792	336	116	0.340409	102	43	0.355107	209	157	0.514829	113	0	0	54	1	0.0164918	122	59	0.390589	185	77	0.351899	113	24	0.190075	138	48	0.281712	41
tRNA_Arg_TCG_4	55	55	GTTCG	243	467	0.792453	60	138	0.855107	35	63	0.788469	130	282	0.839708	92	277	0.921246	40	41	0.716392	178	267	0.84936	50	92	0.794663	116	243	0.830367	48	64	0.644523	18	34	0.738198	59	112	0.803386	86	165	0.806342	28	89	0.85963	37	121	0.865471	19
tRNA_Arg_TCG_4	72	72	GTTAC	90	286	0.917861	100	1	0.00987284	46	1	0.0240104	59	225	0.982179	51	217	1	7	18	0.984036	93	218	0.957963	22	49	0.855273	54	195	0.970844	NA	NA	NA	NA	NA	NA	24	55	0.862807	31	65	0.839045	9	35	0.887688	11	55	0.93023	4
tRNA_Arg_TCG_5	27	27	CGTCT	125	42	0.303783	43	16	0.328845	31	17	0.435725	41	13	0.289632	42	18	0.365958	28	5	0.203725	72	11	0.177512	18	12	0.494759	51	13	0.241182	NA	NA	NA	NA	NA	NA	31	13	0.360104	35	11	0.287557	31	30	0.542283	30	33	0.578752	NA
tRNA_Arg_TCG_5	39	39	GATCA	658	121	0.176457	386	68	0.177637	275	55	0.199029	365	58	0.161594	328	49	0.152546	147	9	0.072117	328	23	0.0830689	208	36	0.174801	322	86	0.254916	64	38	0.410746	41	36	0.518224	272	56	0.204179	366	53	0.148136	266	0	0	351	1	0	26
tRNA_Arg_TCG_5	54	54	GGTTC	1623	378	0.218029	1470	988	0.482249	1124	686	0.454569	1135	487	0.359564	1018	396	0.335209	355	130	0.355724	852	297	0.342893	649	213	0.295454	1261	375	0.273884	253	1	0.000742425	247	0	0	909	335	0.322225	1173	431	0.321513	231	45	0.176654	293	94	0.264939	133
tRNA_Arg_TCG_5	55	55	GTTCG	550	1417	0.868329	632	1834	0.912671	477	1349	0.906586	465	1155	0.874801	392	1036	0.890228	192	299	0.862059	425	712	0.886503	266	592	0.846495	457	1173	0.883014	83	174	0.764564	80	169	0.766464	360	890	0.873616	469	1137	0.868653	54	192	0.882139	67	299	0.92357	33
tRNA_Arg_TCG_5	72	72	GTTGC	1084	517	0.364242	2376	2	0	1772	3	0	1039	463	0.382324	882	419	0.399762	326	109	0.346556	780	237	0.322113	523	229	0.377605	998	492	0.410047	126	88	0.45282	126	86	0.446593	806	353	0.377671	995	451	0.386921	97	86	0.518659	163	117	0.460266	82
tRNA_Arg_TCT_1	27	27	CATTG	575	626	0.611464	231	457	0.818818	234	415	0.788236	326	666	0.827607	240	457	0.808241	183	194	0.733586	316	325	0.722789	186	314	0.774122	306	546	0.789962	53	144	0.810453	44	156	0.865061	284	534	0.80472	325	565	0.782546	58	168	0.824261	53	191	0.868165	44
tRNA_Arg_TCT_1	28	28	ATTGG	700	431	0.432176	273	385	0.708681	263	350	0.69142	392	572	0.718755	276	384	0.704668	195	164	0.637502	319	271	0.641009	227	248	0.631795	365	443	0.663723	55	137	0.789566	55	142	0.79766	331	445	0.694461	380	463	0.664897	64	157	0.786075	73	164	0.765562	56
tRNA_Arg_TCT_1	36	36	TCTAA	457	510	0.670689	287	240	0.588483	285	259	0.615317	378	374	0.642853	281	195	0.52917	193	72	0.391101	265	144	0.507208	234	151	0.506536	331	258	0.565951	42	147	0.876825	55	177	0.860001	303	250	0.584168	346	310	0.610724	39	115	0.841669	43	141	0.863824	42
tRNA_Arg_TCT_1	40	40	ATTCA	1267	1846	0.717501	793	1094	0.696712	865	1275	0.716202	861	1561	0.775404	817	1191	0.712961	413	532	0.769112	548	645	0.738502	655	954	0.712704	806	1599	0.800142	108	232	0.776811	142	318	0.787098	815	1161	0.706185	1021	1666	0.745646	415	4	0.00355699	541	9	0.0113918	89
tRNA_Arg_TCT_1	54	54	GGTTC	5619	2718	0.378264	3998	3103	0.524502	4643	3474	0.513658	5157	3835	0.511847	4658	3552	0.51927	2456	1166	0.428081	2515	1656	0.528941	3948	2175	0.425874	6554	3576	0.423212	1893	12	0.00335413	2368	19	0.0051901	4517	2967	0.475606	6378	3855	0.451814	889	417	0.349411	991	625	0.423997	988
tRNA_Arg_TCT_1	55	55	GTTCG	2312	6142	0.875759	1988	5180	0.886738	2268	5933	0.887713	2567	6547	0.881429	2357	5949	0.878823	1347	2307	0.893807	1625	2591	0.87	1636	4539	0.902014	2734	7535	0.900415	672	1264	0.737115	787	1643	0.763529	2080	5505	0.890579	2846	7524	0.890307	260	1070	0.909444	310	1347	0.918996	243
tRNA_Arg_TCT_2	27	27	CATTG	137	241	0.748399	28	67	0.869403	38	65	0.777905	52	112	0.841858	61	86	0.721136	14	37	1	94	91	0.70121	22	42	0.80896	47	85	0.793778	4	24	0.95097	6	24	0.887334	44	59	0.706069	32	83	0.889721	6	17	0.819547	3	24	0.986323	0
tRNA_Arg_TCT_2	28	28	ATTGG	194	174	0.538763	42	53	0.675473	45	55	0.665838	68	97	0.712065	59	88	0.725196	31	19	0.529615	110	74	0.560754	31	33	0.623887	53	75	0.709696	7	21	0.830159	7	24	0.857097	38	59	0.736922	56	59	0.620736	6	15	0.790394	7	20	0.81985	NA
tRNA_Arg_TCT_2	36	36	TCTAA	474	459	0.625438	113	106	0.625579	95	110	0.693739	167	170	0.652073	144	154	0.668058	82	16	0.234471	164	83	0.48403	67	78	0.695484	160	145	0.614418	29	52	0.722939	16	67	0.910198	105	117	0.681346	136	149	0.675874	17	60	0.878461	31	74	0.794087	9
tRNA_Arg_TCT_2	40	40	ATTCA	846	1524	0.778715	235	455	0.793524	227	442	0.795065	303	628	0.811904	359	523	0.712772	147	164	0.720222	263	293	0.719738	147	297	0.805068	293	655	0.831815	52	111	0.775235	49	122	0.812551	267	477	0.771296	301	567	0.785997	267	2	0.00113013	324	1	0	42
tRNA_Arg_TCT_2	54	54	GGTTC	5225	1583	0.268999	1466	1084	0.510168	1446	973	0.482586	2010	1286	0.468036	2218	1237	0.429268	727	429	0.494133	1401	557	0.377792	986	554	0.431329	2389	1290	0.42035	1062	5	0.00157057	1160	8	0.00396235	1829	1008	0.425979	2320	1170	0.40178	658	242	0.29368	851	331	0.306002	458
tRNA_Arg_TCT_2	55	55	GTTCG	1637	5292	0.920852	671	1921	0.909484	641	1821	0.907657	862	2497	0.912254	923	2583	0.904078	458	712	0.861473	732	1243	0.890978	434	1127	0.885897	967	2762	0.908935	206	894	0.918782	229	968	0.914191	748	2125	0.907659	871	2674	0.925709	170	741	0.919538	254	959	0.893635	128
tRNA_Arg_TCT_3	27	27	CATTG	132	234	0.750492	33	62	0.804498	40	85	0.838249	54	100	0.800452	54	124	0.858755	33	42	0.798362	96	108	0.75473	18	43	0.868977	46	76	0.767895	7	24	0.858595	8	24	0.831652	45	86	0.809255	53	66	0.683632	NA	NA	NA	NA	NA	NA	NA
tRNA_Arg_TCT_3	28	28	ATTGG	171	185	0.593176	49	45	0.578852	47	76	0.748685	63	91	0.715763	63	108	0.765396	39	33	0.63962	106	99	0.674158	22	37	0.759953	48	67	0.705633	7	23	0.848716	8	24	0.830159	66	68	0.613926	46	70	0.731065	NA	NA	NA	NA	NA	NA	NA
tRNA_Arg_TCT_3	36	36	TCTAA	460	543	0.688528	104	97	0.623724	131	142	0.672425	159	143	0.611954	204	172	0.591127	101	42	0.422891	212	132	0.552916	61	68	0.681482	162	121	0.552377	16	54	0.869631	25	65	0.813872	136	144	0.664826	132	138	0.660709	24	41	0.710241	26	62	0.793841	17
tRNA_Arg_TCT_3	40	40	ATTCA	850	1776	0.81942	265	427	0.742036	274	538	0.797343	268	546	0.807308	402	744	0.781123	217	285	0.775651	402	460	0.728883	157	249	0.737477	294	637	0.823652	42	102	0.80667	58	137	0.800039	326	537	0.748351	334	567	0.756922	255	3	0.00594909	321	2	0	35
tRNA_Arg_TCT_3	54	54	GGTTC	6377	744	0.119364	2222	568	0.242962	2459	675	0.257191	2337	559	0.230225	3749	899	0.230698	1646	222	0.155366	2759	467	0.19017	1405	252	0.180837	3560	565	0.162608	872	4	0.00143808	1014	2	0	2894	581	0.199066	3045	629	0.203902	878	99	0.108424	976	164	0.155445	541
tRNA_Arg_TCT_3	55	55	GTTCG	1796	5455	0.906998	716	2104	0.915607	852	2316	0.897088	740	2186	0.916834	1202	3510	0.914139	653	1230	0.924772	1154	2110	0.915182	408	1278	0.930272	1048	3143	0.920337	174	718	0.909923	192	847	0.921601	860	2677	0.928854	946	2771	0.914862	181	819	0.925912	241	927	0.897115	130
tRNA_Arg_TCT_5	27	27	CATTG	92	44	0.37875	16	14	0.575165	18	5	0.267757	16	13	0.552486	29	15	0.42008	NA	NA	NA	NA	NA	NA	11	11	0.616272	20	9	0.382389	NA	NA	NA	NA	NA	NA	14	10	0.513505	12	13	0.640936	NA	NA	NA	NA	NA	NA	NA
tRNA_Arg_TCT_5	28	28	ATTGG	98	28	0.247624	NA	NA	NA	NA	NA	NA	18	8	0.370128	24	17	0.500639	NA	NA	NA	NA	NA	NA	14	8	0.438401	17	4	0.227079	NA	NA	NA	NA	NA	NA	19	4	0.206865	17	5	0.271985	NA	NA	NA	NA	NA	NA	NA
tRNA_Arg_TCT_5	55	55	GTTCG	169	107	0.465323	29	20	0.499452	29	23	0.5415	11	10	0.583224	48	47	0.606064	NA	NA	NA	NA	NA	NA	NA	NA	NA	NA	NA	NA	NA	NA	NA	NA	NA	NA	26	17	0.483672	20	26	0.692858	NA	NA	NA	NA	NA	NA	NA
tRNA_Asn_GTT_1	28	27	CGTTC	188	217	0.726418	59	53	0.623784	49	58	0.715353	44	84	0.867246	39	70	0.84856	63	41	0.592522	88	58	0.597087	34	56	0.821984	76	96	0.736747	10	21	0.757464	10	16	0.687545	39	82	0.895758	59	94	0.811552	7	26	0.881965	8	29	0.877349	4
tRNA_Asn_GTT_1	29	28	GTTCG	488	102	0.205136	158	25	0.165046	165	29	0.180899	200	35	0.180223	173	20	0.124427	174	12	0.0904907	253	24	0.121848	131	26	0.20075	224	45	0.20282	29	11	0.307603	30	15	0.373904	199	40	0.202916	240	41	0.176493	33	13	0.316252	38	14	0.301046	17
tRNA_Asn_GTT_1	56	55	GTTCG	1836	6339	0.934983	1049	2718	0.88535	1149	3128	0.897449	1365	3658	0.893627	1139	3180	0.903518	838	1506	0.909577	1388	2285	0.880689	845	2399	0.907504	1745	4559	0.887398	281	1425	0.944424	376	1608	0.916233	1232	3428	0.902705	1823	5098	0.903908	295	1334	0.925806	315	1529	0.937478	276
tRNA_Asn_GTT_2	28	27	CGTTC	419	708	0.852677	143	360	0.94633	121	356	0.987065	114	343	0.992673	133	386	0.983616	152	239	0.919574	223	339	0.907442	82	296	1	160	409	0.950452	8	75	1	18	78	0.909715	119	358	0.992642	130	431	1	13	67	0.937893	20	71	0.873332	16
tRNA_Asn_GTT_2	29	28	GTTCG	1417	234	0.167405	677	118	0.179597	693	115	0.172084	768	101	0.139942	778	102	0.139551	612	46	0.0981331	855	80	0.120316	558	86	0.161263	829	116	0.147977	89	31	0.28866	127	28	0.20036	769	99	0.137268	837	128	0.160158	99	16	0.153174	127	19	0.142953	80
tRNA_Asn_GTT_2	56	55	GTTCG	3212	7124	0.830603	1631	3930	0.867097	2043	4683	0.854224	2190	5004	0.853395	2287	5034	0.843581	1386	1929	0.823709	2269	3108	0.818207	1586	3799	0.865584	2406	5683	0.861989	296	924	0.855871	367	1214	0.867795	1896	4509	0.86374	3034	6821	0.849154	238	758	0.860039	330	1035	0.856854	243
tRNA_Asn_GTT_3	28	27	CATTC	179	38	0.211407	84	10	0.129113	88	11	0.134947	113	7	0.0698174	84	11	0.14072	102	6	0.0725613	153	9	0.0725613	75	7	0.103177	99	11	0.121236	NA	NA	NA	NA	NA	NA	97	14	0.153476	120	10	0.0927579	NA	NA	NA	NA	NA	NA	NA
tRNA_Asn_GTT_3	56	55	GTTCG	2956	6708	0.836516	1549	3706	0.865282	1952	4349	0.84678	2106	4750	0.850001	2145	4898	0.853225	1311	1794	0.817868	2106	2883	0.818	1623	3734	0.855183	2465	5420	0.843298	309	890	0.838718	372	1092	0.842829	1874	4098	0.841846	3013	6452	0.836264	216	717	0.868501	293	1039	0.881619	248
tRNA_Asn_GTT_4	28	27	CGTTC	98	74	0.582188	22	18	0.592907	18	15	0.598952	9	17	0.864048	16	23	0.778784	19	11	0.550983	24	12	0.500749	16	22	0.764423	17	27	0.810564	NA	NA	NA	NA	NA	NA	13	16	0.728213	12	24	0.881101	NA	NA	NA	NA	NA	NA	NA
tRNA_Asn_GTT_4	29	28	GTTCG	185	31	0.169569	55	7	0.13585	54	6	0.11996	49	6	0.131155	67	3	0.0495907	40	4	0.127894	70	4	0.0756643	57	4	0.0775655	68	8	0.126441	NA	NA	NA	NA	NA	NA	57	1	0.018046	61	7	0.123582	NA	NA	NA	NA	NA	NA	NA
tRNA_Asn_GTT_4	56	55	GTTCG	1319	1225	0.578996	635	688	0.637212	886	849	0.599414	855	866	0.616481	939	963	0.620315	490	275	0.508499	991	585	0.525103	663	797	0.669057	1045	1130	0.636608	159	288	0.727343	207	348	0.707716	773	773	0.612545	1277	1410	0.643023	119	205	0.714182	195	328	0.707857	133
tRNA_Asn_GTT_5	28	27	CGTTC	49	25	0.455956	NA	NA	NA	NA	NA	NA	NA	NA	NA	NA	NA	NA	NA	NA	NA	NA	NA	NA	NA	NA	NA	NA	NA	NA	NA	NA	NA	NA	NA	NA	NA	NA	NA	NA	NA	NA	NA	NA	NA	NA	NA	NA	NA
tRNA_Asn_GTT_5	29	28	GTTCG	97	11	0.119098	24	3	0.133643	41	1	0.0261343	37	1	0.0292207	26	0	0	NA	NA	NA	NA	NA	NA	31	0	0	26	1	0.0424235	NA	NA	NA	NA	NA	NA	30	0	0	45	2	0.0492165	NA	NA	NA	NA	NA	NA	NA
tRNA_Asn_GTT_5	56	55	GTTCG	1439	1941	0.691326	829	1028	0.678528	926	1420	0.742201	936	1380	0.730587	1055	1514	0.722557	570	451	0.625057	1044	938	0.669747	763	1193	0.747905	1177	1627	0.711362	176	334	0.739399	212	423	0.752174	858	1171	0.707531	1489	2239	0.736418	117	296	0.809646	190	411	0.772312	143
tRNA_Asn_GTT_6	28	27	CGTTC	64	78	0.744854	15	30	0.881101	14	25	0.846996	20	44	0.908812	15	24	0.81289	12	13	0.782056	36	35	0.741303	14	14	0.659413	26	30	0.706917	NA	NA	NA	NA	NA	NA	16	33	0.890149	12	42	1	NA	NA	NA	NA	NA	NA	NA
tRNA_Asn_GTT_6	56	55	GTTCG	311	586	0.787054	120	258	0.837337	159	338	0.834307	177	433	0.870951	121	353	0.913916	115	157	0.817057	194	254	0.802543	104	238	0.853796	193	414	0.836725	46	143	0.855004	52	173	0.868956	182	351	0.807778	222	489	0.84377	34	147	0.918132	37	179	0.936941	27
tRNA_Asn_GTT_7	28	27	CGTTC	199	182	0.647025	61	51	0.600032	54	56	0.671505	63	71	0.699119	49	59	0.720993	46	42	0.717666	61	39	0.586146	52	39	0.564404	71	76	0.682035	13	13	0.557494	16	19	0.605799	47	67	0.776091	45	76	0.829801	NA	NA	NA	NA	NA	NA	NA
tRNA_Asn_GTT_7	56	55	GTTCG	555	1254	0.835399	174	379	0.840801	220	491	0.847234	265	556	0.830789	263	489	0.797592	188	218	0.760002	187	207	0.743613	142	283	0.816823	238	501	0.831676	53	198	0.891638	52	222	0.915931	227	504	0.845866	281	573	0.823076	46	150	0.864883	52	195	0.892353	38
tRNA_Asp_GTC_1	13	13	TATAG	2398	8139	0.946802	1149	3885	0.92923	882	3010	0.931198	1179	3603	0.907119	1327	4257	0.91788	938	2119	1	1124	2384	0.985883	787	2793	0.939398	1322	4361	0.923944	119	656	0.961927	127	710	0.964013	899	3353	0.949549	1259	4257	0.929234	98	529	0.958766	132	774	0.970947	93
tRNA_Asp_GTC_1	54	55	GTTCA	5234	19924	0.938067	5310	19912	0.974698	4099	14366	0.960493	4959	18422	0.972758	5839	22238	0.977879	4578	9930	0.953132	5193	11152	0.950108	3845	14717	0.978896	6592	23817	0.966952	965	5023	0.946457	1009	5201	0.944955	4329	16301	0.975553	5412	20550	0.977265	943	4564	0.935017	1209	6037	0.939994	840
tRNA_Asp_GTC_2	13	13	TATAG	50577	178973	0.955728	15804	54672	0.934064	13965	48784	0.936111	15590	55257	0.939132	17183	57459	0.926865	19389	46334	1	24915	59623	1	11681	41373	0.938987	22045	78000	0.938771	1822	10151	0.963503	1962	10490	0.957313	13550	48485	0.941098	18586	63604	0.931783	1826	10788	0.97202	2213	12397	0.964311	1382
tRNA_Asp_GTC_2	54	55	GTTCG	66014	287876	0.981072	43353	165063	0.972118	38180	144605	0.97105	43078	165416	0.973838	46819	174471	0.967733	56541	127432	0.980685	70802	158396	0.978447	33612	126873	0.970359	66512	250411	0.969832	5579	34947	0.975166	5892	36163	0.972396	37932	146856	0.975491	49254	182693	0.966776	5902	36314	0.972734	6959	42480	0.97165	4329
tRNA_Asp_GTC_3	13	13	TATAG	452	890	0.812281	119	292	0.855183	93	257	0.883966	117	261	0.831037	120	276	0.838882	113	202	0.930149	165	315	0.951936	92	182	0.799332	127	345	0.879914	9	43	0.939496	7	61	1	107	248	0.840842	142	317	0.831225	12	40	0.873233	11	56	0.949716	4
tRNA_Asp_GTC_3	54	55	GTTCG	20767	64686	0.912653	13478	40055	0.918231	12054	36039	0.919624	13334	39754	0.918973	14636	42918	0.915116	15652	30417	0.934743	21037	40415	0.931085	10711	32160	0.920605	21482	65280	0.92337	1963	7651	0.899564	1996	8075	0.90637	11449	34360	0.920499	16024	46038	0.910322	1999	8061	0.905785	2389	9560	0.904393	1565
tRNA_Cys_GCA_1	26	27	CATTT	122	166	0.71185	38	53	0.729684	50	58	0.672748	55	61	0.658728	73	80	0.654982	31	25	0.598317	83	75	0.636284	29	24	0.567101	68	89	0.710188	NA	NA	NA	NA	NA	NA	49	36	0.53034	48	41	0.576942	13	30	0.768731	14	23	0.684835	NA
tRNA_Cys_GCA_1	27	28	ATTTG	105	182	0.707517	33	57	0.749955	47	62	0.672548	40	73	0.765172	48	104	0.810989	26	30	0.711786	70	80	0.708605	14	37	0.860509	55	101	0.766873	NA	NA	NA	NA	NA	NA	31	52	0.741765	38	50	0.671798	10	34	0.851449	8	30	0.8701	NA
tRNA_Cys_GCA_1	38	39	GATCA	81	24	0.265118	59	19	0.296475	76	23	0.282202	64	22	0.31196	109	33	0.282292	45	16	0.358123	95	25	0.282691	56	14	0.241255	78	36	0.387936	NA	NA	NA	NA	NA	NA	42	17	0.352905	80	23	0.270773	52	0	0	47	0	0	NA
tRNA_Cys_GCA_1	54	55	GTTCA	92	206	0.818317	148	406	0.904505	166	386	0.862877	146	343	0.86555	279	646	0.861765	94	126	0.79683	143	282	0.923864	115	303	0.894622	155	400	0.889465	32	41	0.631865	21	38	0.725407	113	277	0.876491	177	451	0.886282	28	76	0.823804	24	79	0.864911	14
tRNA_Cys_GCA_10	27	28	ATTTG	44	12	0.232962	17	12	0.48659	11	9	0.530024	NA	NA	NA	NA	NA	NA	NA	NA	NA	NA	NA	NA	NA	NA	NA	NA	NA	NA	NA	NA	NA	NA	NA	NA	NA	NA	NA	NA	NA	NA	NA	NA	NA	NA	NA	NA	NA
tRNA_Cys_GCA_10	38	39	GATCA	71	10	0.137879	35	12	0.311333	42	13	0.287321	33	5	0.15458	64	12	0.187917	NA	NA	NA	NA	NA	NA	31	8	0.247751	35	9	0.247013	NA	NA	NA	NA	NA	NA	37	8	0.213104	29	12	0.358665	55	0	0	77	0	0	NA
tRNA_Cys_GCA_10	54	55	GTTCA	58	195	0.912847	67	238	0.963364	63	251	0.986963	42	156	0.972725	101	317	0.936145	19	39	0.936294	69	112	0.861266	62	159	0.887898	64	162	0.884622	33	82	0.803687	23	61	0.818607	54	142	0.894138	110	190	0.781125	33	114	0.87458	32	144	0.923008	14
tRNA_Cys_GCA_11	26	27	CATTT	34	56	0.76861	26	65	0.895127	34	49	0.739649	30	68	0.869523	47	75	0.770253	45	40	0.63078	29	48	0.836086	28	55	0.830345	46	103	0.866257	NA	NA	NA	NA	NA	NA	40	51	0.70211	44	65	0.747138	5	32	0.953166	4	21	0.925737	NA
tRNA_Cys_GCA_11	27	28	ATTTG	42	54	0.626538	41	53	0.666577	31	53	0.747099	47	57	0.64768	62	65	0.604174	48	42	0.61955	42	42	0.664077	34	53	0.720998	56	96	0.747851	NA	NA	NA	NA	NA	NA	45	52	0.63329	54	59	0.616546	7	32	0.904666	8	20	0.786366	NA
tRNA_Cys_GCA_11	38	39	GATCA	221	68	0.273256	194	72	0.330788	212	77	0.325416	282	100	0.319517	252	107	0.365464	216	67	0.322413	189	64	0.345079	190	77	0.353227	308	133	0.369945	25	12	0.356177	29	14	0.3576	192	96	0.41016	235	85	0.324388	205	2	0.000121868	206	0	0	26
tRNA_Cys_GCA_11	54	55	GTTCA	433	721	0.739231	390	951	0.875147	481	992	0.830868	647	1414	0.846513	552	1242	0.85424	339	624	0.902103	362	562	0.846493	378	903	0.869873	701	1550	0.849622	165	169	0.568701	163	184	0.596246	443	980	0.84975	488	1086	0.851332	105	265	0.807288	86	324	0.891302	108
tRNA_Cys_GCA_13	26	27	CATTT	71	20	0.270219	35	22	0.483212	19	15	0.55248	21	18	0.578026	36	37	0.634874	15	6	0.382361	32	22	0.545883	24	12	0.417179	26	14	0.43809	NA	NA	NA	NA	NA	NA	24	17	0.51918	21	23	0.654795	NA	NA	NA	NA	NA	NA	NA
tRNA_Cys_GCA_13	27	28	ATTTG	49	42	0.512424	28	29	0.600529	17	17	0.590006	23	17	0.500034	30	43	0.696821	11	10	0.632271	32	24	0.568659	18	20	0.621575	17	23	0.679977	NA	NA	NA	NA	NA	NA	27	18	0.470043	19	26	0.68331	NA	NA	NA	NA	NA	NA	NA
tRNA_Cys_GCA_13	38	39	GATCA	85	29	0.296367	92	31	0.30717	44	29	0.491142	36	26	0.519132	90	56	0.47379	22	8	0.364234	73	18	0.267971	52	30	0.451357	54	23	0.366289	NA	NA	NA	NA	NA	NA	50	31	0.472718	74	26	0.317263	51	0	0	52	0	0	NA
tRNA_Cys_GCA_13	54	55	GTTCA	87	160	0.766575	127	332	0.892678	99	176	0.78939	118	182	0.748065	200	365	0.796851	41	57	0.80929	98	112	0.741718	117	218	0.802713	96	160	0.770794	34	31	0.535715	9	12	0.64297	95	192	0.825331	132	305	0.861224	34	52	0.680673	24	59	0.80119	10
tRNA_Cys_GCA_14	26	27	CATTT	310	128	0.359951	91	65	0.521731	67	47	0.516228	41	32	0.548942	31	20	0.49098	NA	NA	NA	NA	NA	NA	58	42	0.525912	72	28	0.350267	NA	NA	NA	NA	NA	NA	64	39	0.474023	32	17	0.434249	7	21	0.826454	16	27	0.691769	15
tRNA_Cys_GCA_14	27	28	ATTTG	222	233	0.569559	69	94	0.682001	48	72	0.709968	40	39	0.582413	20	36	0.76138	NA	NA	NA	NA	NA	NA	46	56	0.648811	55	48	0.549241	NA	NA	NA	NA	NA	NA	45	62	0.685302	20	32	0.728424	7	21	0.826139	9	37	0.886664	14
tRNA_Cys_GCA_14	54	55	GTTCA	365	644	0.755256	269	593	0.848819	315	515	0.765193	360	578	0.75989	313	572	0.797236	156	210	0.79829	248	337	0.801505	228	442	0.813815	423	709	0.772437	178	224	0.626837	152	216	0.660592	277	468	0.774746	290	462	0.757605	83	222	0.820513	109	284	0.814585	114
tRNA_Cys_GCA_17	26	27	CATTT	232	107	0.388926	59	90	0.756795	71	65	0.598606	39	58	0.749155	56	55	0.620629	29	25	0.620534	55	32	0.492683	44	59	0.717637	55	82	0.749911	9	29	0.840969	10	39	0.877108	38	65	0.790721	53	57	0.649093	14	43	0.831293	9	43	0.911311	15
tRNA_Cys_GCA_17	27	28	ATTTG	264	79	0.251086	88	70	0.521673	76	61	0.524332	40	58	0.700175	60	52	0.547162	27	28	0.676222	68	21	0.311354	65	46	0.487335	66	75	0.628291	15	25	0.686932	16	34	0.748183	58	45	0.514301	68	45	0.46792	23	38	0.68465	16	37	0.768355	15
tRNA_Cys_GCA_17	38	39	GATCA	372	80	0.202681	168	88	0.423356	171	91	0.427889	132	78	0.45842	166	86	0.420215	73	28	0.378997	130	18	0.161482	146	70	0.398431	184	99	0.43105	40	54	0.639228	42	56	0.635789	141	62	0.374799	147	58	0.346306	255	1	0	289	2	0	44
tRNA_Cys_GCA_17	54	55	GTTCA	201	592	0.884041	192	584	0.928959	198	589	0.923796	219	647	0.922185	246	648	0.894562	108	205	0.911864	112	231	0.93777	178	489	0.904853	205	753	0.970412	169	343	0.754749	162	385	0.793241	153	461	0.926774	169	500	0.922521	141	465	0.865293	110	569	0.945496	112
tRNA_Cys_GCA_2	26	27	CATTT	312	145	0.390973	116	106	0.598024	96	101	0.642202	134	171	0.702381	146	156	0.647053	123	84	0.543719	145	85	0.495033	78	90	0.671088	168	203	0.685461	13	29	0.760791	16	34	0.749234	113	98	0.581686	108	122	0.664465	16	33	0.74203	33	44	0.629465	13
tRNA_Cys_GCA_2	27	28	ATTTG	258	200	0.484329	91	134	0.704637	90	113	0.657964	104	196	0.773947	87	214	0.843082	91	116	0.744744	110	122	0.698625	83	90	0.614275	153	228	0.708078	6	33	0.933222	11	38	0.854549	82	133	0.732287	94	142	0.712001	13	39	0.826139	28	54	0.724281	12
tRNA_Cys_GCA_2	38	39	GATCA	326	176	0.412831	243	149	0.469407	275	126	0.38594	310	208	0.496569	276	196	0.513937	262	112	0.410081	234	121	0.467925	209	115	0.437529	332	252	0.534526	34	34	0.554963	35	37	0.570679	245	128	0.422614	258	160	0.472793	198	2	0.000504512	256	1	0	40
tRNA_Cys_GCA_2	54	55	GTTCA	385	823	0.806442	458	1077	0.865796	472	1065	0.854984	624	1592	0.886603	615	1291	0.835677	377	658	0.884999	421	583	0.807953	392	960	0.876247	657	1611	0.876567	172	205	0.611576	158	195	0.621383	453	1120	0.878672	518	1130	0.846023	109	268	0.801226	116	318	0.826017	93
tRNA_Cys_GCA_4	26	27	CATTT	239	35	0.156231	59	39	0.49826	83	34	0.363563	79	50	0.485259	89	33	0.338338	82	41	0.446348	122	35	0.297997	49	26	0.433908	112	52	0.396779	17	13	0.477126	13	13	0.550669	89	44	0.414035	84	30	0.329137	10	10	0.550669	16	9	0.39623	17
tRNA_Cys_GCA_4	27	28	ATTTG	157	123	0.487273	43	55	0.663451	46	71	0.718171	48	79	0.736416	57	67	0.638378	64	64	0.664077	86	68	0.586008	28	46	0.735906	59	104	0.755598	11	18	0.682132	5	22	0.898321	49	78	0.72697	41	75	0.765813	7	13	0.714773	13	13	0.547725	12
tRNA_Cys_GCA_4	38	39	GATCA	321	119	0.315818	192	84	0.373442	209	90	0.369205	241	116	0.399515	225	94	0.361183	190	93	0.450839	201	66	0.337009	152	71	0.391225	245	123	0.411308	37	46	0.616313	38	36	0.539672	209	95	0.383769	203	95	0.39174	181	0	0	199	1	0	43
tRNA_Cys_GCA_4	54	55	GTTCA	828	3374	0.951146	715	2660	0.973059	721	2877	0.98727	899	3306	0.970653	876	3129	0.964536	631	1521	0.984378	619	1373	0.959857	645	2327	0.966644	960	3851	0.988319	592	755	0.630572	590	895	0.678452	730	2723	0.973607	828	3093	0.973903	150	906	0.968146	203	1140	0.957809	203
tRNA_Cys_GCA_5	27	27	CATTT	107	173	0.763205	51	97	0.821254	61	109	0.803402	63	134	0.852366	96	209	0.858693	63	81	0.754285	106	126	0.72822	40	63	0.766359	88	200	0.870233	2	18	0.991925	5	18	0.862427	45	74	0.779154	60	104	0.794582	4	21	0.925737	9	41	0.903674	5
tRNA_Cys_GCA_5	28	28	ATTTG	122	160	0.632049	56	94	0.741958	67	108	0.730533	75	123	0.735414	110	199	0.762767	82	67	0.596836	111	121	0.692868	41	63	0.716888	98	195	0.788578	4	17	0.892428	8	16	0.733335	44	79	0.760683	84	82	0.582779	10	20	0.733335	14	36	0.792729	5
tRNA_Cys_GCA_5	39	39	GATCA	252	95	0.319837	188	71	0.335164	229	99	0.370251	284	127	0.379338	265	159	0.462944	202	99	0.451233	208	81	0.383259	206	73	0.319351	320	163	0.415406	24	15	0.4244	38	16	0.324462	220	85	0.340938	243	101	0.359833	222	0	0	213	0	0	27
tRNA_Cys_GCA_5	55	55	GTTCA	384	760	0.786276	390	1000	0.887857	487	1035	0.839013	597	1511	0.884596	576	1246	0.843771	366	646	0.888624	406	569	0.812028	389	950	0.875535	633	1577	0.880606	176	182	0.571416	155	181	0.605814	431	1009	0.864637	524	1095	0.834447	108	282	0.815074	110	303	0.82708	107
tRNA_Cys_GCA_6	26	27	CATTT	148	31	0.212514	36	12	0.312629	73	28	0.346789	52	16	0.294178	127	43	0.316318	21	8	0.369123	64	26	0.386627	34	10	0.284115	59	16	0.266626	NA	NA	NA	NA	NA	NA	39	14	0.330383	42	21	0.417179	20	8	0.314282	20	5	0.219727	NA
tRNA_Cys_GCA_6	27	28	ATTTG	60	45	0.475162	14	25	0.759184	28	47	0.741958	11	30	0.867967	33	78	0.833173	15	11	0.56132	33	36	0.693117	14	19	0.680887	17	30	0.755911	NA	NA	NA	NA	NA	NA	9	18	0.789943	19	24	0.659752	NA	NA	NA	NA	NA	NA	NA
tRNA_Cys_GCA_6	38	39	GATCA	71	11	0.150817	56	15	0.255529	60	19	0.292568	56	12	0.211449	95	36	0.336022	40	11	0.29297	61	16	0.281935	59	9	0.15556	58	26	0.379999	NA	NA	NA	NA	NA	NA	48	10	0.206309	75	15	0.199029	45	0	0	30	0	0	NA
tRNA_Cys_GCA_6	54	55	GTTCA	89	210	0.831479	150	344	0.859259	169	376	0.851265	136	330	0.873887	279	662	0.868124	75	165	0.957399	176	264	0.834986	103	312	0.928005	146	442	0.927873	36	51	0.659741	19	30	0.689292	111	271	0.87546	162	473	0.919419	28	72	0.811582	22	73	0.866535	25
tRNA_Cys_GCA_7	27	27	CATTT	116	94	0.552379	40	82	0.842239	45	90	0.835383	62	88	0.735015	52	103	0.832685	56	56	0.670302	65	56	0.620329	46	71	0.760321	68	167	0.89055	NA	NA	NA	NA	NA	NA	50	76	0.755726	53	71	0.717342	7	29	0.88774	10	35	0.857097	NA
tRNA_Cys_GCA_7	28	28	ATTTG	100	115	0.595325	57	66	0.633894	59	80	0.680625	56	99	0.756405	64	103	0.730081	51	62	0.729097	68	54	0.587431	42	80	0.776832	71	169	0.834929	NA	NA	NA	NA	NA	NA	56	70	0.656652	52	84	0.731138	8	29	0.863763	15	33	0.756536	NA
tRNA_Cys_GCA_7	39	39	GATCA	260	77	0.265017	191	99	0.420353	206	103	0.41016	292	100	0.311058	242	124	0.417083	228	65	0.301577	196	63	0.331491	211	92	0.372533	311	134	0.369358	31	17	0.389946	27	26	0.544288	223	96	0.369125	220	98	0.378291	202	0	0	231	1	0	21
tRNA_Cys_GCA_7	55	55	GTTCA	403	738	0.765419	427	965	0.855404	442	1032	0.863945	579	1463	0.884175	577	1250	0.844166	317	648	0.935019	358	550	0.842998	349	999	0.914728	649	1544	0.868807	167	167	0.561905	143	199	0.65482	419	1022	0.875219	500	1113	0.851402	123	270	0.774157	98	335	0.872494	99
tRNA_Cys_GCA_8	26	27	CATTT	115	63	0.436356	49	69	0.732604	55	60	0.653555	56	89	0.769047	52	83	0.770329	47	68	0.792989	56	55	0.664248	48	57	0.68005	69	96	0.728931	NA	NA	NA	NA	NA	NA	53	71	0.717342	63	68	0.650224	14	21	0.660983	6	23	0.874003	NA
tRNA_Cys_GCA_8	27	28	ATTTG	113	69	0.41927	54	70	0.6674	48	70	0.701834	57	95	0.739958	63	80	0.661312	49	70	0.781946	72	42	0.488308	48	58	0.646592	67	111	0.738274	NA	NA	NA	NA	NA	NA	58	70	0.646238	56	76	0.680887	7	30	0.893862	6	25	0.889007	NA
tRNA_Cys_GCA_8	38	39	GATCA	276	76	0.249791	235	95	0.352579	218	94	0.369558	268	129	0.399524	242	112	0.388689	224	73	0.335052	197	75	0.37691	166	94	0.44589	306	145	0.39518	22	18	0.498386	38	21	0.391943	192	104	0.432985	242	88	0.325708	201	0	0	225	3	0.00407783	25
tRNA_Cys_GCA_8	54	55	GTTCA	415	749	0.761459	380	1004	0.895308	463	1044	0.854809	564	1458	0.889896	569	1242	0.846183	307	634	0.938164	358	549	0.842389	395	964	0.875362	648	1527	0.866341	185	173	0.542885	170	190	0.593431	455	947	0.833357	509	1106	0.844969	96	285	0.843394	108	326	0.846936	86
tRNA_Cys_GCA_9	27	28	ATTTG	47	19	0.316142	16	8	0.390068	14	16	0.629993	8	19	0.834374	11	15	0.682284	NA	NA	NA	NA	NA	NA	14	8	0.42642	12	18	0.709968	NA	NA	NA	NA	NA	NA	12	9	0.504318	12	11	0.563927	NA	NA	NA	NA	NA	NA	NA
tRNA_Cys_GCA_9	54	55	GTTCA	106	198	0.770789	122	366	0.925764	147	381	0.890544	138	322	0.863776	294	648	0.848773	80	138	0.881192	148	283	0.914188	131	325	0.879545	168	419	0.880884	40	62	0.684296	19	37	0.744299	115	249	0.844022	182	458	0.883148	35	73	0.761563	26	80	0.850982	19
tRNA_Gln_CTG_1	13	13	TGTAA	3454	10579	0.914742	1322	3850	0.904349	1323	3687	0.894028	1688	4803	0.898929	1741	4823	0.89261	1467	3164	0.908541	1633	3242	0.884236	983	3078	0.920868	1970	5844	0.908611	173	851	0.913279	177	917	0.921175	1312	4029	0.916493	1624	4754	0.905546	205	921	0.898802	241	1036	0.891446	149
tRNA_Gln_CTG_1	28	28	TCTGG	11541	22718	0.806148	5221	10887	0.890916	4782	10660	0.909982	6783	13486	0.87703	6628	14227	0.899245	5782	7508	0.849835	5987	7588	0.84085	3883	8649	0.909755	7431	16899	0.91559	857	3342	0.898309	928	3679	0.901333	5498	11296	0.886623	6063	13466	0.908945	1065	3547	0.86785	1198	3939	0.865248	699
tRNA_Gln_CTG_1	39	39	AATCC	10685	43409	0.974914	5646	19583	0.932306	5071	18646	0.945389	6921	24458	0.936539	7206	25604	0.937764	6080	12630	0.921811	6153	12672	0.919219	4247	15187	0.939197	8343	29438	0.936194	1209	7789	0.97151	1357	8419	0.966114	5590	20311	0.942755	6594	23542	0.938839	9184	442	0	10380	702	0	1056
tRNA_Gln_CTG_1	53	54	AGTTC	42073	12683	0.266552	21836	8088	0.319636	21341	7016	0.292214	28145	8925	0.284232	29315	9642	0.292318	15963	5052	0.316323	15724	4476	0.2913	16525	6280	0.325743	34139	11134	0.290431	11370	122	0.0014767	12378	210	0.00821628	23856	7291	0.276226	27123	8006	0.268814	8481	2577	0.248583	9152	3677	0.308099	7218
tRNA_Gln_CTG_1	54	55	GTTCA	9087	44530	0.983937	5445	24211	1	5254	22868	1	6891	29836	1	7474	31143	0.995759	5886	14897	0.998374	6011	13799	0.970084	4252	18334	1	8346	36583	1	2346	9334	0.901402	2294	10515	0.926101	5735	25224	1	6645	28059	0.99832	1342	9872	0.993537	1514	11512	0.997445	1129
tRNA_Gln_CTG_2	13	13	TGTAA	2827	7735	0.888373	904	2108	0.850058	894	2305	0.875263	1144	2843	0.866153	1123	2820	0.868743	955	1797	0.868145	1110	2199	0.883601	618	1584	0.873809	1228	3315	0.886427	113	439	0.8738	102	482	0.906973	847	2165	0.873134	1034	2740	0.881947	151	634	0.887436	164	694	0.888777	91
tRNA_Gln_CTG_2	28	28	TCTGG	7682	12547	0.753905	2708	4152	0.797728	2685	4456	0.822473	3675	5721	0.802515	3630	5828	0.812176	2940	3177	0.781221	3520	3816	0.782429	1806	3327	0.854346	3835	6676	0.837174	393	1082	0.827512	451	1206	0.820996	2729	4338	0.809063	3209	5427	0.828297	578	1585	0.826626	680	1762	0.813864	314
tRNA_Gln_CTG_2	39	39	AATCC	5870	20126	0.937519	2136	6838	0.913644	2223	6964	0.908462	2996	9225	0.904292	2993	9660	0.915579	2749	4803	0.868354	3207	5742	0.876083	1639	5090	0.906363	3190	10610	0.922642	369	2162	0.957637	404	2400	0.959715	2233	6955	0.90707	2728	8354	0.902964	3274	125	0	3841	203	0	351
tRNA_Gln_CTG_2	54	55	GTTCA	3715	15063	0.950207	1820	6727	0.97171	1895	6742	0.963695	2418	9110	0.975665	2469	9419	0.978221	2064	4635	0.963547	2344	5047	0.950905	1305	4864	0.973443	2857	10902	0.978273	563	2510	0.92143	582	2823	0.935371	1792	7044	0.984273	2178	7790	0.964818	498	2685	0.951791	539	3361	0.972504	344
tRNA_Gln_CTG_3	13	13	TGTAA	545	1392	0.871584	200	443	0.836757	140	393	0.895744	55	103	0.791571	176	422	0.857154	128	241	0.868328	175	243	0.772451	101	186	0.786919	111	69	0.464109	21	87	0.885132	12	89	0.968619	136	422	0.918833	107	356	0.934228	20	111	0.931242	42	176	0.8871	29
tRNA_Gln_CTG_3	28	28	TCTGG	1917	1570	0.546764	774	627	0.589636	618	572	0.633356	360	226	0.508001	730	649	0.620108	577	362	0.57965	753	404	0.524929	382	303	0.582774	426	238	0.47207	120	148	0.621611	135	114	0.514404	640	584	0.628675	564	616	0.687931	168	204	0.617237	249	295	0.610301	112
tRNA_Gln_CTG_3	39	39	AATCC	1160	3337	0.895008	569	1439	0.854179	471	1310	0.878975	398	858	0.810232	579	1425	0.846894	508	912	0.876929	764	1108	0.807971	286	703	0.846554	461	942	0.794885	87	302	0.863131	74	293	0.889854	440	1386	0.909784	533	1412	0.866415	564	26	0	785	44	0	68
tRNA_Gln_CTG_3	54	55	GTTCG	894	2397	0.877975	540	1486	0.900049	504	1407	0.903496	438	1086	0.874352	575	1414	0.872273	569	914	0.872485	811	1183	0.839837	275	754	0.899168	509	1208	0.863213	123	256	0.762767	103	242	0.792304	553	1360	0.872292	639	1531	0.865648	111	357	0.862059	131	492	0.89264	75
tRNA_Gln_CTG_4	13	13	TGTAA	964	3588	0.956834	379	1204	0.924087	425	1192	0.89554	383	1258	0.931433	361	1141	0.922957	362	967	0.967839	587	1356	0.928134	190	607	0.925337	401	1340	0.935173	59	217	0.863801	41	199	0.911195	315	1095	0.943614	493	1498	0.914095	53	270	0.918642	48	297	0.946191	36
tRNA_Gln_CTG_4	28	28	TCTGG	5484	4195	0.526256	1979	1532	0.574866	1884	1762	0.636783	1987	1613	0.590321	1899	1608	0.604117	1702	1040	0.570265	2540	1543	0.568192	1022	919	0.62385	1985	1864	0.638119	374	389	0.573452	390	329	0.514119	1763	1427	0.58937	2380	2183	0.630376	466	444	0.548563	527	480	0.535789	341
tRNA_Gln_CTG_4	39	39	AATCC	2231	8659	0.965207	921	3229	0.934747	980	3317	0.926698	952	3254	0.928958	1001	3163	0.910532	1097	2161	0.905726	1624	3164	0.902343	517	1762	0.928288	1018	3533	0.932441	120	781	0.97294	112	734	0.973908	895	2926	0.918612	1228	4042	0.920206	1120	44	0	1254	72	0	136
tRNA_Gln_CTG_4	54	55	GTTCG	1474	4783	0.921672	804	2577	0.935436	857	2689	0.930656	842	2603	0.927293	899	2415	0.894214	897	1775	0.940478	1333	2457	0.917788	459	1420	0.927456	907	2938	0.937786	188	489	0.816007	146	456	0.855983	807	2463	0.924365	985	3060	0.928402	137	644	0.932259	188	722	0.896823	113
tRNA_Gln_CTG_5	13	13	TGTAA	747	1204	0.747218	241	394	0.753252	257	346	0.696343	312	530	0.764204	305	461	0.73052	234	280	0.723572	275	311	0.704831	139	252	0.782551	348	518	0.726037	34	84	0.78171	39	108	0.806911	259	363	0.708295	272	382	0.708901	74	141	0.719839	67	143	0.747588	40
tRNA_Gln_CTG_5	28	28	TCTGG	1086	1051	0.597411	337	383	0.701007	345	354	0.667353	456	533	0.710222	423	419	0.655725	349	220	0.581346	404	316	0.660022	205	211	0.668374	519	474	0.628961	53	83	0.687536	71	98	0.653001	341	349	0.666507	369	363	0.653451	108	147	0.649128	95	178	0.734913	45
tRNA_Gln_CTG_5	39	39	AATCC	292	471	0.730033	109	183	0.73626	103	151	0.694002	128	248	0.779354	133	158	0.626424	99	81	0.613748	169	189	0.720433	44	63	0.686524	131	185	0.682141	22	37	0.681991	20	32	0.667748	90	134	0.698888	94	143	0.705658	131	0	0	150	7	0	12
tRNA_Gln_CTG_5	53	54	AGTTC	1156	248	0.202148	755	149	0.193172	773	119	0.155501	1087	214	0.192771	984	138	0.143014	470	79	0.187988	564	158	0.287647	510	67	0.134768	1343	200	0.150956	342	2	0	406	3	0	840	114	0.138819	1042	136	0.133967	275	25	0.0822619	285	52	0.161106	197
tRNA_Gln_CTG_5	54	55	GTTCA	494	906	0.765826	322	581	0.793619	306	584	0.80945	447	853	0.809418	359	761	0.838317	265	286	0.721744	302	418	0.807783	215	363	0.774548	531	1009	0.808229	153	191	0.624589	160	247	0.683203	338	617	0.79692	388	789	0.827015	82	217	0.818111	88	254	0.837333	75
tRNA_Gln_CTG_6	13	13	TGTAA	162	408	0.868095	57	136	0.855906	41	83	0.812855	49	134	0.889531	38	100	0.880262	46	73	0.815336	106	226	0.905203	15	34	0.842756	62	198	0.925254	6	37	0.945744	8	30	0.86738	27	70	0.876617	34	110	0.928121	12	41	0.849841	15	47	0.832709	8
tRNA_Gln_CTG_6	28	28	TCTGG	788	971	0.67077	304	320	0.675775	233	234	0.660272	351	321	0.629407	275	306	0.694059	270	219	0.673521	472	369	0.659833	146	141	0.647365	363	431	0.715359	45	99	0.775209	39	99	0.809152	221	224	0.663306	295	357	0.721593	111	178	0.693921	84	191	0.783209	26
tRNA_Gln_CTG_6	39	39	AATCC	877	1881	0.815616	296	627	0.805231	279	550	0.784436	394	656	0.733703	355	651	0.763018	325	378	0.733797	451	641	0.801285	189	325	0.743582	438	790	0.758041	80	250	0.840343	77	226	0.82614	277	438	0.717737	389	679	0.748135	664	16	0	611	23	0	48
tRNA_Gln_CTG_6	53	54	AGTTC	2197	327	0.147006	764	203	0.247259	749	177	0.224736	888	193	0.209618	885	196	0.212947	539	94	0.194106	907	117	0.14857	460	109	0.225238	1160	225	0.190332	467	5	0.00145126	447	3	0	671	145	0.208608	964	177	0.181545	572	133	0.199266	548	132	0.205338	256
tRNA_Gln_CTG_6	54	55	GTTCA	662	1771	0.861889	272	675	0.879617	252	650	0.889341	303	746	0.877603	314	731	0.863184	264	340	0.783102	384	606	0.851943	152	403	0.896166	350	990	0.911887	118	358	0.848013	113	341	0.846878	260	524	0.824559	348	752	0.843489	144	552	0.894546	126	540	0.914643	67
tRNA_Gln_CTG_7	13	13	TGTAA	254	488	0.79691	79	135	0.765895	94	131	0.706614	79	133	0.761648	74	131	0.775873	71	84	0.719816	107	147	0.768979	36	71	0.805778	80	136	0.764419	13	32	0.780879	12	31	0.791718	95	144	0.731351	111	167	0.729167	19	57	0.823807	20	60	0.823807	8
tRNA_Gln_CTG_7	28	28	TCTGG	683	198	0.272005	179	60	0.330377	211	82	0.368399	194	59	0.306833	167	76	0.411801	144	34	0.286745	235	57	0.293061	86	43	0.43895	191	76	0.374708	32	34	0.579496	43	22	0.378853	178	78	0.401155	252	92	0.352011	75	66	0.526048	79	73	0.539877	32
tRNA_Gln_CTG_7	39	39	AATCC	158	335	0.812306	38	78	0.796192	52	89	0.742153	34	85	0.851101	35	78	0.819601	49	46	0.660581	77	68	0.639711	18	40	0.818801	50	80	0.721406	6	37	0.965232	11	39	0.867562	44	77	0.748917	68	109	0.721975	112	5	0	121	5	0	7
tRNA_Gln_TTG_1	13	13	TGTAA	734	2228	0.912693	318	776	0.861589	283	865	0.915434	481	1193	0.865662	369	1003	0.88808	324	546	0.834225	376	711	0.869633	230	618	0.885305	474	1230	0.876839	44	154	0.854469	51	201	0.876371	338	979	0.903085	433	1079	0.866832	38	201	0.924262	49	187	0.87058	28
tRNA_Gln_TTG_1	28	28	TCTGG	1706	3771	0.837086	733	1627	0.908771	762	1641	0.90018	1139	2384	0.891999	976	1993	0.88484	745	1005	0.863915	1012	1326	0.853171	548	1193	0.90327	1126	2624	0.922396	105	368	0.877992	125	450	0.883212	903	1856	0.886738	1079	2207	0.885324	166	611	0.887469	130	591	0.925325	66
tRNA_Gln_TTG_1	39	39	AATCC	2123	6131	0.895988	952	2709	0.884771	1034	2821	0.874038	1451	4084	0.882002	1328	3468	0.862663	955	1675	0.869575	1269	2139	0.856925	730	2053	0.881796	1769	4534	0.857729	165	698	0.902527	214	800	0.878432	1074	3098	0.888191	1345	3740	0.878916	1362	25	0	1296	33	0	121
tRNA_Gln_TTG_1	53	54	AGTTC	5702	1516	0.241257	2695	1180	0.360683	3046	1156	0.325418	4111	1760	0.355003	3615	1517	0.349987	1983	708	0.34651	2480	853	0.336971	1888	952	0.397491	5140	1963	0.326923	1038	6	0	1212	15	0.003264	3275	1198	0.316691	4099	1419	0.303895	1043	279	0.224142	938	339	0.284602	523
tRNA_Gln_TTG_1	54	55	GTTCA	1567	5280	0.913311	948	2823	0.924039	1014	3081	0.928716	1443	4295	0.923928	1246	3789	0.928904	964	1673	0.883158	1128	2125	0.909473	655	2129	0.944022	1676	5283	0.937122	275	747	0.823975	301	897	0.844208	1060	3320	0.935671	1356	4019	0.922939	244	1050	0.915353	220	1028	0.929291	140
tRNA_Gln_TTG_2	13	13	TGTAA	464	1052	0.841317	153	360	0.852359	164	439	0.884394	278	605	0.832131	276	541	0.804106	199	338	0.836679	242	424	0.846315	130	264	0.813704	260	668	0.874397	28	75	0.799693	30	135	0.89907	224	508	0.842891	226	487	0.829528	34	118	0.852856	40	112	0.809282	31
tRNA_Gln_TTG_2	28	28	TCTGG	1190	1971	0.757912	408	608	0.788725	475	843	0.84306	633	1214	0.866384	575	1188	0.888246	458	509	0.791759	622	717	0.805469	275	471	0.83219	615	1302	0.895285	84	284	0.870868	120	355	0.843193	548	900	0.819233	502	967	0.867689	126	348	0.828214	129	384	0.844522	71
tRNA_Gln_TTG_2	39	39	AATCC	982	3697	0.958586	399	1147	0.887333	476	1594	0.924225	662	2236	0.926217	657	2111	0.914517	445	937	0.925867	624	1315	0.926116	284	926	0.917984	699	2419	0.931792	102	565	0.94898	125	711	0.95311	521	1743	0.924	534	1723	0.915511	843	23	0	878	43	0	78
tRNA_Gln_TTG_2	54	55	GTTCG	973	3243	0.927473	353	1370	0.975981	512	1840	0.960203	783	2454	0.930397	763	2397	0.930933	439	1034	0.993867	671	1387	0.954167	296	1111	0.969205	790	2947	0.967946	318	462	0.668254	336	654	0.745882	559	2088	0.968214	587	2044	0.953526	177	745	0.913439	176	768	0.919728	137
tRNA_Gln_TTG_3	13	13	TGTAA	1868	8470	0.994911	516	2005	0.966443	527	2001	0.961829	770	3069	0.971452	621	2429	0.967753	586	1558	0.966589	808	2176	0.969987	289	1266	0.989401	821	3531	0.985991	81	625	0.973124	108	619	0.935786	578	2153	0.957953	724	3018	0.980102	125	861	0.959829	141	804	0.935068	56
tRNA_Gln_TTG_3	28	28	TCTGG	3016	8152	0.887563	988	2461	0.940613	1031	2537	0.937319	1517	3658	0.931799	1276	3094	0.933315	1178	1651	0.877938	1541	2349	0.908445	666	1605	0.931637	1682	4184	0.940248	154	722	0.930442	171	766	0.922836	1120	2589	0.920151	1374	3557	0.950925	238	1108	0.929283	253	1075	0.913734	119
tRNA_Gln_TTG_3	39	39	AATCC	2632	7953	0.907301	1053	2971	0.882618	1227	3101	0.854	1674	4655	0.878924	1498	3834	0.857355	1148	1951	0.859549	1500	2592	0.864851	722	2101	0.890387	1905	5139	0.871127	217	836	0.884461	196	892	0.915936	1099	3311	0.898976	1524	4254	0.879892	1586	42	0	1596	40	0	144
tRNA_Gln_TTG_3	53	54	AGTTC	6296	1491	0.219523	2798	1142	0.343094	3236	1133	0.306495	4412	1770	0.338858	3910	1423	0.315491	2034	695	0.335304	2757	839	0.306901	2001	847	0.352153	5447	1832	0.297329	1121	4	0	1182	6	0	3273	1133	0.303884	4335	1365	0.282689	1092	278	0.215117	1036	332	0.259299	500
tRNA_Gln_TTG_3	54	55	GTTCA	1652	5610	0.914944	928	2900	0.935157	1035	3215	0.933787	1506	4501	0.924887	1267	3932	0.933574	909	1734	0.913433	1254	2191	0.885342	661	2124	0.941456	1629	5471	0.951258	322	780	0.797741	294	861	0.840471	1094	3186	0.918813	1341	4183	0.934742	234	1072	0.92601	250	1077	0.915544	121
tRNA_Gln_TTG_4	13	13	TGTAA	120	53	0.366516	29	7	0.233796	32	7	0.215559	55	14	0.244105	45	8	0.180755	28	5	0.19831	44	23	0.454467	13	8	0.461205	51	17	0.301536	NA	NA	NA	NA	NA	NA	34	10	0.273825	60	13	0.213846	NA	NA	NA	NA	NA	NA	NA
tRNA_Gln_TTG_4	28	28	TCTGG	71	23	0.296296	NA	NA	NA	NA	NA	NA	30	8	0.276913	26	8	0.309593	NA	NA	NA	NA	NA	NA	NA	NA	NA	NA	NA	NA	NA	NA	NA	NA	NA	NA	16	6	0.358984	24	15	0.506614	NA	NA	NA	NA	NA	NA	NA
tRNA_Glu_CTC_1	13	13	TCTAG	23063	56028	0.858201	7228	20919	0.961935	6028	16501	0.947886	7949	22872	0.960482	7582	20331	0.942584	8534	14286	0.938005	13189	22321	0.94186	6253	18811	0.971476	10550	29292	0.951499	630	2865	0.935655	588	3186	0.96404	6451	18087	0.953975	7702	21736	0.955622	583	2856	0.948112	810	3774	0.939782	523
tRNA_Glu_CTC_1	54	55	GTTCG	35813	138341	0.957933	24382	79204	0.938416	19147	62389	0.939094	27275	89099	0.939654	24906	77637	0.929176	26835	50051	0.921603	38097	69908	0.916344	20078	66730	0.943449	35207	114375	0.938429	3174	17302	0.955451	3228	18395	0.961959	21607	71030	0.941046	24285	79499	0.94012	3014	16889	0.959516	4071	22255	0.955875	2479
tRNA_Glu_CTC_2	13	13	TCTAG	18484	40818	0.833661	3152	7046	0.893735	2867	6175	0.883305	3496	7684	0.889011	3253	7007	0.88333	3572	4708	0.851284	6011	8561	0.87982	2798	6425	0.90118	3976	9371	0.908324	368	1661	0.934364	400	1759	0.929836	2469	5574	0.89648	3538	7681	0.885546	357	1548	0.927362	465	2073	0.932222	330
tRNA_Glu_CTC_2	54	55	GTTCG	9921	31083	0.913949	4485	12319	0.899598	3703	9816	0.890966	5092	13492	0.890857	4572	11482	0.87757	4693	7474	0.869604	6694	10004	0.848104	3729	9752	0.887639	6666	18247	0.898773	1303	5768	0.922191	1263	6129	0.937437	4058	10800	0.891941	4261	11640	0.898281	1285	5645	0.920881	1532	7361	0.935834	899
tRNA_Glu_TTC_1	13	13	TCTAG	2230	7484	0.933969	1036	3128	0.972365	971	3066	0.983158	1096	3538	0.988391	1069	3245	0.973671	902	1807	0.999925	1176	2066	0.954964	685	2149	0.981615	1110	3736	0.998119	111	679	0.981796	114	655	0.972814	878	2764	0.982439	1212	3557	0.965397	94	578	0.982522	122	660	0.9638	79
tRNA_Glu_TTC_1	32	32	GGTTT	2788	11395	0.946542	1852	6759	0.951055	1757	6183	0.943523	9754	63	0.0069139	8781	76	0.0095375	1625	3781	0.946855	1834	4129	0.937408	1288	4736	0.952587	2062	7761	0.957311	270	1414	0.921335	295	1406	0.906957	1655	6067	0.951966	1959	7350	0.956673	253	1211	0.907631	314	1501	0.907423	221
tRNA_Glu_TTC_1	54	55	GTTCG	5630	23500	0.972915	4914	16697	0.948262	4363	15137	0.952744	4842	16276	0.945923	4224	14429	0.94941	4440	8154	0.916606	4209	8343	0.941015	3287	11081	0.946553	5873	19782	0.946368	678	4365	0.978827	762	4559	0.968868	4508	15417	0.949661	5023	17095	0.948612	663	3974	0.969125	799	4985	0.974626	655
tRNA_Glu_TTC_2	13	13	TCTAG	2207	7159	0.92655	739	2281	0.977709	863	2567	0.968708	1222	3672	0.971198	1276	4010	0.982027	992	1811	0.9683	1059	1938	0.969137	745	2212	0.968262	951	2933	0.977515	103	570	0.967241	114	674	0.976963	742	2504	0.998727	1082	3346	0.978163	88	489	0.967859	95	583	0.982247	74
tRNA_Glu_TTC_2	32	32	GGTTT	2555	9955	0.937513	1277	4311	0.934742	1237	4856	0.965674	9473	70	0.00802694	10210	100	0.010894	1509	3360	0.934214	1535	3475	0.939002	1207	4440	0.952671	1543	5653	0.951842	215	1044	0.909875	256	1217	0.906553	1325	5042	0.959508	1682	6152	0.951503	185	897	0.909644	227	1052	0.902505	205
tRNA_Glu_TTC_2	54	55	GTTCG	5719	19618	0.933614	3336	9971	0.919555	3586	10649	0.918054	4786	14890	0.928736	5481	15583	0.907842	4012	7134	0.906118	3957	6915	0.900432	3195	10266	0.935987	4422	13369	0.922193	591	2904	0.939438	693	3694	0.952091	4033	12288	0.923976	4388	13493	0.926076	529	2608	0.939969	657	3094	0.932557	513
tRNA_Glu_TTC_3	13	13	TCTAG	2144	4983	0.846931	474	1324	0.953025	562	1337	0.910868	562	1547	0.949306	474	1216	0.93105	700	1218	0.951604	956	1653	0.9494	424	1091	0.931839	812	2302	0.956766	82	272	0.876016	70	264	0.901619	441	1158	0.937149	567	1547	0.947043	70	300	0.925288	74	352	0.943256	43
tRNA_Glu_TTC_3	54	55	GTTCG	2124	7601	0.94247	1377	4266	0.927777	1432	4324	0.921909	1816	5569	0.925455	1268	3721	0.91529	1938	3154	0.876857	2409	4364	0.912173	1035	3059	0.916952	2425	7851	0.937668	327	1639	0.942588	295	1590	0.95376	1347	4110	0.924304	1443	4218	0.914375	347	1851	0.9522	401	2041	0.944995	238
tRNA_Glu_TTC_4	13	13	TCTAG	2487	6422	0.873401	843	2394	0.957199	751	2157	0.960033	889	2734	0.976829	758	2247	0.967869	1216	2209	0.966596	1405	2662	0.981051	616	2169	1	1326	4058	0.975645	93	433	0.939662	78	426	0.965249	809	2397	0.967748	958	2806	0.964908	79	452	0.972197	124	588	0.942736	55
tRNA_Glu_TTC_4	54	55	GTTCG	10432	32106	0.909966	6726	16745	0.875381	5725	14898	0.886419	8066	20272	0.877759	6905	17469	0.879411	8246	12478	0.852342	10763	15721	0.840296	5465	14250	0.886915	10304	26831	0.886578	941	4184	0.922945	987	4363	0.92195	6389	16616	0.886273	7153	18315	0.882406	990	4321	0.919767	1224	5365	0.920497	723
tRNA_Gly_CCC_1	53	55	GTTCA	12893	58757	0.971491	7676	32206	0.997091	5961	23865	0.987927	7851	32604	0.995108	8038	31692	0.984881	7900	19540	0.991814	10187	24580	0.984669	5119	21127	0.993903	12010	49736	0.994563	2669	11872	0.921043	2494	11654	0.929294	6468	27508	0.999692	7192	30269	0.997688	2084	12451	0.966634	2784	17116	0.970582	1600
tRNA_Gly_CCC_2	13	13	TGTAG	3872	15329	0.946219	2402	7759	0.951616	2563	8083	0.946147	2922	9668	0.957023	3354	10170	0.937033	3018	6701	0.941058	2795	6370	0.94868	2048	7027	0.965079	3420	11497	0.960565	388	1874	0.93822	404	2190	0.956276	2492	8355	0.959972	3102	9767	0.945775	371	1803	0.939223	421	2068	0.940949	323
tRNA_Gly_CCC_2	38	39	ATTCT	7758	49164	1	4634	27906	1	5131	29003	1	5329	32951	1	6745	38973	1	4895	17021	1	4789	16980	1	4138	24598	1	7051	41229	1	1143	6392	0.940888	1422	8233	0.945881	4892	28515	1	6022	35047	1	7218	180	0.0082571	9363	359	0.0225137	1168
tRNA_Gly_CCC_2	53	55	GTTCG	12779	48780	0.955573	9103	31919	0.955009	9356	33665	0.960465	10652	37598	0.956411	13113	45077	0.950769	8046	18038	0.97908	8422	17784	0.960782	7813	28264	0.961585	13598	48424	0.958285	2002	7939	0.902739	2518	10470	0.911283	9319	33294	0.95897	11290	40730	0.96101	1426	7321	0.94634	1924	9589	0.941693	1800
tRNA_Gly_GCC_1	53	55	GTTCG	78464	339242	0.979488	47556	186721	0.978302	44352	173028	0.977022	50542	197186	0.977031	50839	192807	0.971321	57631	131519	0.984439	84477	195157	0.988103	35020	139049	0.980525	102654	400079	0.976822	11599	60660	0.949189	11555	60084	0.948308	38031	149894	0.979062	43638	168271	0.974684	13866	79107	0.962124	17481	97828	0.959327	8571
tRNA_Gly_GCC_2	53	55	GTTCG	46280	206019	0.984833	40033	160244	0.982122	31107	122703	0.979222	33098	132709	0.982455	40590	157814	0.976341	40229	91677	0.984016	39725	89351	0.980074	31456	127917	0.985219	50834	200482	0.979188	7570	41217	0.955277	7893	42577	0.953883	32434	130413	0.983008	38796	155332	0.982172	6507	37717	0.9644	8725	49533	0.961413	6173
tRNA_Gly_GCC_3	53	55	GTTTG	1049	560	0.385689	296	246	0.54202	256	253	0.593925	272	233	0.551049	309	277	0.564645	282	150	0.465107	392	124	0.320273	250	247	0.59384	376	383	0.603011	134	128	0.541467	104	103	0.551512	252	238	0.580294	285	267	0.577868	123	119	0.545009	161	184	0.591256	91
tRNA_Gly_TCC_1	13	13	TATAG	2603	9833	0.969298	1491	5238	0.937289	1271	4352	0.931903	1805	6159	0.931167	1545	5499	0.939997	1310	2775	0.985483	1346	2834	0.983556	1078	3822	0.939195	1965	6665	0.9299	198	1118	0.965478	205	1198	0.970464	1345	4807	0.940853	1510	5268	0.935837	185	1047	0.965816	247	1326	0.957933	165
tRNA_Gly_TCC_1	54	55	GTTCG	5682	20499	0.944139	5403	19621	0.962388	4817	17079	0.957361	6551	23197	0.957089	5919	21236	0.959854	5724	11488	0.944935	5703	11740	0.952883	3962	13996	0.956584	8224	29780	0.961791	1036	4991	0.936263	1004	5356	0.95221	5454	19158	0.955386	5650	19996	0.956977	969	4976	0.946377	1171	6060	0.947573	829
tRNA_Gly_TCC_2	13	13	TATAG	12345	48793	0.978401	4502	15851	0.93775	4193	14722	0.93717	5176	18742	0.943537	4672	16564	0.93919	5119	11302	0.9985	5802	13400	1	3156	11459	0.944097	6680	24515	0.946279	692	3896	0.965051	679	4081	0.974447	4469	16266	0.944597	5252	18646	0.939477	689	4024	0.970377	750	4346	0.969248	559
tRNA_Gly_TCC_2	54	55	GTTCG	8749	34400	0.961418	7286	27011	0.966667	6511	24274	0.967824	8636	32258	0.968217	7920	29363	0.966678	8293	18475	0.977174	9008	19692	0.971423	5294	20102	0.971569	11567	43696	0.970522	1311	6929	0.950801	1341	7103	0.951132	7376	27681	0.969177	7712	28880	0.968739	1227	7018	0.962491	1501	8007	0.952205	1031
tRNA_Gly_TCC_3	13	13	TATAG	4195	16304	0.975047	1781	5815	0.921718	1678	5245	0.912157	2021	6700	0.925013	2173	6973	0.917944	1742	3541	0.972317	1705	3436	0.969538	1246	4317	0.934387	2539	8686	0.931714	273	1612	0.971942	266	1543	0.969398	1658	5849	0.938155	1989	6610	0.925536	264	1515	0.967842	337	1629	0.941406	229
tRNA_Gly_TCC_3	54	55	GTTCG	6003	22089	0.948181	5429	19588	0.961035	5102	17744	0.953265	6606	23560	0.958601	6341	22561	0.958098	5710	12018	0.959773	5866	12305	0.958734	4074	14188	0.953555	8707	31217	0.959708	1067	5450	0.945545	1106	5674	0.946226	5580	20182	0.961545	5891	20875	0.957241	1032	5332	0.947323	1215	6093	0.94267	851
tRNA_His_GTG_1	14	13	TATAG	16345	63611	0.975316	6090	20217	0.925305	6084	20212	0.925463	7372	25758	0.936154	7991	26714	0.926806	6281	13298	0.985311	7563	16494	0.994656	4138	13890	0.927679	8436	29022	0.932898	815	4970	0.976475	838	4858	0.969309	6115	20490	0.927302	7102	24163	0.930551	797	4792	0.974499	935	5613	0.974281	796
tRNA_His_GTG_1	29	28	TCTGC	101057	23022	0.22599	33183	8868	0.262748	31714	9613	0.291465	33816	18532	0.451972	33086	22265	0.515743	22248	6231	0.331789	28441	6442	0.278719	22210	6595	0.286632	44561	15214	0.320435	8539	2509	0.246684	8552	2422	0.239306	33090	8562	0.255705	37227	11563	0.297264	8446	2236	0.226183	9808	2533	0.221486	7992
tRNA_His_GTG_1	33	32	CGTTG	20992	91788	0.959419	8699	31176	0.979791	8414	31110	0.986421	54841	162	0.000707701	58588	327	0.00398232	8467	18522	0.952758	10472	22120	0.942187	5979	21502	0.98053	12577	45330	0.981003	1363	9105	0.964711	1451	9090	0.956397	8505	30991	0.983335	9961	35252	0.977081	1344	8880	0.963317	1542	10198	0.963438	1307
tRNA_His_GTG_1	55	55	GTTCG	34299	137793	0.965606	13876	50827	0.964181	13811	48793	0.956605	15401	55264	0.959887	17624	64442	0.963815	12032	27259	0.982251	15525	32640	0.959433	9592	35456	0.966064	22536	81097	0.960483	7078	19148	0.824885	6514	20530	0.857867	13487	48261	0.959301	16017	56729	0.957137	4005	19695	0.939566	4659	24515	0.950125	4009
tRNA_Ile_AAT_1	28	27	CGTGG	133	107	0.548181	NA	NA	NA	NA	NA	NA	112	68	0.48842	114	60	0.445731	90	22	0.278183	168	59	0.368703	59	37	0.498317	138	83	0.485554	12	27	0.767037	14	14	0.552979	93	61	0.512162	92	56	0.489197	14	31	0.763232	14	21	0.664289	6
tRNA_Ile_AAT_1	56	55	GTTCG	3848	10939	0.89181	2034	5184	0.881256	1856	4736	0.881555	2585	6813	0.889552	2368	6027	0.880914	1917	2949	0.857923	2204	3355	0.854357	1454	3687	0.87999	3147	8495	0.895395	415	1222	0.843494	433	1303	0.848141	2149	5599	0.886716	2386	6380	0.893087	355	1209	0.873649	379	1374	0.885902	328
tRNA_Ile_AAT_12	56	55	GTTCG	386	968	0.861706	235	623	0.890988	209	509	0.869815	140	274	0.81184	263	521	0.815172	123	174	0.82932	476	755	0.868241	87	221	0.880428	229	504	0.843549	21	77	0.888079	27	81	0.847487	162	427	0.889573	279	656	0.860813	47	236	0.942872	36	127	0.880608	31
tRNA_Ile_AAT_2	28	27	CGTGG	48	20	0.360941	17	12	0.535079	27	5	0.201419	NA	NA	NA	NA	NA	NA	19	3	0.192537	20	5	0.283275	NA	NA	NA	NA	NA	NA	NA	NA	NA	NA	NA	NA	NA	NA	NA	NA	NA	NA	NA	NA	NA	NA	NA	NA	NA
tRNA_Ile_AAT_2	31	30	GGTGC	82	11	0.143505	60	0	0	67	0	0	27	11	0.362141	26	12	0.395214	26	8	0.33479	31	19	0.54287	NA	NA	NA	NA	NA	NA	NA	NA	NA	NA	NA	NA	31	9	0.28111	30	8	0.262919	NA	NA	NA	NA	NA	NA	NA
tRNA_Ile_AAT_2	56	55	GTTCG	1690	3831	0.836241	848	1623	0.805662	909	1772	0.810746	1152	2202	0.805306	1032	2097	0.822118	719	901	0.78725	995	1266	0.792573	490	941	0.806602	1234	2585	0.830365	169	393	0.789848	188	377	0.753441	880	1686	0.805952	1026	2053	0.817923	175	370	0.766674	160	367	0.786559	135
tRNA_Ile_AAT_3	31	30	GGTGC	46	7	0.160483	53	0	0	57	0	0	18	19	0.643717	14	10	0.521999	16	16	0.715423	26	9	0.366208	NA	NA	NA	NA	NA	NA	NA	NA	NA	NA	NA	NA	15	10	0.501052	17	9	0.433377	NA	NA	NA	NA	NA	NA	NA
tRNA_Ile_AAT_3	56	55	GTTCG	1671	3855	0.840741	787	1634	0.827963	880	1862	0.833059	1039	2349	0.850623	1040	1950	0.799942	723	959	0.807065	1028	1344	0.802041	414	915	0.844661	1307	2641	0.820596	138	358	0.815405	192	369	0.74264	849	1749	0.825847	985	2009	0.823137	155	361	0.790216	154	398	0.814541	145
tRNA_Ile_AAT_4	28	27	CGTGG	54	14	0.252044	27	7	0.26572	22	6	0.276608	NA	NA	NA	NA	NA	NA	NA	NA	NA	NA	NA	NA	NA	NA	NA	NA	NA	NA	NA	NA	NA	NA	NA	NA	NA	NA	NA	NA	NA	NA	NA	NA	NA	NA	NA	NA	NA
tRNA_Ile_AAT_4	56	55	GTTCG	1126	3580	0.917199	803	2151	0.893522	661	1754	0.891218	790	2343	0.917759	780	2065	0.890653	496	830	0.886126	590	1044	0.90452	457	1309	0.909603	989	2910	0.91591	267	591	0.777939	286	616	0.771252	710	1985	0.903847	810	2103	0.885851	204	625	0.851942	233	730	0.856634	193
tRNA_Ile_AAT_5	28	27	CGTGG	84	31	0.330638	54	17	0.309192	38	13	0.329228	NA	NA	NA	NA	NA	NA	38	6	0.192537	43	10	0.267132	18	10	0.461686	28	10	0.339924	NA	NA	NA	NA	NA	NA	NA	NA	NA	NA	NA	NA	NA	NA	NA	NA	NA	NA	NA
tRNA_Ile_AAT_5	56	55	GTTCG	3848	10655	0.885638	2093	5503	0.88896	1941	4912	0.879485	2546	6518	0.88237	2298	5619	0.870831	1830	2758	0.850966	2107	3173	0.850702	1416	3727	0.889223	3027	7914	0.887573	393	1136	0.839495	418	1241	0.84526	2099	5225	0.875349	2267	5953	0.888651	372	1082	0.840842	386	1324	0.875071	314
tRNA_Ile_AAT_6	28	27	CGTGG	104	44	0.364864	24	13	0.454182	43	18	0.381283	24	13	0.454182	40	14	0.334873	26	9	0.364754	41	14	0.36105	27	8	0.295115	40	22	0.458701	NA	NA	NA	NA	NA	NA	30	8	0.271737	24	18	0.554225	NA	NA	NA	NA	NA	NA	NA
tRNA_Ile_AAT_6	31	30	GGTGC	190	85	0.378351	143	0	0	158	0	0	46	39	0.574982	82	62	0.539455	37	38	0.72501	61	53	0.664968	34	42	0.692881	59	75	0.701766	NA	NA	NA	NA	NA	NA	45	55	0.689573	45	42	0.605064	NA	NA	NA	NA	NA	NA	NA
tRNA_Ile_AAT_6	56	55	GTTCG	2773	10366	0.951379	1489	4304	0.911749	1539	4382	0.908193	1612	5131	0.93388	1863	5258	0.9061	1229	2147	0.900321	1502	2682	0.907482	854	2515	0.916116	2066	6290	0.923801	255	1050	0.909543	262	1077	0.90924	1411	4236	0.920575	1697	5026	0.917435	282	1092	0.898361	254	1134	0.923642	225
tRNA_Ile_AAT_7	56	55	GTTCG	3667	10652	0.89682	2155	5291	0.871871	1861	4899	0.88926	2528	6540	0.884966	2323	5740	0.873485	1896	2705	0.832235	2164	3111	0.834853	1377	3640	0.890281	3020	8023	0.891501	380	1228	0.863038	397	1198	0.848733	2004	5274	0.889194	2482	6110	0.872541	397	1185	0.846409	400	1302	0.864515	297
tRNA_Ile_AAT_8	28	27	CGTGG	106	100	0.597058	71	80	0.685373	57	34	0.483041	43	50	0.695521	35	38	0.673385	33	26	0.626454	98	64	0.561411	18	14	0.565793	43	66	0.783451	NA	NA	NA	NA	NA	NA	29	44	0.779869	47	40	0.594645	NA	NA	NA	NA	NA	NA	NA
tRNA_Ile_AAT_8	31	30	GGTGC	140	111	0.542217	304	0	0	210	0	0	60	58	0.616081	73	49	0.503112	56	28	0.475765	133	91	0.580616	38	24	0.484835	94	80	0.576171	NA	NA	NA	NA	NA	NA	77	47	0.474699	75	52	0.512927	NA	NA	NA	NA	NA	NA	NA
tRNA_Ile_AAT_8	56	55	GTTCG	3779	10480	0.885999	2101	5402	0.883441	1878	4996	0.891838	2456	6448	0.888601	2347	5646	0.86668	1789	2760	0.858893	2019	3169	0.864712	1385	3626	0.88791	2969	7987	0.894559	395	1201	0.850335	390	1212	0.854936	2151	5371	0.876127	2335	6084	0.886732	358	1155	0.862699	408	1264	0.854285	312
tRNA_Ile_TAT_1	31	30	GGTAC	143	87	0.446906	74	0	0	107	0	0	48	59	0.670002	47	40	0.558497	21	46	0.91676	61	58	0.650244	28	24	0.560649	37	57	0.736906	NA	NA	NA	NA	NA	NA	62	66	0.626466	53	73	0.704029	10	10	0.549288	12	9	0.469664	NA
tRNA_Ile_TAT_1	35	34	CTTAT	131	183	0.671083	39	60	0.737109	52	86	0.758219	250	0	0	172	1	0	34	58	0.857859	62	97	0.83011	26	42	0.751389	59	93	0.744235	9	19	0.742677	5	25	0.914084	75	110	0.722977	56	119	0.828242	18	23	0.612434	8	25	0.830179	11
tRNA_Ile_TAT_1	40	39	AATGC	340	615	0.856887	122	288	0.889876	135	337	0.90455	204	354	0.803402	159	235	0.755148	95	179	0.963057	171	286	0.922359	74	168	0.879423	186	493	0.919912	29	111	0.888448	36	117	0.856722	196	441	0.876999	177	451	0.909851	160	1	0.00189003	154	4	0.0234219	17
tRNA_Ile_TAT_1	56	55	GTTCG	903	2971	0.924681	432	1239	0.909909	494	1456	0.916307	575	1657	0.911032	409	1065	0.886575	377	690	0.915503	609	1081	0.905544	236	662	0.904641	769	1967	0.882153	115	555	0.936548	143	628	0.920828	616	1866	0.922644	672	1896	0.906025	151	711	0.932534	145	703	0.937288	76
tRNA_Ile_TAT_2	31	30	GGTAC	195	197	0.59588	346	1	0.00252369	349	1	0.00249364	97	278	0.901123	118	195	0.757131	94	144	0.80767	141	188	0.762691	80	119	0.726693	137	302	0.836135	16	24	0.660761	19	32	0.691361	98	207	0.824893	125	252	0.812416	13	23	0.704112	8	21	0.799141	12
tRNA_Ile_TAT_2	35	34	CTTAT	224	380	0.725182	140	316	0.844242	171	323	0.796006	967	0	0	825	1	0	156	199	0.762687	199	244	0.749375	91	195	0.830482	277	427	0.737692	18	47	0.79197	31	50	0.674798	204	303	0.726722	168	376	0.842016	20	42	0.741401	15	44	0.817096	19
tRNA_Ile_TAT_2	40	39	AATGC	867	1364	0.813357	558	1086	0.836674	616	1352	0.870241	986	1471	0.758009	889	1304	0.752824	404	604	0.882918	575	783	0.849393	322	785	0.898374	907	1997	0.871106	74	215	0.833324	74	272	0.880863	620	1391	0.876221	605	1363	0.877346	347	5	0.0108986	348	10	0.0263708	69
tRNA_Ile_TAT_2	56	55	GTTCG	1876	5097	0.881139	1522	4247	0.903387	1933	5290	0.898716	2266	6449	0.908083	2001	5617	0.904812	1245	2079	0.885428	1695	2854	0.888178	997	2785	0.903642	2759	7731	0.904387	249	1092	0.92059	356	1305	0.88803	1863	5360	0.910651	1928	5479	0.907734	258	1366	0.951068	308	1405	0.927273	281
tRNA_Ile_TAT_3	31	30	GGTAC	188	119	0.458126	146	1	0.0072949	214	3	0.01584	64	80	0.675056	76	98	0.68438	41	65	0.818597	74	71	0.653268	51	40	0.533904	59	132	0.839995	NA	NA	NA	NA	NA	NA	60	95	0.74484	71	115	0.751383	10	16	0.677911	14	16	0.586445	NA
tRNA_Ile_TAT_3	35	34	CTTAT	141	256	0.743508	82	118	0.717314	104	155	0.727736	355	1	0	410	0	0	82	79	0.667504	105	105	0.680195	53	97	0.787158	144	204	0.712639	10	21	0.741401	15	18	0.595243	97	149	0.736653	115	183	0.74701	16	28	0.69593	16	35	0.751209	8
tRNA_Ile_TAT_3	40	39	AATGC	388	761	0.881375	254	542	0.862504	304	694	0.880918	366	538	0.753477	403	612	0.763421	193	288	0.882247	286	373	0.833724	170	358	0.85885	420	986	0.888403	22	143	0.971633	23	171	0.988286	287	758	0.91901	295	780	0.919293	241	2	0.00416577	210	4	0.0159556	43
tRNA_Ile_TAT_3	56	55	GTTCA	957	2841	0.885816	692	2045	0.922253	852	2700	0.938329	776	2272	0.92007	843	2532	0.92604	524	948	0.896573	754	1341	0.891079	387	1272	0.946502	1252	3823	0.929856	131	610	0.928717	170	800	0.930453	910	2718	0.924739	902	2925	0.943501	170	890	0.947342	187	861	0.926848	165
tRNA_Leu_AAG_1	21	20B	TCTAA	571	358	0.489339	165	189	0.690255	187	188	0.64803	221	257	0.695129	279	343	0.71301	170	114	0.578464	210	124	0.534912	137	136	0.643927	230	282	0.712146	24	36	0.675375	26	49	0.73581	173	210	0.708933	176	186	0.664211	33	37	0.594435	45	61	0.647581	20
tRNA_Leu_AAG_1	33	32	GATTA	329	133	0.322839	102	45	0.359391	83	38	0.369201	335	0	0	420	0	0	82	58	0.549534	130	58	0.409027	59	32	0.415726	94	77	0.53779	12	11	0.520997	24	14	0.397285	88	46	0.405376	87	58	0.475558	17	26	0.66335	20	26	0.618936	10
tRNA_Leu_AAG_1	40	39	GCTCC	1071	206	0.161736	468	73	0.138343	461	68	0.130317	570	119	0.185787	613	124	0.180181	747	82	0.112612	815	75	0.091446	274	53	0.172433	809	117	0.127561	51	16	0.236572	53	32	0.393675	434	82	0.168458	509	72	0.124515	470	4	0	542	4	0	88
tRNA_Leu_AAG_1	47	e12	TCTCT	2042	2422	0.661866	960	1276	0.716114	894	1262	0.734633	1288	1612	0.697445	1245	1683	0.721328	1220	1486	0.796971	1463	1429	0.716469	616	896	0.743779	1589	2567	0.775401	140	179	0.626249	175	225	0.627796	985	1383	0.732986	1068	1494	0.731852	281	389	0.648229	340	412	0.611281	824
tRNA_Leu_AAG_1	49	e1	TCTTC	2416	2407	0.577082	1113	1258	0.658551	1034	1270	0.684493	1689	1475	0.577602	1469	1628	0.652382	1419	1438	0.718789	1648	1409	0.657604	771	855	0.652583	2035	2379	0.669097	184	167	0.533624	227	204	0.530826	1169	1341	0.663184	1279	1431	0.655366	338	370	0.586766	390	400	0.568298	880
tRNA_Leu_AAG_1	64	55	GTTCG	3519	6751	0.791976	1624	3214	0.814904	1427	3077	0.838114	1901	4170	0.842671	2066	3992	0.808302	1929	2760	0.833221	2123	2811	0.806448	1122	2172	0.808817	2770	5691	0.825116	297	633	0.768658	389	721	0.733316	1631	3423	0.830865	1790	3652	0.82322	335	933	0.831352	463	1019	0.776545	325
tRNA_Leu_AAG_2	21	20B	TCTAA	650	488	0.544827	205	241	0.698633	194	237	0.710983	267	362	0.744219	318	463	0.766668	240	214	0.679517	263	173	0.571792	172	251	0.767382	312	428	0.747929	35	55	0.687966	36	45	0.625013	168	259	0.784467	217	243	0.682946	29	68	0.789859	44	64	0.666982	21
tRNA_Leu_AAG_2	33	32	GATTA	479	361	0.491122	148	188	0.672956	143	156	0.6262	788	1	0	871	3	0	241	235	0.655021	223	194	0.617204	156	179	0.641778	227	356	0.736201	26	45	0.696184	24	56	0.770742	179	202	0.63665	159	195	0.662219	22	60	0.806453	27	57	0.746606	16
tRNA_Leu_AAG_2	40	39	GCTCC	5512	769	0.11422	3424	498	0.128348	3149	428	0.119151	3786	669	0.157473	4260	813	0.170147	4558	475	0.106055	3983	401	0.101851	2817	417	0.130817	5155	738	0.126159	496	182	0.270387	594	199	0.250426	3240	528	0.144863	3751	464	0.107133	4017	25	0	4784	27	0	497
tRNA_Leu_AAG_2	47	e12	TCTCT	13345	31390	0.857718	7348	17414	0.883374	6623	15231	0.875412	8231	18932	0.875456	9220	21803	0.882801	8460	13995	0.905367	7742	11868	0.878969	6087	13926	0.87403	11110	26780	0.887824	1223	4707	0.888903	1396	4938	0.872917	6966	17113	0.892768	8025	18775	0.879974	1296	4575	0.872524	1664	5440	0.857295	6848
tRNA_Leu_AAG_2	49	e1	TCTTC	13954	33518	0.820523	7948	18208	0.866661	7075	15893	0.861422	9272	19469	0.843109	9987	22630	0.863743	9089	14342	0.87569	8462	12040	0.839866	6594	14520	0.856057	12143	27699	0.865517	1521	4759	0.853751	1697	5047	0.843042	7684	17744	0.868775	8722	19451	0.859473	1572	4660	0.842344	1842	5662	0.850037	7317
tRNA_Leu_AAG_2	64	55	GTTCG	13548	75687	1	8203	34721	0.992938	7374	30354	0.987585	9214	39412	0.994931	10442	42994	0.987636	10026	24930	1	8841	21028	0.996755	6712	27908	0.989526	13010	54012	0.989231	1739	11704	0.984605	1750	12657	0.993575	8342	34941	0.990935	8920	37675	0.992529	1634	11731	0.992675	1804	13325	0.996107	1493
tRNA_Leu_AAG_3	21	20B	TCTAA	537	310	0.464618	150	150	0.646302	166	163	0.640391	230	288	0.718894	253	273	0.670952	192	126	0.570979	172	115	0.577437	116	164	0.757441	247	252	0.652798	22	27	0.619873	37	42	0.597919	165	186	0.685091	199	189	0.629592	20	29	0.666125	33	54	0.69882	27
tRNA_Leu_AAG_3	33	32	GATTA	265	65	0.215015	36	37	0.607775	72	27	0.318067	287	1	0	285	0	0	81	27	0.331303	95	37	0.371557	68	22	0.283069	106	36	0.294301	NA	NA	NA	NA	NA	NA	73	34	0.373788	84	38	0.366015	11	11	0.545482	20	17	0.499821	NA
tRNA_Leu_AAG_3	47	e12	TCTCT	1327	1903	0.719223	547	1060	0.828323	492	886	0.807316	580	931	0.773492	590	995	0.78814	458	689	0.87238	688	754	0.758547	374	703	0.81965	819	1702	0.847894	160	475	0.837272	219	531	0.792074	547	1067	0.830185	549	945	0.794158	264	629	0.787972	272	714	0.810295	601
tRNA_Leu_AAG_3	49	e1	TCTTC	1483	1961	0.659795	654	1034	0.761606	569	886	0.757051	747	855	0.662486	688	984	0.731384	514	679	0.813746	778	724	0.688062	443	718	0.768989	1036	1630	0.760153	233	465	0.749758	275	530	0.7409	675	1039	0.753593	641	953	0.743138	337	599	0.719982	341	694	0.754687	645
tRNA_Leu_AAG_3	64	55	GTTCA	1262	5339	0.958123	685	2333	0.954314	591	2021	0.955193	673	2193	0.944582	700	2129	0.928942	608	1198	0.923605	724	1481	0.935232	436	1480	0.953588	1114	3797	0.95448	365	1505	0.907836	379	1698	0.922263	657	2393	0.968648	667	2152	0.942366	407	1731	0.913308	414	1898	0.926132	266
tRNA_Leu_CAA_1	21	20B	TCTAA	725	628	0.589936	185	210	0.687335	168	196	0.696173	184	223	0.708426	209	195	0.623835	166	157	0.700754	191	148	0.629266	134	156	0.695484	246	286	0.695047	53	150	0.832789	53	166	0.854404	184	222	0.706982	222	220	0.643369	45	193	0.914385	60	239	0.901248	39
tRNA_Leu_CAA_1	39	38	AGTTC	1539	887	0.423485	536	299	0.424919	494	298	0.446718	520	319	0.451457	519	293	0.42822	599	291	0.431446	566	296	0.453284	422	268	0.46128	747	466	0.456201	153	280	0.70808	167	285	0.690171	518	302	0.437161	552	361	0.469666	1268	13	0.000956999	1552	30	0.01075	148
tRNA_Leu_CAA_1	40	39	GTTCT	3089	463	0.141785	1417	144	0.0988674	1295	123	0.092001	1487	117	0.0747945	1461	160	0.106917	1453	81	0.0684944	1328	97	0.0891531	1104	95	0.0826377	2120	201	0.0918248	338	264	0.488751	353	277	0.490066	1390	134	0.0934781	1536	116	0.071397	1755	4	0	2039	10	0	269
tRNA_Leu_CAA_1	47	e12	TCTCC	12374	5776	0.377856	5478	3875	0.515496	4474	3368	0.534986	5483	4515	0.563379	4714	5091	0.65024	3502	2924	0.658102	3927	1907	0.467295	3959	2586	0.490845	8171	5659	0.508917	2417	1133	0.349526	2461	1153	0.349389	5366	3619	0.500697	5955	3548	0.462906	2679	731	0.22803	2921	880	0.247913	2918
tRNA_Leu_CAA_1	65	55	GTTCG	4444	18671	0.974145	2975	10064	0.947304	2486	8496	0.949511	2987	11140	0.967898	3157	10604	0.94576	2725	5710	0.958398	2514	5154	0.9516	2059	7039	0.949581	4372	14905	0.948982	682	3929	0.963525	723	3958	0.956084	2802	9738	0.953113	2995	10258	0.949982	604	3384	0.959494	681	3776	0.957972	540
tRNA_Leu_CAA_2	21	20B	TCTAA	690	432	0.488912	152	133	0.603082	175	154	0.60492	187	183	0.639294	176	164	0.623421	161	103	0.562205	175	96	0.510337	99	90	0.615429	244	198	0.578831	59	88	0.673833	34	107	0.855394	176	136	0.563184	193	175	0.61459	35	111	0.856991	51	104	0.755793	31
tRNA_Leu_CAA_2	39	38	AGTTC	538	662	0.64138	168	171	0.600403	169	193	0.634847	203	254	0.662007	164	196	0.648391	238	200	0.603871	281	190	0.53309	133	158	0.646606	282	332	0.643922	49	178	0.860825	52	170	0.840411	153	201	0.676395	200	188	0.576553	444	7	0.00692591	489	10	0.0119463	36
tRNA_Leu_CAA_2	40	39	GTTCT	1107	477	0.348064	472	117	0.231531	468	107	0.215876	555	126	0.214548	463	145	0.281214	586	89	0.17546	608	95	0.179902	362	90	0.232121	797	183	0.216684	100	169	0.706627	87	176	0.753655	465	106	0.215317	513	116	0.213797	584	0	0	643	4	0	56
tRNA_Leu_CAA_2	47	e12	TCTCC	5473	1027	0.174575	2504	644	0.246145	2315	576	0.239294	2785	814	0.273885	2351	969	0.358252	1756	625	0.371434	2162	383	0.204666	1716	399	0.225697	3942	1027	0.248851	907	183	0.174137	892	179	0.173261	2454	649	0.252025	2711	569	0.206207	1056	108	0.0870533	1118	99	0.0737936	756
tRNA_Leu_CAA_2	66	55	GTTCG	2392	7942	0.926647	1481	4203	0.907412	1296	3841	0.917595	1638	4786	0.914277	1569	4517	0.9108	1317	2456	0.921552	1412	2565	0.913074	1008	2843	0.905941	2245	6579	0.914968	366	1553	0.91486	331	1548	0.931415	1416	4246	0.920303	1511	4389	0.912897	335	1439	0.917002	327	1461	0.923768	279
tRNA_Leu_CAA_3	21	20B	TCTAA	616	407	0.505283	179	134	0.553094	171	122	0.537881	153	140	0.617538	173	149	0.597981	135	100	0.613311	191	100	0.495024	109	110	0.649262	220	168	0.559415	33	67	0.754696	43	75	0.715708	183	179	0.639138	207	153	0.549055	50	102	0.755889	45	72	0.692809	29
tRNA_Leu_CAA_3	39	38	AGTTC	423	549	0.656778	74	102	0.690482	163	156	0.58194	103	86	0.541166	107	129	0.650989	209	149	0.550117	270	176	0.521416	89	85	0.581314	158	153	0.585457	36	145	0.879671	36	154	0.890137	161	161	0.595097	163	191	0.64252	452	10	0.0137293	285	4	0.00505918	22
tRNA_Leu_CAA_3	40	39	GTTCT	1037	325	0.272556	260	35	0.13178	469	63	0.131502	267	34	0.124689	357	48	0.131624	529	53	0.120269	624	62	0.11934	241	42	0.168896	467	73	0.152405	86	139	0.694597	89	135	0.677257	465	74	0.155031	504	92	0.176317	628	3	0	370	2	0	54
tRNA_Leu_CAA_3	47	e12	TCTCC	5020	946	0.175291	1355	329	0.234322	2093	635	0.282358	1314	435	0.302833	1554	625	0.351782	1650	664	0.407844	2115	437	0.235557	1148	301	0.250197	2212	613	0.262092	816	148	0.157484	850	181	0.183028	2071	600	0.271909	2715	543	0.197463	1097	93	0.0700876	660	85	0.111762	739
tRNA_Leu_CAA_3	66	55	GTTCG	2354	8043	0.932773	1261	3291	0.887136	1424	3942	0.901477	1335	3603	0.895348	1439	3735	0.885781	1422	2615	0.917041	1470	2728	0.919982	849	2623	0.92715	1891	5112	0.895749	377	1415	0.89252	348	1532	0.921245	1379	4079	0.917139	1661	4688	0.906107	299	1544	0.94724	299	1141	0.895634	267
tRNA_Leu_CAA_4	21	20B	TCTAA	716	669	0.614038	169	237	0.754887	185	236	0.724839	187	217	0.694445	217	236	0.673494	142	102	0.602479	202	139	0.587444	137	187	0.74635	283	305	0.670558	46	134	0.839053	35	161	0.926289	227	240	0.66435	215	253	0.698943	43	155	0.882548	55	166	0.84663	39
tRNA_Leu_CAA_4	39	38	AGTTC	827	1226	0.694678	331	421	0.666853	263	361	0.68926	366	433	0.645373	252	376	0.713483	205	205	0.66156	436	307	0.546113	252	350	0.692701	475	632	0.68013	89	274	0.828251	77	283	0.863013	319	393	0.657411	385	475	0.657843	800	16	0.011466	926	21	0.0143184	66
tRNA_Leu_CAA_4	40	39	GTTCT	1851	887	0.37563	899	278	0.278355	705	237	0.297555	971	314	0.288535	766	228	0.269854	511	102	0.222202	978	153	0.180097	709	232	0.291263	1352	401	0.269074	161	275	0.709477	170	269	0.68883	881	242	0.252544	1002	293	0.265962	1052	4	0	1190	6	0	146
tRNA_Leu_CAA_4	47	e12	TCTCC	6702	4581	0.489206	3508	2610	0.531298	2596	2208	0.573688	3495	3000	0.576612	2400	2672	0.659986	1033	1143	0.762701	2427	1495	0.548154	2585	2118	0.561788	4420	4243	0.61243	1229	705	0.402136	1195	726	0.417672	3099	2614	0.571037	3862	2587	0.498597	1443	435	0.248041	1643	453	0.230066	1745
tRNA_Leu_CAA_4	66	55	GTTCG	3251	11968	0.948273	2108	7021	0.943917	1789	5533	0.927391	2232	7608	0.948945	1954	6044	0.927417	1240	2334	0.924541	1988	3439	0.897094	1596	5252	0.941271	3006	10127	0.946409	464	2321	0.942271	504	2315	0.928427	2117	6572	0.928242	2272	7288	0.935611	446	1957	0.920682	479	2194	0.927959	375
tRNA_Leu_CAG_1	21	20B	TCTAA	2286	3359	0.757042	728	1216	0.809047	715	1134	0.793215	839	1367	0.801475	909	1480	0.801257	877	887	0.724972	889	796	0.681016	624	1022	0.803063	1026	1731	0.812084	118	313	0.8184	122	333	0.824802	739	1145	0.786012	855	1280	0.775358	93	400	0.914878	134	426	0.857489	121
tRNA_Leu_CAG_1	39	38	GGTCG	2752	3051	0.626196	1291	1727	0.712278	1275	1576	0.688	1682	2303	0.719374	1514	2249	0.744026	1887	1550	0.633097	1885	1311	0.575674	1095	1623	0.743363	2064	3135	0.750693	239	551	0.774288	242	658	0.811723	1428	2007	0.727318	1466	1962	0.712418	1424	6	0.00286339	1506	14	0.00844343	321
tRNA_Leu_CAG_1	47	e12	TCTCC	5109	6671	0.692554	3042	4052	0.716973	2798	4070	0.744477	3996	5855	0.746728	3211	5671	0.803397	3469	3522	0.730711	3498	3026	0.671205	2603	3660	0.733921	5256	7261	0.728408	755	1395	0.731784	885	1690	0.74045	3449	4971	0.741622	3598	4716	0.711899	923	1471	0.691917	903	1607	0.721815	2790
tRNA_Leu_CAG_1	65	55	GTTCG	6129	23283	0.95461	4157	14574	0.954976	4383	14450	0.941679	6495	21196	0.939434	5835	18698	0.935382	5167	11081	0.965556	4683	9525	0.949124	3669	13017	0.957497	7785	26377	0.947645	1503	5841	0.899023	1603	7053	0.921151	5514	18634	0.947082	5323	17392	0.939697	1304	6144	0.932639	1318	6268	0.934162	1201
tRNA_Leu_CAG_2	21	20B	TCTAA	2309	3389	0.756697	689	1182	0.81713	732	1155	0.791632	737	1294	0.824102	916	1419	0.78596	797	767	0.707024	886	774	0.672149	627	946	0.777779	1039	1794	0.819079	94	322	0.872587	97	328	0.870012	704	1122	0.794711	870	1316	0.778575	97	391	0.9034	121	494	0.905691	103
tRNA_Leu_CAG_2	39	38	GGTCG	2772	2875	0.606374	1330	1824	0.719869	1223	1539	0.693514	1396	1869	0.71253	1456	1942	0.711379	1534	1317	0.648543	1553	1131	0.591427	1061	1326	0.691397	1943	2729	0.727117	236	541	0.772953	278	522	0.724251	1291	1724	0.711747	1383	1758	0.696622	1261	9	0.00608008	1402	18	0.0122997	258
tRNA_Leu_CAG_2	47	e12	TCTCC	4928	6087	0.675188	2899	4455	0.761416	2360	3711	0.768446	2897	4900	0.79051	2747	4990	0.811708	2738	2929	0.750158	2928	2438	0.657084	2153	3221	0.753164	4109	6364	0.763811	634	1382	0.774313	627	1489	0.79538	2718	4230	0.765288	2864	4369	0.759161	668	1452	0.773605	747	1577	0.76626	2234
tRNA_Leu_CAG_2	65	55	GTTCG	3678	14014	0.955207	2860	10140	0.957355	2456	8077	0.941134	3106	10771	0.952646	3359	10574	0.931393	2833	5898	0.95639	2694	5377	0.943193	2111	7159	0.947843	4219	14296	0.947665	580	2920	0.943286	635	3032	0.934816	2885	9380	0.93861	3045	10003	0.940892	519	2729	0.950018	630	3055	0.93732	480
tRNA_Leu_TAA_1	27	27	CGTTG	223	33	0.143632	130	24	0.192903	106	17	0.170738	110	29	0.25926	135	25	0.193414	97	18	0.214571	71	19	0.290637	75	11	0.157786	164	37	0.228396	39	7	0.163574	61	12	0.177205	137	23	0.177701	101	27	0.262157	73	24	0.269908	88	17	0.174438	41
tRNA_Leu_TAA_1	28	28	GTTGG	479	163	0.297343	260	104	0.353606	217	100	0.391049	290	123	0.368847	314	109	0.318317	204	62	0.344754	181	37	0.250667	153	97	0.482374	365	149	0.358854	78	54	0.464512	128	57	0.348839	260	117	0.384614	229	107	0.39482	176	110	0.436475	191	124	0.446826	94
tRNA_Leu_TAA_1	39	39	GATCC	1454	745	0.35719	797	259	0.238513	762	242	0.232715	1011	390	0.283903	965	349	0.266393	841	131	0.180653	745	85	0.135251	579	241	0.305193	1203	509	0.309869	183	311	0.679209	207	386	0.705211	837	300	0.263995	930	254	0.196372	1513	12	0	1534	16	0	166
tRNA_Leu_TAA_1	65	55	GTTCG	3070	14144	0.990998	1856	7075	0.97236	1785	6846	0.973594	2601	10122	0.976525	2377	9248	0.976476	1814	3861	0.963232	1519	3268	0.966534	1484	5473	0.965594	2961	11055	0.968119	545	2895	0.951565	580	3159	0.955325	2134	7849	0.965036	2147	8263	0.974295	546	2764	0.944149	523	2905	0.958229	475
tRNA_Leu_TAA_2	27	27	CGTTG	138	36	0.236519	56	12	0.218832	24	6	0.248408	38	16	0.369453	39	11	0.273548	18	15	0.629849	100	20	0.228707	21	5	0.238739	33	15	0.389822	19	10	0.378649	16	8	0.365817	33	9	0.266365	41	13	0.29962	29	14	0.357162	47	13	0.235573	NA
tRNA_Leu_TAA_2	28	28	GTTGG	350	139	0.332899	151	75	0.411697	73	33	0.385842	92	55	0.464938	86	47	0.438794	60	29	0.482504	215	94	0.450374	56	40	0.518463	102	60	0.460179	44	35	0.503397	36	30	0.516578	81	39	0.403063	100	67	0.498989	80	74	0.54633	107	74	0.464224	27
tRNA_Leu_TAA_2	39	39	GATCC	987	351	0.255096	514	123	0.166987	256	72	0.203206	315	80	0.179927	311	72	0.159991	265	39	0.171555	908	82	0.10778	225	72	0.234618	441	110	0.175958	91	155	0.679849	85	125	0.637457	313	88	0.203123	449	79	0.107388	760	4	0	906	12	0	52
tRNA_Leu_TAA_2	65	55	GTTCG	1867	8652	0.992034	858	3441	0.9825	512	1799	0.955448	593	2210	0.96775	581	2100	0.961407	432	1004	0.989892	1399	3417	1	401	1545	0.974517	791	2782	0.955652	273	1365	0.942203	197	1078	0.95602	583	2279	0.977423	794	3087	0.976337	210	1214	0.96402	258	1443	0.959243	144
tRNA_Leu_TAA_3	27	27	CGTTG	81	11	0.132507	39	14	0.329046	21	5	0.238739	21	2	0.106311	49	5	0.113395	NA	NA	NA	NA	NA	NA	NA	NA	NA	NA	NA	NA	14	7	0.365817	20	10	0.365817	43	10	0.234177	21	10	0.402494	31	5	0.148743	44	8	0.165441	NA
tRNA_Leu_TAA_3	28	28	GTTGG	141	37	0.243437	96	19	0.201912	43	16	0.335316	67	41	0.471837	99	33	0.308645	33	5	0.194019	44	10	0.273625	23	8	0.318798	77	45	0.458268	35	19	0.398946	35	22	0.438022	82	30	0.331126	45	16	0.324124	73	40	0.401386	72	35	0.370597	NA
tRNA_Leu_TAA_3	39	39	GATCC	541	171	0.225502	279	55	0.128021	173	33	0.121883	264	69	0.186337	294	70	0.165911	160	9	0.0662921	250	22	0.10505	81	15	0.116476	339	92	0.194905	61	109	0.693347	55	93	0.677777	230	80	0.256061	227	48	0.141558	553	5	0	629	5	0	32
tRNA_Leu_TAA_3	65	55	GTTCG	1109	5391	1	632	2531	0.982218	433	1549	0.959244	684	2755	0.983345	786	2955	0.969542	371	860	0.98912	502	1246	1	186	721	0.975738	806	3481	0.99675	169	979	0.964314	162	941	0.964702	656	2518	0.973759	574	2247	0.977706	171	1005	0.966366	236	1164	0.940039	125
tRNA_Leu_TAG_1	21	20B	TCTAA	1175	2072	0.812054	356	605	0.814284	354	659	0.8415	448	943	0.877011	514	1018	0.859586	450	468	0.73504	387	423	0.752978	281	548	0.855107	567	1141	0.864178	76	212	0.82961	84	225	0.820595	390	706	0.833225	407	786	0.852262	84	280	0.86714	110	324	0.841432	55
tRNA_Leu_TAG_1	33	32	GATTT	948	2989	0.906105	290	964	0.908503	287	1007	0.919704	2224	2	0	2364	6	0.00190548	461	894	0.922148	450	731	0.864883	230	818	0.922458	495	1814	0.928477	81	403	0.911957	78	427	0.926097	355	1157	0.904328	339	1204	0.922178	69	471	0.955338	95	553	0.934701	62
tRNA_Leu_TAG_1	40	39	GCTCC	1821	3596	0.775835	761	967	0.671662	735	989	0.689319	918	1570	0.761357	1003	1500	0.721487	1171	904	0.599325	1166	790	0.553395	547	812	0.719248	1260	1796	0.706938	112	521	0.90333	134	494	0.861743	814	1196	0.716142	790	1225	0.732361	1093	19	0	1232	24	0	142
tRNA_Leu_TAG_1	47	e12	TCTCT	3443	4898	0.71683	1320	2125	0.77436	1313	2063	0.767097	1913	2754	0.740635	1811	2996	0.782461	1750	2193	0.807249	1893	1993	0.743892	885	1575	0.803888	2339	3906	0.785239	300	546	0.721384	285	638	0.773133	1492	2368	0.770117	1509	2450	0.776892	453	784	0.708288	519	812	0.681503	1291
tRNA_Leu_TAG_1	49	e1	TCTTC	3856	4721	0.637485	1574	1982	0.692228	1466	2045	0.723764	2503	2390	0.605598	2264	2752	0.681261	1868	2187	0.770732	2151	1873	0.664164	1143	1431	0.690438	2765	3782	0.717748	346	536	0.683377	376	581	0.682692	1662	2349	0.727766	1805	2279	0.693061	575	687	0.611483	612	756	0.620857	1296
tRNA_Leu_TAG_1	64	55	GTTCG	3885	8837	0.837122	1715	3944	0.855073	1695	3797	0.848209	2100	5230	0.87547	2332	5252	0.849616	2270	3419	0.850755	2161	3415	0.866998	1221	2712	0.845969	3038	7242	0.864349	356	1036	0.840955	396	1101	0.830973	1861	4367	0.860301	2011	4477	0.846576	394	1301	0.867436	473	1340	0.835105	349
tRNA_Leu_TAG_2	21	20B	TCTAA	1498	3240	0.870407	475	975	0.869859	484	1021	0.877627	663	1328	0.862841	765	1570	0.869811	592	704	0.783294	641	678	0.741139	353	764	0.884849	760	1580	0.873489	79	356	0.922846	87	366	0.911012	441	944	0.881754	534	1167	0.887562	84	462	0.954306	87	392	0.922825	52
tRNA_Leu_TAG_2	33	32	GATTT	831	3319	0.954644	337	1054	0.895473	307	1037	0.91186	2377	0	0	2778	4	0.000611225	490	893	0.90239	494	920	0.909319	254	741	0.880086	486	1822	0.932981	70	396	0.930744	62	429	0.956987	330	1042	0.89754	342	1165	0.913613	87	523	0.939066	88	410	0.901706	60
tRNA_Leu_TAG_2	40	39	GCTCC	2311	3703	0.717048	885	1048	0.649755	822	1009	0.660935	1062	1408	0.684765	1261	1627	0.676383	1195	883	0.583809	1290	873	0.552992	677	728	0.619598	1505	1661	0.627746	202	473	0.763733	200	461	0.759952	849	1028	0.656687	1078	1095	0.601719	1632	19	0	1505	14	0	237
tRNA_Leu_TAG_2	47	e12	TCTCT	6754	9085	0.700047	2191	3174	0.742541	2014	2976	0.748572	2974	3696	0.695251	2842	4653	0.779378	2145	2690	0.807518	2606	2434	0.700107	1665	2345	0.733933	3772	5464	0.742524	721	1232	0.704938	718	1186	0.69599	2096	3194	0.757892	2758	3581	0.708866	966	1226	0.624191	933	1141	0.613847	2324
tRNA_Leu_TAG_2	49	e1	TCTTC	7506	9277	0.640232	2440	3208	0.705579	2247	3000	0.710313	3580	3506	0.613549	3437	4429	0.699378	2280	2696	0.774291	2733	2522	0.685033	1952	2272	0.667729	4237	5479	0.700458	909	1179	0.634505	859	1155	0.644529	2389	3168	0.708223	3092	3535	0.662129	1204	1105	0.536779	1088	1090	0.561635	2427
tRNA_Leu_TAG_2	64	55	GTTCG	5757	25726	0.985526	1928	7061	0.964148	1756	6472	0.965461	2496	8909	0.95877	2703	9538	0.956351	2302	4825	0.958486	2307	4992	0.968301	1391	5265	0.970921	3341	12347	0.966018	592	3430	0.96434	590	3421	0.964448	1971	7283	0.965989	2402	8559	0.958413	679	3575	0.950219	593	3268	0.957069	552
tRNA_Leu_TAG_3	21	20B	TCTAA	1151	2825	0.90447	536	1047	0.85558	405	909	0.89497	601	1299	0.884472	624	1340	0.882652	464	586	0.804795	449	561	0.800969	353	834	0.909014	693	1475	0.88015	67	363	0.952076	89	345	0.896262	444	1007	0.897853	467	1028	0.889582	78	369	0.930905	98	459	0.929267	62
tRNA_Leu_TAG_3	33	32	GATTT	1157	3062	0.866074	406	1344	0.907627	364	1089	0.885719	2417	3	0.000376781	2532	3	0.000310236	514	859	0.874242	449	824	0.904624	357	890	0.843393	588	1804	0.891276	95	468	0.91044	87	448	0.91715	391	1313	0.910633	385	1244	0.902491	91	471	0.917912	125	573	0.899102	62
tRNA_Leu_TAG_3	40	39	GCTCC	2714	3350	0.639706	1144	1151	0.598721	994	924	0.573889	1253	1388	0.628904	1240	1526	0.661732	1209	802	0.546056	1074	721	0.550195	886	779	0.556453	1609	1605	0.596025	223	493	0.749817	234	465	0.723215	1109	1157	0.610107	1208	1102	0.567992	1474	13	0	1849	30	0	155
tRNA_Leu_TAG_3	48	e13	CATTT	3903	11503	0.922713	1697	4841	0.927941	1342	3829	0.927985	1772	5277	0.938199	1815	5286	0.932911	1599	2877	0.862133	1476	2737	0.871398	1152	3437	0.938635	2362	6675	0.925669	345	1654	0.911853	340	1637	0.912523	1548	4656	0.940541	1629	4808	0.936085	327	1481	0.902722	436	1846	0.891473	1559
tRNA_Leu_TAG_3	49	e1	ATTTC	4837	11170	0.790326	2171	4606	0.825046	1672	3688	0.83538	2462	4886	0.806968	2241	5117	0.844443	1822	2832	0.803997	1851	2536	0.76376	1537	3227	0.822244	2758	6607	0.856814	495	1597	0.836368	536	1553	0.81425	1997	4475	0.839534	1983	4666	0.852218	529	1383	0.791993	672	1729	0.788438	1669
tRNA_Leu_TAG_3	64	55	GTTCG	5344	20280	0.954404	2543	8360	0.941052	1940	6575	0.947709	2690	9382	0.95387	2891	9037	0.929806	2356	4702	0.943168	2217	4294	0.93368	1815	5945	0.940248	3660	11842	0.93753	664	3143	0.933395	627	3097	0.94027	2379	8274	0.95327	2574	8429	0.940193	551	2752	0.942031	626	3321	0.95137	400
tRNA_Lys_CTT_1	27	27	CATGG	8624	18883	0.843949	4214	11699	0.944203	4003	10687	0.934321	4676	13077	0.946033	5087	14138	0.944475	4419	7031	0.887041	4696	7453	0.88618	3145	8583	0.939898	5482	15697	0.951886	413	2417	0.94385	400	2630	0.959278	4121	11683	0.949422	4887	13664	0.945976	379	2333	0.950706	466	2904	0.952335	348
tRNA_Lys_CTT_1	39	39	AATCC	6324	25070	0.969739	4530	16223	0.939529	4092	15026	0.945093	4902	18284	0.948526	5344	20155	0.950944	4650	9538	0.918002	4907	9769	0.90895	3412	12701	0.948089	5852	21731	0.947557	551	3907	0.984577	552	4273	0.995737	4489	16505	0.945376	5325	19686	0.946579	3918	174	0	4755	309	0	474
tRNA_Lys_CTT_1	55	55	GTTCG	9949	22766	0.838655	6432	16957	0.889623	6327	15503	0.871361	6827	17732	0.88595	7987	19863	0.875111	6248	9256	0.845119	7495	10274	0.818463	4981	13308	0.892889	8651	22214	0.883116	969	3843	0.902757	971	4256	0.920495	6275	16991	0.896143	7685	20090	0.887546	759	3207	0.914117	907	3979	0.920647	735
tRNA_Lys_CTT_2	27	27	CATGA	17425	54029	1	7086	22446	1	6840	21324	1	7625	24071	1	7932	24352	1	7338	13796	1	10947	20467	1	4893	15979	1	10170	31484	1	712	5009	1	681	5098	1	6475	20456	1	8326	26508	1	631	4943	1	795	5859	1	546
tRNA_Lys_CTT_2	39	39	AATCT	11466	45852	0.971848	5697	20306	0.975223	5208	19543	0.986242	5953	21535	0.978428	6118	22691	0.983767	5917	12363	0.919853	8500	18431	0.930835	4122	14390	0.97068	8002	28516	0.975178	561	3773	0.963516	516	3878	0.977012	5194	18298	0.972673	6485	23960	0.98295	3993	103	0.0134081	4643	156	0.0216799	406
tRNA_Lys_CTT_2	55	55	GTTCG	13662	35142	0.867939	7046	18529	0.889005	6879	17665	0.883132	7004	18084	0.884481	8298	20317	0.871167	6811	10312	0.852522	10424	15687	0.850467	5274	13693	0.885854	9994	25221	0.878788	833	3206	0.897225	940	3280	0.87846	6450	16437	0.881227	8661	21330	0.872646	661	2680	0.906766	843	3275	0.898962	601
tRNA_Lys_CTT_3	27	27	CATGA	3406	4310	0.843711	914	1351	0.824858	887	1200	0.794998	933	1399	0.829648	974	1439	0.824698	793	746	0.781198	1167	1075	0.772721	558	895	0.851964	1231	1658	0.793487	117	411	0.899195	127	402	0.877689	807	1215	0.831005	1104	1655	0.829566	118	432	0.907392	137	496	0.905199	84
tRNA_Lys_CTT_3	39	39	AATCT	1224	2593	0.822837	599	1154	0.819468	659	1114	0.781376	596	1261	0.84583	717	1361	0.815221	488	550	0.72045	770	964	0.755953	476	908	0.816634	918	1704	0.808779	68	208	0.8321	56	163	0.821613	559	1072	0.818153	767	1380	0.799723	328	7	0.00863069	435	4	0	50
tRNA_Lys_CTT_3	55	55	GTTCG	6038	7323	0.659624	3125	4428	0.718768	3072	4608	0.735692	3068	4406	0.722774	3618	5267	0.726821	2464	2004	0.634692	3867	3474	0.66971	2406	3443	0.721712	4371	6310	0.724324	408	875	0.770192	435	857	0.748959	2862	4022	0.7163	3963	5602	0.718053	360	710	0.749229	452	1053	0.790279	329
tRNA_Lys_CTT_4	27	27	CATGG	5091	7993	0.75091	1530	3363	0.882627	1385	2746	0.853588	1654	3309	0.856166	1928	4002	0.866635	1555	1949	0.803422	2413	3204	0.823936	1016	1966	0.846591	2199	4433	0.858342	172	714	0.890446	169	665	0.881019	1557	3236	0.866991	1819	3689	0.860049	176	751	0.895178	221	860	0.879022	147
tRNA_Lys_CTT_4	39	39	AATCT	3343	9617	0.900317	1266	3310	0.902089	1252	2960	0.875939	1100	3083	0.919482	1668	3985	0.87871	983	1684	0.858728	2054	3489	0.856035	814	1962	0.881043	1849	4594	0.888983	123	678	0.936414	121	606	0.92194	1108	2881	0.900688	1493	3958	0.905602	798	15	0.00588257	1032	31	0.0179217	125
tRNA_Lys_CTT_4	55	55	GTTCG	7571	12301	0.745534	3666	6079	0.765009	3580	5980	0.767122	3494	5689	0.759722	4414	7256	0.762494	2902	2819	0.697363	4850	5232	0.734492	2632	4309	0.761311	4885	8454	0.777292	478	1141	0.796062	526	1157	0.776407	3260	5372	0.763196	4554	7432	0.760391	430	987	0.786726	533	1296	0.800413	417
tRNA_Lys_CTT_5	27	27	CATGA	2463	695	0.328076	472	267	0.497946	450	276	0.524172	526	308	0.509075	567	300	0.476708	406	178	0.490487	672	284	0.478008	332	180	0.48441	693	388	0.494649	55	70	0.645091	67	59	0.538352	484	253	0.472903	547	313	0.501635	77	138	0.74033	89	145	0.714499	47
tRNA_Lys_CTT_5	39	39	AATCT	683	792	0.646958	203	276	0.715174	225	259	0.662994	263	316	0.676517	296	330	0.652873	214	186	0.63213	368	326	0.638585	141	203	0.732852	293	425	0.735146	25	58	0.770482	25	41	0.683291	202	271	0.711032	267	359	0.711721	194	0	0	232	5	0.00885715	15
tRNA_Lys_CTT_5	55	55	GTTCG	504	405	0.535414	136	115	0.56103	135	114	0.560616	129	125	0.602849	227	137	0.460305	119	78	0.560172	254	130	0.478831	100	80	0.54413	203	175	0.566936	21	28	0.644523	15	27	0.725708	129	123	0.597885	191	153	0.544528	15	34	0.783699	34	43	0.629762	7
tRNA_Lys_TTT_1	27	27	CATCA	474	109	0.2267	326	124	0.33875	261	174	0.492871	332	166	0.410306	430	215	0.410306	123	57	0.431419	269	110	0.395148	197	85	0.37078	329	165	0.411142	45	20	0.33792	76	29	0.302796	215	99	0.387956	379	179	0.39477	95	30	0.262444	124	30	0.212051	57
tRNA_Lys_TTT_1	39	39	AATCT	123	76	0.455441	73	50	0.499605	111	63	0.443158	78	56	0.514094	161	70	0.368159	71	7	0.121181	155	60	0.378968	62	21	0.30462	112	23	0.199637	NA	NA	NA	NA	NA	NA	58	34	0.45268	115	42	0.323044	39	0	0	55	0	0	NA
tRNA_Lys_TTT_1	55	55	GTTCA	285	737	0.853833	220	634	0.916329	315	824	0.892839	233	629	0.900595	446	1336	0.925416	137	274	0.928254	394	734	0.905928	181	405	0.852775	276	723	0.893188	44	129	0.840709	33	115	0.876302	153	437	0.914207	246	715	0.918347	37	85	0.785163	47	201	0.914272	23
tRNA_Lys_TTT_2	27	27	CATCA	455	107	0.230892	301	115	0.339847	300	169	0.443754	294	185	0.475806	412	224	0.433673	126	56	0.419102	266	112	0.403463	192	68	0.321389	289	147	0.41504	54	25	0.347692	63	29	0.346311	223	95	0.367465	389	191	0.405323	75	23	0.256528	115	31	0.231591	44
tRNA_Lys_TTT_2	39	39	AATCT	183	93	0.399911	86	52	0.461886	115	74	0.480588	117	33	0.262684	162	64	0.34295	95	5	0.0670664	178	39	0.243698	72	28	0.338903	132	25	0.185493	NA	NA	NA	NA	NA	NA	71	36	0.410612	142	75	0.422265	52	0	0	73	0	0	NA
tRNA_Lys_TTT_2	55	55	GTTCA	486	744	0.715556	248	439	0.788163	308	554	0.792727	304	537	0.787563	437	667	0.744966	232	255	0.728121	469	476	0.700266	195	346	0.78884	356	639	0.792132	45	83	0.730367	39	84	0.769508	192	358	0.802915	387	709	0.797942	45	86	0.739504	55	159	0.837674	37
tRNA_Lys_TTT_3	27	27	CATCA	4167	3471	0.553909	1353	1368	0.620132	1364	1594	0.664869	1918	2231	0.663434	1725	2060	0.671527	1069	962	0.646868	1445	1086	0.58569	1039	1144	0.646503	1671	2099	0.68702	322	426	0.629858	409	470	0.591033	1613	1616	0.617295	1710	2090	0.678643	407	383	0.535407	537	510	0.537967	261
tRNA_Lys_TTT_3	39	39	AATCT	2431	702	0.260459	1311	321	0.233073	1489	365	0.233303	1703	288	0.166966	1916	427	0.214722	1426	145	0.124659	1767	247	0.165976	1252	232	0.181807	1959	332	0.167301	175	95	0.380573	209	94	0.333798	1485	336	0.217605	1791	363	0.197292	926	3	0	1248	8	0	129
tRNA_Lys_TTT_3	55	55	GTTCA	7310	22968	0.89836	4475	13154	0.921	5178	16061	0.933455	5650	16570	0.920464	6490	18944	0.919355	4258	8084	0.91193	5839	11187	0.914805	4170	13530	0.943626	6677	20562	0.931807	1025	4572	0.921515	1231	5586	0.924416	4632	14291	0.932235	6357	19173	0.927003	815	3842	0.93074	1072	5522	0.94485	798
tRNA_Lys_TTT_4	27	27	CATCA	1398	734	0.419147	556	492	0.578903	551	529	0.604105	880	883	0.617773	753	845	0.65237	458	327	0.56851	697	424	0.515912	414	362	0.575224	760	883	0.663078	177	220	0.612728	181	279	0.671116	727	626	0.570494	630	635	0.619166	253	279	0.57959	300	309	0.560583	138
tRNA_Lys_TTT_4	39	39	AATCT	216	108	0.395435	119	31	0.245746	126	57	0.378887	152	48	0.28809	142	56	0.342496	92	21	0.252027	187	56	0.312771	80	36	0.377451	159	28	0.173421	NA	NA	NA	NA	NA	NA	103	57	0.435766	132	55	0.356838	49	1	0.00762429	79	1	0	NA
tRNA_Lys_TTT_4	55	55	GTTCA	484	705	0.70135	234	431	0.799457	319	551	0.781125	316	550	0.783321	425	617	0.730044	214	248	0.746564	431	504	0.749698	168	346	0.830491	372	637	0.778627	45	75	0.703767	33	79	0.794964	204	346	0.775866	358	639	0.790535	53	64	0.615256	61	138	0.78147	34
tRNA_Lys_TTT_5	27	27	CATCA	3890	3181	0.548316	1232	1273	0.626855	1157	1488	0.694212	1796	2037	0.655654	1545	1769	0.658575	978	837	0.629712	1286	1013	0.601536	984	1122	0.657297	1567	1935	0.68179	309	374	0.6054	374	438	0.596285	1520	1490	0.610548	1629	1900	0.664272	419	340	0.494317	518	429	0.49995	238
tRNA_Lys_TTT_5	39	39	AATCT	86	69	0.533574	28	31	0.650672	40	30	0.527637	48	34	0.509932	39	24	0.467145	25	18	0.568958	37	16	0.410035	31	13	0.358536	51	16	0.286573	NA	NA	NA	NA	NA	NA	37	25	0.49544	36	29	0.549973	45	0	0	52	1	0.00635199	NA
tRNA_Lys_TTT_5	55	55	GTTCA	582	563	0.580944	309	298	0.60459	406	278	0.499823	553	340	0.467968	510	346	0.497062	282	143	0.466305	385	205	0.481676	323	240	0.524438	595	421	0.509663	80	121	0.677653	101	133	0.639505	443	322	0.517777	523	390	0.525523	83	120	0.665332	103	152	0.670944	58
tRNA_Lys_TTT_6	27	27	CATCA	819	315	0.337795	415	319	0.535729	419	314	0.528016	558	422	0.530783	599	524	0.575363	271	207	0.591145	467	265	0.493663	353	300	0.566459	514	471	0.589687	130	107	0.498241	138	121	0.515751	420	309	0.522431	494	491	0.614833	168	95	0.397601	179	123	0.448967	87
tRNA_Lys_TTT_6	39	39	AATCT	298	121	0.340403	178	60	0.303462	203	70	0.308936	185	58	0.286417	236	76	0.292651	139	27	0.220452	299	56	0.213773	133	48	0.320093	233	50	0.20765	18	8	0.330944	24	14	0.399194	170	58	0.306365	240	57	0.227011	136	0	0	176	0	0	22
tRNA_Lys_TTT_6	55	55	GTTCA	838	2232	0.860852	498	1392	0.909038	646	1832	0.912506	668	1597	0.870071	803	2087	0.891231	433	815	0.909196	836	1541	0.902552	470	1432	0.92935	788	2006	0.886051	152	431	0.833463	158	562	0.880307	405	1181	0.919121	761	2155	0.912159	109	458	0.91118	145	618	0.913678	119
tRNA_Met_CAT_1	27	27	CGTCA	906	2483	0.92599	522	969	0.79325	490	1008	0.821636	858	2112	0.868802	832	1972	0.859137	547	481	0.635832	519	463	0.64074	373	726	0.806459	739	1405	0.799937	112	640	0.949767	129	762	0.954443	564	1187	0.827808	568	1155	0.818482	121	714	0.954298	160	852	0.939449	108
tRNA_Met_CAT_1	31	31	AGTCT	1937	3661	0.77039	884	2027	0.817914	893	1991	0.810722	5427	46	0	5325	42	0	769	1351	0.840876	735	1274	0.836745	662	1451	0.806308	1225	3079	0.840897	227	879	0.870992	260	981	0.86621	995	2426	0.833381	1041	2508	0.830401	218	903	0.883077	271	1051	0.871275	194
tRNA_Met_CAT_1	39	39	AATCT	1988	6489	0.929261	1076	3281	0.93982	1042	3212	0.942377	1616	4510	0.918434	1632	4537	0.917475	964	1923	0.905932	899	1814	0.909396	771	2350	0.939722	1694	4885	0.926447	206	1241	0.948994	255	1410	0.936869	1304	3692	0.921972	1471	4026	0.913598	1238	30	0.0117368	1445	51	0.0234602	174
tRNA_Met_CAT_1	55	55	GTTCG	3986	16187	0.967683	3025	9758	0.936861	3018	9729	0.936713	4009	12564	0.930387	3943	13706	0.953153	2422	4708	0.934828	2568	4768	0.92014	2160	6566	0.923446	4417	14592	0.942129	814	3432	0.913739	851	3943	0.929874	3363	10540	0.930398	3967	12704	0.93524	598	3044	0.945012	756	3691	0.938412	612
tRNA_Met_CAT_2	27	27	CGTCA	335	178	0.433694	184	66	0.316952	118	20	0.169986	236	62	0.2479	254	84	0.297847	279	30	0.128666	370	71	0.216078	105	28	0.250951	252	85	0.302419	16	39	0.789976	15	36	0.786364	190	46	0.231683	242	73	0.277142	18	56	0.843624	21	21	0.554643	15
tRNA_Met_CAT_2	31	31	AGTCT	609	716	0.632743	298	443	0.69914	215	406	0.766609	1461	8	0	1380	12	0	403	554	0.763533	567	751	0.75149	196	304	0.711392	389	844	0.803664	46	83	0.701255	33	89	0.797815	280	568	0.785938	453	713	0.715603	54	112	0.736346	37	90	0.774435	21
tRNA_Met_CAT_2	39	39	AATCT	940	1908	0.811244	465	963	0.839882	397	834	0.843856	633	1544	0.88417	636	1400	0.856718	603	971	0.838956	810	1352	0.850458	313	688	0.856324	774	1775	0.867806	54	234	0.898268	53	194	0.86784	490	1251	0.896009	745	1615	0.852524	284	1	0	299	2	0	30
tRNA_Met_CAT_2	55	55	GTTCG	2074	4096	0.799855	1199	2580	0.837558	1114	2406	0.838547	1470	3782	0.883599	1462	3511	0.866242	1399	2036	0.839046	2026	2818	0.823498	802	1812	0.850453	1907	4571	0.865758	297	548	0.732146	287	559	0.746053	1321	3135	0.863205	1997	4521	0.850979	189	614	0.864118	202	612	0.849581	140
tRNA_Met_CAT_3	27	27	CGTCA	765	362	0.400798	343	94	0.2566	365	104	0.264802	423	160	0.329841	362	136	0.328173	439	64	0.169903	471	79	0.192332	241	88	0.321243	533	153	0.266387	67	133	0.740351	81	107	0.63247	368	119	0.292702	430	108	0.238876	62	106	0.70203	52	132	0.799317	51
tRNA_Met_CAT_3	31	31	AGTCT	1400	1899	0.675455	567	1252	0.808224	545	1165	0.799778	2902	29	0	2427	21	0	563	979	0.837731	677	1003	0.787558	355	834	0.824072	797	1894	0.826964	123	426	0.849908	131	391	0.819723	662	1509	0.816402	646	1520	0.824462	112	388	0.849957	123	397	0.835895	82
tRNA_Met_CAT_3	39	39	AATCT	1579	4262	0.885022	806	2728	0.963815	801	2489	0.944259	1072	3625	0.963611	898	2979	0.959303	895	1643	0.88043	958	1869	0.899173	584	1764	0.93758	1282	3992	0.944749	142	917	0.958294	153	937	0.951238	940	3191	0.964478	1021	3310	0.954069	987	16	0.0030751	1052	34	0.0203322	119
tRNA_Met_CAT_3	55	55	GTTCG	3079	11409	0.949598	2387	8236	0.951566	2293	7841	0.949636	3022	10841	0.95983	2604	9144	0.955317	1987	4399	0.975277	2381	5143	0.967759	1512	5388	0.958426	3488	12107	0.952847	610	2915	0.934948	647	3134	0.937143	2565	9312	0.962325	2906	10510	0.961533	584	2790	0.934905	663	3257	0.9394	431
tRNA_Met_CAT_4	27	27	CGTCA	392	457	0.677874	309	111	0.317305	163	126	0.529227	245	189	0.528607	259	198	0.525862	329	64	0.218611	428	83	0.218033	107	82	0.526605	275	173	0.46773	30	124	0.898141	30	132	0.908968	208	163	0.533382	253	150	0.450508	30	177	0.954278	34	179	0.937737	29
tRNA_Met_CAT_4	31	31	AGTCT	762	877	0.626328	427	450	0.596955	260	509	0.776396	1624	18	0	1509	10	0	431	613	0.774495	662	757	0.703354	198	308	0.712231	425	855	0.783716	49	173	0.853634	55	191	0.850431	349	643	0.759856	420	820	0.775661	75	226	0.821729	66	210	0.832988	41
tRNA_Met_CAT_4	39	39	AATCT	1059	2034	0.796013	557	998	0.798509	415	946	0.866187	666	1585	0.877688	646	1500	0.871138	593	1047	0.868251	861	1308	0.820089	243	682	0.91982	726	1770	0.884045	59	266	0.904968	73	274	0.87256	522	1264	0.882256	705	1613	0.867179	403	2	0	363	9	0.0123371	49
tRNA_Met_CAT_4	55	55	GTTCG	2051	4136	0.805477	1157	2649	0.85392	1062	2429	0.853652	1511	3715	0.872223	1449	3404	0.860589	1375	2003	0.839375	1972	2721	0.820733	720	1729	0.866229	1847	4412	0.864878	283	589	0.762764	271	588	0.773059	1313	3080	0.860211	2020	4183	0.827252	201	632	0.857378	208	612	0.843328	141
tRNA_Met_CAT_6	27	27	CGTCA	747	390	0.428625	358	117	0.295125	314	111	0.313466	423	118	0.260318	344	120	0.310313	409	79	0.217291	507	75	0.172131	253	81	0.290434	501	143	0.265174	50	90	0.715429	61	106	0.706283	344	113	0.296296	370	125	0.302788	50	72	0.656123	50	98	0.737157	40
tRNA_Met_CAT_6	31	31	AGTCT	1689	2168	0.659057	681	1395	0.788536	701	1285	0.758462	2907	24	0	2477	28	0	586	1106	0.862606	819	1184	0.779726	470	974	0.791611	811	2254	0.865041	153	371	0.77371	156	421	0.797959	693	1583	0.816942	751	1770	0.824882	105	298	0.80897	95	303	0.833478	94
tRNA_Met_CAT_6	39	39	AATCT	1797	5462	0.913156	965	2831	0.930603	909	2631	0.927344	1175	3286	0.918942	1026	2846	0.916929	862	1835	0.925399	1041	2103	0.90975	624	1961	0.946891	1352	4287	0.948966	134	958	0.971081	152	964	0.95592	1047	3086	0.931731	1255	3523	0.919872	749	14	0.00576838	757	34	0.0334542	111
tRNA_Met_CAT_6	55	55	GTTCG	3949	12827	0.92189	2744	8732	0.933824	2604	8215	0.931879	3161	10321	0.939547	2727	8998	0.941863	2366	4634	0.937224	2958	5602	0.926509	1888	6013	0.93401	3814	12489	0.940182	790	2878	0.88684	789	3165	0.904834	2988	9624	0.936522	3521	11119	0.932104	532	2466	0.929944	608	2717	0.923801	531
tRNA_Phe_GAA_1	27	27	CGTTA	147	51	0.328336	30	12	0.360024	30	2	0.0734195	17	9	0.437628	38	15	0.356563	44	14	0.337417	59	7	0.147505	33	5	0.162116	38	19	0.421166	NA	NA	NA	NA	NA	NA	29	16	0.4497	29	8	0.270789	NA	NA	NA	NA	NA	NA	NA
tRNA_Phe_GAA_1	28	28	GTTAG	198	82	0.33404	51	26	0.403901	41	24	0.443557	33	22	0.482208	61	47	0.526406	70	23	0.336022	74	18	0.264839	42	30	0.503144	66	50	0.521192	15	17	0.592726	12	18	0.671834	51	25	0.392953	39	28	0.504706	19	19	0.556768	25	36	0.660516	NA
tRNA_Phe_GAA_1	55	55	GTTCG	14737	41294	0.888435	8006	24727	0.92708	8322	24016	0.911367	9457	26524	0.904608	12024	33263	0.901315	10020	18277	0.914407	9388	16602	0.904323	6413	19111	0.918867	12927	38278	0.917387	4847	7583	0.688427	4646	8561	0.7318	8415	25124	0.9193	10740	29567	0.900147	1839	7425	0.90601	2108	8913	0.914238	2046
tRNA_Phe_GAA_2	27	27	CGTTA	96	28	0.286984	NA	NA	NA	NA	NA	NA	15	6	0.360024	21	4	0.198608	23	7	0.326125	25	6	0.270289	NA	NA	NA	NA	NA	NA	NA	NA	NA	NA	NA	NA	16	5	0.298881	18	8	0.388243	NA	NA	NA	NA	NA	NA	NA
tRNA_Phe_GAA_2	28	28	GTTAG	110	21	0.174036	NA	NA	NA	NA	NA	NA	21	5	0.221311	23	4	0.165838	32	6	0.212813	29	7	0.263174	NA	NA	NA	NA	NA	NA	NA	NA	NA	NA	NA	NA	18	8	0.366253	23	7	0.272845	NA	NA	NA	NA	NA	NA	NA
tRNA_Phe_GAA_2	55	55	GTTCA	1019	2930	0.878603	669	1949	0.918897	694	1985	0.914542	730	2190	0.925764	814	2473	0.928688	647	1148	0.890322	852	1296	0.839675	511	1440	0.91099	1274	3609	0.912245	254	568	0.778668	225	640	0.834148	712	2084	0.920001	892	2483	0.908041	125	428	0.872821	140	482	0.87391	151
tRNA_Phe_GAA_3	27	27	CGTTA	65	49	0.552534	NA	NA	NA	NA	NA	NA	NA	NA	NA	NA	NA	NA	NA	NA	NA	NA	NA	NA	NA	NA	NA	NA	NA	NA	NA	NA	NA	NA	NA	NA	NA	NA	NA	NA	NA	NA	NA	NA	NA	NA	NA	NA	NA
tRNA_Phe_GAA_3	28	28	GTTAG	120	112	0.563272	21	30	0.718663	18	16	0.570878	30	25	0.550726	16	28	0.779121	24	8	0.339725	30	15	0.454551	13	19	0.725591	34	34	0.607825	NA	NA	NA	NA	NA	NA	14	20	0.718663	24	23	0.594462	NA	NA	NA	NA	NA	NA	NA
tRNA_Phe_GAA_3	55	55	GTTCA	1038	2989	0.878936	713	2016	0.911795	650	2025	0.934454	764	2202	0.91636	916	2451	0.898425	683	1207	0.889021	772	1325	0.879551	527	1415	0.899271	1286	3610	0.910065	242	522	0.76987	230	621	0.822625	740	2055	0.907468	913	2540	0.907902	122	407	0.867619	166	612	0.887202	128
tRNA_Phe_GAA_4	27	27	CGTTA	51	7	0.150166	NA	NA	NA	NA	NA	NA	NA	NA	NA	NA	NA	NA	NA	NA	NA	NA	NA	NA	NA	NA	NA	NA	NA	NA	NA	NA	NA	NA	NA	NA	NA	NA	NA	NA	NA	NA	NA	NA	NA	NA	NA	NA	NA
tRNA_Phe_GAA_4	28	28	GTTAG	61	7	0.104791	NA	NA	NA	NA	NA	NA	NA	NA	NA	NA	NA	NA	NA	NA	NA	NA	NA	NA	NA	NA	NA	NA	NA	NA	NA	NA	NA	NA	NA	NA	NA	NA	NA	NA	NA	NA	NA	NA	NA	NA	NA	NA	NA
tRNA_Phe_GAA_4	56	55	GTTCA	815	2169	0.860663	490	1319	0.899893	461	1259	0.90342	530	1361	0.888231	603	1643	0.902857	424	697	0.865437	525	854	0.861971	374	934	0.881216	875	2205	0.8835	197	425	0.769909	199	479	0.79625	552	1329	0.871883	630	1634	0.890718	103	326	0.856872	113	444	0.899113	117
tRNA_Pro_AGG_1	13	13	TCTAG	476	508	0.623526	119	106	0.607016	117	90	0.55963	221	180	0.578015	205	154	0.552046	114	65	0.541022	227	129	0.539862	107	84	0.566162	149	161	0.669945	15	21	0.661247	18	27	0.680593	113	92	0.577887	151	117	0.561957	15	23	0.686702	18	22	0.622556	11
tRNA_Pro_AGG_1	31	32	GCTTA	289	283	0.581276	83	144	0.7736	77	147	0.800944	390	0	0	354	3	0	76	95	0.79745	171	119	0.585173	70	95	0.700391	135	230	0.768323	11	19	0.694179	18	20	0.572722	85	129	0.734178	97	124	0.682062	17	18	0.559069	10	28	0.811655	9
tRNA_Pro_AGG_1	37	38	GATGC	1750	574	0.321716	679	225	0.320106	593	216	0.343898	665	252	0.354167	625	248	0.36635	499	130	0.307652	1030	172	0.212095	433	157	0.342723	940	381	0.372054	101	58	0.402747	122	64	0.379491	602	240	0.367609	771	243	0.30795	311	3	0.00354696	389	2	0	84
tRNA_Pro_AGG_1	53	54	GGTTC	13149	2444	0.180434	4882	1445	0.27288	4878	1197	0.235065	5526	1295	0.226401	5477	1430	0.247126	3296	965	0.299902	4911	1242	0.266839	4215	1005	0.229627	8388	1874	0.217668	2533	3	0	2689	12	0.00130164	5437	1183	0.212947	7026	1331	0.189505	1348	219	0.150908	1500	302	0.181683	1279
tRNA_Pro_AGG_1	54	55	GTTCA	4493	11133	0.843522	2084	4264	0.828701	1951	4122	0.837421	2217	4607	0.832927	2345	4574	0.815522	1951	2320	0.755519	2768	3394	0.766147	1701	3513	0.831249	3279	6996	0.840067	715	1831	0.810637	738	1976	0.820749	2161	4463	0.831247	2651	5710	0.842617	414	1159	0.830659	469	1352	0.837059	376
tRNA_Pro_AGG_2	13	13	TCTAG	790	1091	0.70139	228	358	0.789385	228	309	0.743075	349	469	0.740376	364	491	0.741575	230	229	0.746055	325	297	0.713712	171	264	0.784135	279	432	0.785046	23	44	0.746425	26	45	0.719829	217	305	0.754648	251	334	0.737233	23	54	0.798174	35	67	0.746596	16
tRNA_Pro_AGG_2	31	32	GCTTA	793	1373	0.748729	246	645	0.885462	240	556	0.853714	1161	10	0	1158	10	0	227	375	0.895932	367	444	0.785632	190	485	0.878732	309	865	0.901566	32	89	0.810173	31	87	0.812161	270	568	0.82787	233	695	0.916712	37	85	0.76612	38	149	0.879693	23
tRNA_Pro_AGG_2	37	38	GGTGC	2598	4067	0.748954	982	1615	0.779902	923	1541	0.784344	988	1875	0.821422	1060	1739	0.779175	971	978	0.718005	1284	1281	0.714582	802	1336	0.783687	1379	2422	0.799169	139	315	0.776788	147	329	0.773797	1005	1661	0.781359	1164	1849	0.7696	733	3	0.000177439	838	8	0.00623508	95
tRNA_Pro_AGG_2	53	54	GGTTC	16127	3150	0.188229	5842	1934	0.297401	6048	1657	0.256799	6801	1834	0.253586	6546	2060	0.286127	4121	1401	0.336481	6128	1625	0.277238	5266	1337	0.241635	9881	2552	0.244984	2734	8	0	2959	7	0	6802	1592	0.226165	8327	1886	0.220143	1636	308	0.17156	1706	427	0.217722	1498
tRNA_Pro_AGG_2	54	55	GTTCA	5192	14084	0.86515	2495	5274	0.837558	2417	5281	0.846447	2637	5982	0.856397	2706	5900	0.845884	2396	3120	0.786897	3301	4440	0.798008	1972	4625	0.86511	3772	8672	0.859911	799	1941	0.798411	791	2190	0.828212	2570	5828	0.856307	3029	7166	0.867364	438	1518	0.87522	522	1626	0.853554	386
tRNA_Pro_CGG_1	13	13	TCTAG	2389	5476	0.843361	710	1688	0.910692	716	1563	0.887091	877	1936	0.89023	910	1941	0.880552	908	1359	0.897901	1243	1811	0.888119	503	1269	0.926632	1071	2442	0.899229	81	329	0.915571	88	348	0.91061	668	1684	0.926431	861	1944	0.89651	81	321	0.911007	107	363	0.880634	65
tRNA_Pro_CGG_1	31	32	GCTTC	5099	9883	0.76027	1816	3413	0.796363	1703	3112	0.788327	5736	37	0	5801	37	0	1893	2654	0.824353	2624	3426	0.799399	1283	2589	0.816405	2722	5198	0.800898	332	780	0.764788	323	825	0.784074	1770	3475	0.808722	2149	3923	0.788033	179	890	0.911786	235	1085	0.89992	228
tRNA_Pro_CGG_1	37	38	GGTGC	5932	13989	0.862211	2216	4889	0.863148	1947	4657	0.884604	2246	5235	0.87781	2363	5059	0.854997	2487	3566	0.843585	3469	4462	0.805441	1606	3783	0.880591	3074	7685	0.89605	270	1257	0.922426	309	1243	0.897339	2205	4935	0.867005	2408	5704	0.882062	1707	21	0.00927116	2039	43	0.0188419	245
tRNA_Pro_CGG_1	53	54	GGTTC	22315	5658	0.233642	8260	3174	0.332237	7952	2767	0.308772	9148	2825	0.282002	8911	3179	0.314568	6313	2396	0.365228	8888	2707	0.309289	7059	2142	0.278206	13589	4354	0.290095	3664	23	0.0032866	3721	32	0.00581669	9141	2641	0.267776	11003	2926	0.25078	2092	591	0.239932	2132	861	0.314446	1817
tRNA_Pro_CGG_1	54	55	GTTCA	6877	20701	0.888921	3218	8133	0.884234	2952	7708	0.892386	3314	8527	0.888727	3376	8610	0.886511	3368	5261	0.848539	4476	6975	0.847741	2531	6601	0.892096	4927	12894	0.892945	980	2690	0.826302	912	2858	0.85481	3174	8507	0.898833	3719	10100	0.902058	579	2106	0.884622	650	2351	0.883541	520
tRNA_Pro_CGG_2	13	13	TCTAG	813	963	0.655245	194	184	0.627444	210	198	0.625516	293	285	0.635672	333	290	0.599684	171	167	0.738765	315	236	0.63945	145	154	0.66433	253	223	0.603593	20	37	0.737612	21	42	0.757976	149	167	0.681849	208	210	0.647819	34	90	0.82662	40	134	0.878051	10
tRNA_Pro_CGG_2	31	32	GCTTC	1739	288	0.14579	440	87	0.183307	432	88	0.18852	750	3	0	821	2	0	449	59	0.153867	674	95	0.164472	324	58	0.166645	589	99	0.156666	71	18	0.205127	69	12	0.144474	439	70	0.148658	534	82	0.143116	319	44	0.114275	356	67	0.155959	47
tRNA_Pro_CGG_2	37	38	GGTGT	1038	989	0.574685	312	311	0.610342	267	277	0.622916	283	369	0.694328	322	399	0.678534	285	264	0.666518	448	381	0.636819	174	213	0.674747	339	448	0.698478	48	89	0.711345	44	65	0.651683	252	338	0.703047	324	397	0.675044	657	3	0	749	9	0	47
tRNA_Pro_CGG_2	53	54	GGTTC	12590	2153	0.167927	4605	1193	0.245588	4531	1021	0.219216	5106	1070	0.206372	5328	1184	0.216706	3147	894	0.292864	4757	1031	0.234978	4030	849	0.207289	7401	1442	0.194088	2517	7	0	2629	18	0.00390798	5079	955	0.188301	6405	1177	0.184641	1770	337	0.173226	1904	473	0.216398	1324
tRNA_Pro_CGG_2	54	55	GTTCA	4143	10635	0.852068	1978	3849	0.814863	1765	3796	0.842218	1899	4289	0.855242	2182	4333	0.820485	1781	2261	0.778154	2483	3302	0.794116	1612	3281	0.827265	2837	6023	0.838729	723	1821	0.806818	733	1942	0.81837	1886	4173	0.849802	2446	5149	0.836435	474	1656	0.876799	548	1862	0.871293	383
tRNA_Pro_TGG_1	13	13	TCTAG	194	448	0.845278	60	115	0.849676	80	174	0.886064	97	255	0.937448	126	240	0.847843	101	130	0.842484	107	177	0.933791	43	125	0.963035	126	292	0.903707	7	29	0.919189	6	30	0.95143	69	173	0.924983	64	154	0.913956	10	40	0.91274	16	46	0.845342	5
tRNA_Pro_TGG_1	31	32	GCTTT	553	1154	0.776116	236	562	0.857641	250	590	0.855331	1061	7	0.000422155	1139	7	0	286	416	0.833053	359	570	0.862808	167	424	0.873818	369	1032	0.897394	31	82	0.790641	31	95	0.821777	215	640	0.912041	251	651	0.879103	37	126	0.842719	36	136	0.862181	21
tRNA_Pro_TGG_1	37	38	GGTGC	2484	4004	0.75749	972	1609	0.781826	942	1598	0.78903	973	1827	0.818396	1003	1838	0.811427	1034	1041	0.717849	1377	1439	0.731253	752	1337	0.80271	1517	2648	0.797375	146	309	0.760224	123	336	0.81979	1040	1766	0.789321	1142	1853	0.775914	812	5	0.00247866	845	11	0.0100567	80
tRNA_Pro_TGG_1	53	54	GGTTC	16444	3168	0.18604	6083	1950	0.290206	6058	1711	0.263047	6937	1754	0.240832	6784	1953	0.267025	4313	1359	0.317528	6328	1653	0.273909	5294	1404	0.250237	10290	2488	0.232258	2801	7	0	2977	10	9.10247e-05	6953	1605	0.223614	8501	1907	0.218402	1699	332	0.177122	1753	453	0.223428	1437
tRNA_Pro_TGG_1	54	55	GTTCA	5179	14428	0.871347	2545	5483	0.842682	2398	5386	0.853774	2604	6082	0.864033	2758	5993	0.844977	2485	3195	0.782523	3339	4638	0.808995	2104	4608	0.847079	3884	8907	0.85925	836	1981	0.79255	786	2216	0.832209	2573	5993	0.863313	3092	7322	0.86761	506	1532	0.847578	567	1654	0.839625	414
tRNA_Pro_TGG_2	13	13	TCTAG	1308	2713	0.817051	530	983	0.839971	455	894	0.856941	556	1334	0.91317	574	1273	0.891525	434	648	0.897025	509	671	0.851352	391	874	0.89372	604	1232	0.867782	53	158	0.853327	64	174	0.832756	438	953	0.886168	509	1102	0.88477	48	164	0.882079	68	196	0.845909	30
tRNA_Pro_TGG_2	31	32	GGTTT	1355	4082	0.884519	656	2148	0.928162	595	1747	0.90378	3080	12	0.00383779	3032	14	0.00470517	558	1283	0.943462	666	1233	0.878937	520	1736	0.932352	793	2605	0.928863	76	348	0.900569	89	386	0.89165	647	1977	0.912858	690	2220	0.924327	73	349	0.907442	117	404	0.850802	50
tRNA_Pro_TGG_2	37	38	GGTCC	1892	4949	0.838951	967	2730	0.883301	831	2201	0.86776	858	2435	0.884555	866	2452	0.883999	854	1457	0.849413	948	1399	0.802935	783	2199	0.882044	1266	3263	0.860986	180	616	0.850681	187	643	0.851626	925	2518	0.874486	1004	2792	0.879667	1004	19	0	1185	34	0.000845735	151
tRNA_Pro_TGG_2	53	54	GGTTC	15051	3237	0.204116	6152	2638	0.359404	5791	2037	0.311281	6450	2064	0.289814	6479	2323	0.31574	3938	1527	0.370997	5450	1562	0.294917	5508	1816	0.296482	9732	2933	0.276737	3338	18	0.00231962	3466	38	0.00837973	6854	1909	0.260168	8208	2322	0.263383	1764	458	0.224282	1770	714	0.31419	1795
tRNA_Pro_TGG_2	54	55	GTTCA	4821	13394	0.870714	2642	6101	0.861067	2266	5547	0.876138	2456	6021	0.876515	2662	6084	0.858361	2374	3082	0.785857	3030	3926	0.785188	2052	5235	0.886592	3769	8883	0.866382	825	2545	0.851522	877	2668	0.84859	2531	6195	0.876108	3017	7456	0.878562	456	1797	0.899653	516	2001	0.896692	455
tRNA_Pro_TGG_3	13	13	TCTAG	2763	6165	0.836369	812	1913	0.908211	781	1868	0.912325	887	2070	0.905623	943	2144	0.898437	835	1281	0.906836	1253	1726	0.867577	580	1435	0.921439	1236	2711	0.888427	105	372	0.889379	86	400	0.939489	858	1981	0.902684	976	2139	0.8882	98	343	0.886946	113	445	0.909827	54
tRNA_Pro_TGG_3	31	32	GCTTT	3082	8019	0.829647	1036	2832	0.89192	975	2655	0.890991	4044	23	0	4194	30	0.00109539	1060	1884	0.900243	1532	2496	0.871462	765	2098	0.892702	1512	4294	0.901035	133	544	0.876313	139	563	0.874607	1083	3064	0.900134	1184	3312	0.897441	147	555	0.862071	153	655	0.884122	89
tRNA_Pro_TGG_3	37	38	GGTGC	4427	9546	0.838766	1646	3607	0.861323	1437	3473	0.88731	1651	3768	0.872227	1568	3706	0.881478	1811	2325	0.804772	2418	3114	0.80588	1261	2787	0.863627	2366	5665	0.884872	173	681	0.893423	186	725	0.891628	1675	4018	0.885358	1858	4169	0.86769	1179	10	0.00505756	1293	22	0.0144247	130
tRNA_Pro_TGG_3	53	54	GGTTC	18432	4115	0.210552	7067	2563	0.31843	6955	2166	0.283843	7857	2325	0.272829	7789	2478	0.288525	5085	1846	0.35344	7515	2083	0.287213	6142	1846	0.27615	11674	3367	0.267415	3012	8	0	3105	9	0	8003	2249	0.262007	9714	2396	0.236049	1743	367	0.188695	1813	506	0.237633	1523
tRNA_Pro_TGG_3	54	55	GTTCA	5814	16483	0.875376	2880	6720	0.863776	2627	6454	0.87706	2872	7238	0.88352	3102	7102	0.85882	2855	4036	0.814967	3805	5703	0.834721	2341	5621	0.871188	4299	10649	0.879153	833	2165	0.81402	838	2272	0.823552	2924	7267	0.879992	3563	8476	0.868791	454	1669	0.886658	545	1791	0.864576	436
tRNA_SeC_TCA_1	68	55	GTTCA	1414	4567	0.904324	698	2605	0.973715	576	1696	0.921399	701	2169	0.932892	815	2048	0.882787	469	1127	0.983477	1170	2440	0.941171	677	1842	0.90251	912	3452	0.976616	621	554	0.529548	613	588	0.550093	665	1755	0.895027	881	2725	0.932813	195	649	0.867143	244	987	0.904402	239
tRNA_Ser_AGA_1	39	39	AATCC	1281	1137	0.535533	872	877	0.571968	921	954	0.581634	1100	1069	0.560723	1090	1216	0.605921	874	611	0.560974	919	635	0.557106	629	579	0.542956	1473	1438	0.56221	106	207	0.723532	106	252	0.775203	862	801	0.546044	1021	1045	0.577711	1166	8	0	1249	3	0	117
tRNA_Ser_AGA_1	64	55	GTTCG	3479	12781	0.947854	2503	8295	0.942821	2574	8476	0.941419	2922	9612	0.941191	3233	10183	0.931518	2150	4384	0.949911	2422	4797	0.940762	1739	5652	0.938531	3944	13641	0.952082	641	2397	0.891821	595	2511	0.913904	2290	7628	0.943941	2962	9956	0.945912	615	2563	0.911684	571	2875	0.943303	456
tRNA_Ser_AGA_2	64	55	GTTCG	880	2190	0.859812	520	1318	0.879876	562	1459	0.885832	637	1610	0.879171	647	1594	0.872741	418	662	0.867731	599	924	0.858851	385	892	0.857006	851	1961	0.855597	133	338	0.810686	127	328	0.814388	503	1243	0.873508	630	1624	0.884079	157	515	0.866092	156	617	0.902258	112
tRNA_Ser_AGA_3	39	39	AATCC	496	859	0.752049	257	500	0.780571	233	485	0.800221	281	571	0.793272	268	569	0.805889	216	296	0.789142	375	482	0.767652	136	244	0.756445	401	681	0.739771	42	122	0.823745	38	196	0.937487	278	444	0.720846	306	642	0.802487	544	3	0	581	3	0	40
tRNA_Ser_AGA_3	64	55	GTTCG	1094	3963	0.94498	619	1849	0.919414	601	1926	0.935397	694	2168	0.929662	794	2136	0.894563	567	933	0.880538	710	1477	0.956149	379	1046	0.900751	955	3039	0.933823	228	1012	0.922649	186	904	0.937685	558	1758	0.931577	772	2442	0.932481	171	1031	0.96994	201	1189	0.967279	152
tRNA_Ser_AGA_4	64	55	GTTCG	2337	9414	0.966125	1440	5041	0.954661	1523	5395	0.95717	1610	5624	0.954203	1720	6110	0.957764	1090	2424	0.976639	1526	3156	0.954331	917	3377	0.965293	2092	7344	0.955257	393	1683	0.916471	407	1683	0.910298	1326	4850	0.963879	1606	5928	0.96577	130	445	0.874666	144	406	0.834054	269
tRNA_Ser_CGA_1	27	27	CGTTG	69	13	0.178923	43	5	0.127945	38	3	0.0889819	26	6	0.232695	31	7	0.228561	33	12	0.368052	41	10	0.26969	16	4	0.248408	53	5	0.105369	NA	NA	NA	NA	NA	NA	38	5	0.14317	37	9	0.242942	NA	NA	NA	NA	NA	NA	NA
tRNA_Ser_CGA_1	28	28	GTTGG	146	183	0.651419	72	80	0.6565	86	76	0.584516	83	95	0.665806	101	91	0.590587	99	60	0.559004	85	55	0.58202	47	58	0.689313	121	114	0.604621	16	26	0.70501	22	28	0.637373	106	97	0.595465	91	101	0.656155	31	24	0.495752	22	21	0.555325	10
tRNA_Ser_CGA_1	39	39	AATCC	419	1644	0.967541	304	986	0.916741	321	1017	0.911167	282	1056	0.94939	361	1237	0.92953	331	687	0.921555	336	780	0.954507	173	629	0.9429	434	1394	0.914434	49	347	0.984408	63	372	0.958808	342	1130	0.921097	368	1277	0.932413	441	4	0	477	13	0	41
tRNA_Ser_CGA_1	64	55	GTTCG	1552	7784	1	870	3996	1	1014	4359	0.995874	932	3760	0.983664	1227	5137	0.990847	882	2348	1	1126	2615	0.989675	635	2680	0.992385	1410	6088	0.9967	344	2047	0.96811	336	2153	0.978202	1010	4517	1	1316	5589	0.993576	259	1877	0.993818	282	2176	1	255
tRNA_Ser_CGA_2	28	28	GTTGG	57	44	0.510196	34	16	0.396768	22	19	0.577314	40	15	0.337256	31	20	0.487607	39	10	0.301687	33	25	0.638714	25	14	0.445833	25	33	0.710192	NA	NA	NA	NA	NA	NA	15	18	0.680594	30	18	0.466008	NA	NA	NA	NA	NA	NA	NA
tRNA_Ser_CGA_2	39	39	AATCC	95	148	0.719127	41	60	0.69344	28	67	0.839268	45	72	0.721406	44	65	0.696418	46	33	0.569562	59	84	0.801856	29	42	0.690148	54	96	0.753685	8	26	0.848998	6	23	0.883467	35	40	0.613806	44	62	0.681437	42	2	0	58	0	0	3
tRNA_Ser_CGA_2	64	55	GTTCA	87	256	0.883831	40	101	0.883999	42	120	0.914286	53	113	0.839877	57	132	0.861809	19	53	1	64	138	0.951339	23	80	0.958865	65	181	0.908125	16	61	0.893531	24	54	0.780155	32	69	0.842909	57	104	0.796783	18	70	0.897216	19	68	0.881502	15
tRNA_Ser_CGA_3	27	27	TGTTG	167	204	0.61833	30	50	0.760074	42	52	0.671877	43	62	0.717671	45	72	0.748265	31	21	0.538226	97	87	0.630437	37	37	0.606547	61	61	0.606547	NA	NA	NA	NA	NA	NA	28	28	0.606547	25	44	0.775649	13	11	0.510381	21	15	0.463352	NA
tRNA_Ser_CGA_3	28	28	GTTGG	347	101	0.264027	99	11	0.11981	99	16	0.169071	110	19	0.17934	104	33	0.297159	49	7	0.18425	193	37	0.237517	64	21	0.304943	114	22	0.197566	NA	NA	NA	NA	NA	NA	67	12	0.185146	76	19	0.2457	19	10	0.390901	33	9	0.241369	NA
tRNA_Ser_CGA_3	39	39	AATCC	464	1205	0.868478	163	428	0.864096	142	382	0.870407	158	481	0.901527	197	471	0.839042	82	150	0.882813	291	560	0.898551	92	250	0.873011	213	551	0.860173	24	131	0.946656	31	139	0.913259	97	273	0.881986	162	383	0.835976	235	3	0	328	9	0	23
tRNA_Ser_CGA_3	64	55	GTTCA	434	1765	0.950774	205	728	0.963303	183	650	0.963344	181	814	1	244	834	0.955091	88	238	1	380	831	0.955595	117	441	0.975755	287	1063	0.97214	57	318	0.956849	70	289	0.908064	140	506	0.967026	192	692	0.966435	69	336	0.936001	89	423	0.932076	50
tRNA_Ser_CGA_4	27	27	CGTTG	463	150	0.28154	174	43	0.246091	113	30	0.260714	92	40	0.377918	169	42	0.247216	104	39	0.376496	129	26	0.230205	89	38	0.37312	172	50	0.280116	57	19	0.272785	73	11	0.139882	142	30	0.216252	135	39	0.27875	62	12	0.174725	86	15	0.159489	59
tRNA_Ser_CGA_4	28	28	GTTGG	1287	1367	0.603217	443	438	0.619798	338	397	0.673898	338	373	0.654356	491	501	0.629716	297	227	0.641939	284	176	0.566802	271	326	0.681361	520	579	0.657164	133	141	0.585367	128	168	0.646042	367	384	0.637619	447	469	0.638489	125	137	0.594877	157	141	0.537894	110
tRNA_Ser_CGA_4	39	39	AATCC	1915	6392	0.931272	773	2484	0.914543	734	2228	0.900812	775	2184	0.882313	1034	3145	0.901308	756	1463	0.900272	798	1578	0.906891	542	1804	0.922809	961	3258	0.927075	197	1193	0.962572	183	1077	0.95831	670	2229	0.922701	964	2999	0.906787	1638	14	0	1859	48	0	153
tRNA_Ser_CGA_4	64	55	GTTCG	1952	9989	1	1113	4477	0.983085	1031	4298	0.990026	951	3686	0.975717	1444	6291	0.998382	838	2216	1	1129	2851	1	872	3575	0.986803	1440	6188	0.995804	340	2339	0.987387	315	2347	0.99714	916	3681	0.982896	1470	5905	0.982819	270	1828	0.985363	408	2436	0.96858	266
tRNA_Ser_GCT_1	39	39	AATCC	326	321	0.569801	98	85	0.523516	102	115	0.609375	102	48	0.334049	100	94	0.549815	80	46	0.497498	137	109	0.604288	89	59	0.437186	145	129	0.531807	30	89	0.828597	22	106	0.925977	78	81	0.582466	97	115	0.625766	192	0	0	220	0	0	19
tRNA_Ser_GCT_1	46	e12	TGTGC	836	887	0.600068	286	329	0.672087	269	367	0.725392	232	322	0.73069	266	454	0.793169	242	206	0.669404	373	277	0.619895	248	274	0.659352	392	560	0.739566	101	182	0.724235	112	173	0.683091	268	322	0.685772	338	409	0.688001	125	142	0.597384	141	172	0.617546	331
tRNA_Ser_GCT_1	64	55	GTTCG	1862	6518	0.937879	676	2246	0.94338	777	2360	0.923257	748	2379	0.933702	910	2800	0.92622	760	1492	0.937964	953	1814	0.928132	572	2003	0.954725	1200	3953	0.941501	358	1436	0.904823	305	1514	0.941057	733	2263	0.926987	1003	2974	0.917702	297	1336	0.924918	311	1421	0.927547	267
tRNA_Ser_GCT_2	39	39	AATCC	918	1310	0.691247	394	358	0.538706	311	341	0.600264	333	340	0.576915	346	394	0.612624	276	195	0.564485	415	303	0.575427	244	278	0.612801	456	420	0.543148	59	329	0.950027	64	334	0.939415	303	337	0.604928	348	431	0.639955	447	6	0	538	10	0	58
tRNA_Ser_GCT_2	46	e12	TGTGC	4930	3317	0.468826	1788	1342	0.53757	1574	1251	0.555401	1532	1344	0.586412	1585	1683	0.6468	1107	814	0.616342	1992	906	0.452952	1397	1023	0.529936	2429	1844	0.541107	585	466	0.496555	606	451	0.477508	1494	1162	0.548647	2134	1389	0.493888	645	257	0.315908	713	339	0.358453	938
tRNA_Ser_GCT_2	64	55	GTTCG	5419	24356	0.986571	2280	8533	0.968614	1974	7650	0.975689	2272	8384	0.965713	2708	9832	0.962344	1905	4339	0.983859	2596	5929	0.984677	1718	6572	0.973071	3218	12274	0.972477	674	3456	0.946148	734	3666	0.942031	1951	7120	0.963413	2604	9690	0.96744	570	3115	0.955826	659	3599	0.955728	522
tRNA_Ser_GCT_3	28	28	GATGG	596	74	0.122291	184	36	0.191439	140	22	0.157302	135	18	0.135035	155	33	0.20603	160	18	0.136738	178	18	0.123995	137	29	0.205008	152	25	0.163975	134	52	0.299982	140	55	0.302718	166	22	0.134267	127	27	0.205776	149	70	0.344166	185	76	0.312795	163
tRNA_Ser_GCT_3	39	39	AATCC	6209	10866	0.755251	2756	3789	0.67358	2312	3392	0.694241	2360	3139	0.662979	2979	4043	0.669446	2729	2770	0.687298	2699	2664	0.677728	2009	2701	0.666428	3558	5037	0.682921	466	2217	0.923779	470	2179	0.919241	2262	3273	0.689858	2850	4030	0.682552	3283	41	0	3885	78	0	467
tRNA_Ser_GCT_3	46	e12	TGTGC	11812	31223	0.845697	5790	13983	0.890215	5210	12616	0.890917	5199	12053	0.879409	6690	16280	0.89221	6855	9657	0.85326	6814	9001	0.830167	4150	10383	0.899419	7837	19100	0.892604	994	4491	0.924493	1146	4337	0.892816	5075	12000	0.88465	6313	14427	0.875568	1106	3756	0.871762	1274	4642	0.88559	6395
tRNA_Ser_GCT_3	64	55	GTTCG	15239	70846	0.992597	8343	31583	0.970948	7390	28998	0.97818	7574	28800	0.971854	10191	38100	0.968398	9815	21386	0.970424	9068	19790	0.970913	6082	23476	0.974885	11124	43521	0.97759	1684	9796	0.964908	1776	9994	0.960132	7331	28640	0.977301	8751	33319	0.97212	1328	8044	0.970581	1623	9910	0.971686	1470
tRNA_Ser_GCT_4	39	39	AATCC	438	404	0.548211	156	118	0.479161	137	129	0.550374	138	96	0.452407	151	144	0.554536	153	60	0.383345	177	117	0.542508	98	95	0.559902	155	123	0.49462	31	58	0.71181	29	51	0.694592	118	113	0.555901	141	119	0.514613	116	1	0	152	2	0	20
tRNA_Ser_GCT_4	46	e12	TGTGC	941	727	0.508042	332	368	0.660378	280	384	0.726999	336	355	0.645222	408	488	0.684353	299	253	0.667216	426	281	0.577691	251	287	0.670185	367	459	0.698345	53	89	0.705598	58	99	0.709943	307	341	0.661038	338	397	0.678645	65	81	0.623558	85	112	0.639213	227
tRNA_Ser_GCT_4	64	55	GTTCG	2492	6000	0.851565	1359	2718	0.81779	1312	2690	0.824559	1287	2780	0.838582	1738	3656	0.831487	1379	1844	0.809875	1444	1892	0.802801	982	2145	0.84155	1795	3813	0.834113	293	540	0.731848	316	654	0.761363	1258	2660	0.832876	1518	3089	0.822511	209	479	0.786362	294	611	0.762399	256
tRNA_Ser_GCT_5	39	39	AATCC	832	776	0.551883	236	237	0.57148	220	225	0.577462	200	228	0.612989	255	235	0.543332	188	102	0.479216	279	153	0.48256	160	128	0.49724	253	244	0.558221	59	166	0.816312	54	194	0.870303	223	177	0.494691	203	228	0.608126	265	2	0	367	5	0	49
tRNA_Ser_GCT_5	46	e12	TGTGC	1431	1917	0.667419	486	857	0.802755	425	752	0.803753	445	819	0.815191	515	951	0.816155	412	443	0.755148	587	532	0.692349	307	488	0.771992	538	1009	0.820621	143	316	0.775925	158	366	0.787348	449	729	0.778338	478	803	0.78848	143	264	0.73055	183	395	0.770155	565
tRNA_Ser_GCT_5	64	55	GTTCG	3073	11437	0.95049	1567	4958	0.932537	1420	4179	0.915957	1528	4551	0.91874	1938	5507	0.907716	1303	2221	0.892229	1507	2856	0.92673	990	2833	0.909378	1994	5934	0.918547	439	2270	0.947448	485	2314	0.934691	1361	4174	0.925472	1625	4828	0.918169	341	1736	0.945031	505	2587	0.946001	449
tRNA_Ser_GCT_6	41	39	AATCC	429	375	0.530501	117	107	0.540823	139	111	0.496658	106	111	0.585203	144	155	0.594217	156	70	0.421736	154	105	0.552701	87	82	0.550695	181	117	0.429276	21	32	0.653655	13	59	0.91544	125	106	0.516163	128	115	0.535017	104	1	0	118	2	0	25
tRNA_Ser_GCT_6	48	e12	TGTGC	925	707	0.504965	311	366	0.679258	306	368	0.686064	292	361	0.694726	410	486	0.681526	351	285	0.652187	391	267	0.589927	234	273	0.676524	397	467	0.679117	40	68	0.708868	56	75	0.643763	318	332	0.641449	323	375	0.674988	66	75	0.597475	67	95	0.65961	192
tRNA_Ser_GCT_6	66	55	GTTCG	2405	6319	0.873099	1225	2658	0.839777	1263	2686	0.834421	1260	2772	0.843445	1759	3604	0.824372	1434	1949	0.815513	1509	1814	0.77268	1020	2086	0.823868	1821	3785	0.82826	267	536	0.753714	301	624	0.761782	1267	2721	0.837037	1486	3012	0.82144	206	499	0.799523	289	622	0.771069	236
tRNA_Ser_TGA_1	28	28	GTTGG	511	369	0.491076	258	134	0.424259	184	139	0.535677	248	187	0.535103	218	161	0.528704	124	100	0.661576	157	61	0.414155	164	126	0.540891	249	240	0.611786	72	78	0.591554	84	78	0.547432	204	209	0.630991	191	168	0.583044	91	67	0.481648	117	54	0.357637	109
tRNA_Ser_TGA_1	39	39	AATCC	1075	3294	0.910742	709	2091	0.89372	656	1890	0.887891	750	2183	0.890446	785	2234	0.884795	576	1224	0.928601	626	1234	0.905933	523	1550	0.894931	891	2586	0.889732	111	684	0.965125	127	694	0.946838	597	1823	0.90227	777	2169	0.879908	920	17	0	1163	25	0	97
tRNA_Ser_TGA_1	64	55	GTTCG	2849	12434	0.981219	2382	9194	0.974878	2009	7959	0.980082	2616	9819	0.969209	2664	9877	0.966686	2018	4574	0.982391	1904	4458	0.992101	1826	6908	0.970817	3122	11794	0.970526	839	3114	0.8904	729	3364	0.929198	2073	7772	0.968975	2639	9734	0.965622	516	2943	0.962083	641	3676	0.962871	574
tRNA_Ser_TGA_2	39	39	AATCC	1711	2187	0.655655	1076	1430	0.662716	1046	1403	0.665676	1242	1456	0.622102	1332	1767	0.662131	1019	956	0.660362	1250	1124	0.645867	661	802	0.633288	1605	2206	0.673497	151	431	0.819677	165	482	0.82505	1050	1295	0.638599	1264	1540	0.634633	1543	7	0	1642	12	0	116
tRNA_Ser_TGA_2	64	55	GTTCG	3701	13507	0.946506	2676	8791	0.940897	2716	8740	0.93632	2996	9943	0.943134	3580	10698	0.919506	2337	4718	0.946785	2723	5242	0.931739	1706	5683	0.943952	4213	13903	0.941892	671	2507	0.891656	638	2769	0.918794	2494	8308	0.943953	3179	10280	0.937407	614	2784	0.926258	619	2996	0.937015	480
tRNA_Ser_TGA_3	28	28	GATGG	101	15	0.144708	25	2	0.0815938	34	3	0.0901877	21	4	0.18698	22	4	0.179432	NA	NA	NA	NA	NA	NA	20	0	0	38	4	0.107551	NA	NA	NA	NA	NA	NA	23	3	0.132261	29	2	0.0698711	NA	NA	NA	NA	NA	NA	NA
tRNA_Ser_TGA_3	64	55	GTTCG	817	2184	0.877257	511	1293	0.879454	560	1418	0.879633	568	1450	0.881661	697	1537	0.844065	395	665	0.888131	599	899	0.84955	374	848	0.85138	830	2092	0.878477	129	335	0.815643	139	393	0.834668	514	1168	0.851955	658	1588	0.867501	148	574	0.898649	169	606	0.883784	99
tRNA_Ser_TGA_4	39	39	AATCC	1150	1924	0.7414	587	1166	0.786659	519	904	0.747493	571	702	0.637568	737	1148	0.713058	558	616	0.71601	777	1093	0.797858	336	506	0.702476	819	1432	0.748652	75	384	0.936266	105	334	0.844281	514	941	0.762517	691	1092	0.717558	930	4	0	1039	9	0	75
tRNA_Ser_TGA_4	64	55	GTTCG	2092	8010	0.956179	1245	4332	0.953368	971	3211	0.942348	690	2271	0.94131	1218	4160	0.949378	896	1810	0.94698	1451	3089	0.963295	651	1978	0.923338	1615	5376	0.943795	330	1783	0.954127	314	1399	0.923293	974	3346	0.950628	1273	4121	0.937648	306	1601	0.949256	341	1968	0.96378	229
tRNA_Thr_AGT_1	56	55	GTTCG	5395	9525	0.769025	2435	4265	0.780723	2771	4605	0.765643	3768	6969	0.796112	4045	6051	0.734886	1585	2160	0.816438	2060	2451	0.769062	1770	3395	0.806266	3781	7243	0.805911	744	917	0.622528	777	1137	0.670228	2870	5092	0.784381	3289	5398	0.76203	626	1048	0.7066	721	1163	0.696665	531
tRNA_Thr_AGT_2	56	55	GTTCG	3610	5785	0.741587	1377	2380	0.776926	1699	2692	0.751789	2129	3664	0.775698	2103	3071	0.727743	946	1126	0.7692	1490	1540	0.719337	1017	2029	0.817116	2409	4268	0.783976	487	577	0.611408	507	670	0.64204	1564	2730	0.779742	1962	3316	0.770503	419	573	0.651561	411	689	0.706962	316
tRNA_Thr_AGT_3	56	55	GTTCG	1945	5524	0.89159	728	1870	0.883201	855	2261	0.890376	1208	3250	0.894582	1254	3256	0.88587	612	1084	0.904844	1135	2023	0.90689	448	1355	0.922289	1182	3370	0.908508	292	749	0.81282	296	815	0.828816	866	2193	0.879651	911	2494	0.898801	266	872	0.865964	274	1000	0.887187	172
tRNA_Thr_AGT_4	56	55	GTTCG	3946	11031	0.887883	1277	3686	0.911417	1352	3763	0.902775	1371	3854	0.905151	1480	3906	0.889888	764	1437	0.924307	1366	2392	0.901099	882	2680	0.923349	1964	5859	0.919112	707	1342	0.739458	632	1422	0.781914	1226	3328	0.89675	1703	4555	0.893156	530	1649	0.85518	536	1886	0.880101	317
tRNA_Thr_AGT_5	56	55	GTTCG	5247	9305	0.770268	2417	4156	0.775448	2734	4677	0.773977	3813	6958	0.792332	4013	6143	0.741682	1593	2149	0.812928	1992	2339	0.764415	1777	3407	0.80615	3744	7015	0.799743	738	923	0.626633	721	1160	0.69597	2890	4929	0.773113	3231	5443	0.769566	651	937	0.665688	691	1145	0.703864	566
tRNA_Thr_AGT_6	56	55	GTTCG	3569	5682	0.73971	1423	2417	0.77193	1648	2766	0.768502	2129	3728	0.780644	2115	3077	0.726632	924	1171	0.791185	1461	1521	0.7219	1093	2016	0.795344	2393	4214	0.782251	517	542	0.576754	524	616	0.6092	1633	2683	0.762341	1979	3240	0.761317	413	585	0.66128	397	698	0.719555	271
tRNA_Thr_CGT_1	56	55	GTTCG	1150	3521	0.908803	436	1539	0.95642	358	986	0.900253	500	1442	0.911216	333	1033	0.928075	265	596	0.980048	604	1181	0.936693	221	763	0.951699	486	1596	0.940818	146	543	0.89079	119	476	0.904316	389	1179	0.922767	483	1558	0.936852	146	541	0.890089	167	755	0.925766	63
tRNA_Thr_CGT_2	26	27	CGTCG	300	163	0.468677	105	42	0.370542	107	47	0.395966	135	71	0.447469	116	68	0.479971	88	35	0.417366	106	41	0.409024	87	52	0.485891	135	76	0.467736	63	48	0.484333	50	46	0.537196	128	61	0.418877	106	52	0.427181	35	38	0.584003	59	36	0.423835	37
tRNA_Thr_CGT_2	54	55	GTTCG	6045	14171	0.844821	1856	5221	0.905316	2189	5625	0.883297	2918	7844	0.894379	2635	6839	0.88577	1444	2600	0.910196	2043	3214	0.86548	1563	4339	0.902155	2947	7941	0.894963	1563	2548	0.699503	1489	2838	0.740512	2383	6207	0.886649	2978	7504	0.878411	855	2617	0.851742	890	3131	0.880064	805
tRNA_Thr_CGT_3	56	55	GTTCG	4343	7986	0.780334	1540	2703	0.781316	1871	3070	0.761961	2380	3918	0.76291	2318	3619	0.747473	1019	1342	0.804582	1539	1906	0.78313	1168	2256	0.808199	2514	4642	0.795647	590	746	0.629695	657	806	0.621216	1774	3067	0.777004	2136	3683	0.77624	438	784	0.724247	493	942	0.741154	349
tRNA_Thr_CGT_4	26	27	CGTCG	165	62	0.363342	67	27	0.372526	60	21	0.336017	81	35	0.391436	80	39	0.425376	52	9	0.214737	72	18	0.29232	39	15	0.360185	83	30	0.344145	29	17	0.413223	20	19	0.546259	75	30	0.370542	57	29	0.437745	25	9	0.294615	28	17	0.422513	NA
tRNA_Thr_CGT_4	54	55	GTTCG	3430	7475	0.826029	1194	2961	0.874398	1449	3216	0.845771	1750	4451	0.880742	1922	4574	0.863919	916	1700	0.920002	1268	1808	0.832037	911	2362	0.885514	1731	4534	0.888027	828	1148	0.65537	823	1290	0.688938	1538	3499	0.852262	1729	3790	0.842483	502	1088	0.772786	507	1431	0.834291	466
tRNA_Thr_TGT_1	56	55	GTTCG	2663	5869	0.828955	1152	2726	0.862459	1279	2897	0.851112	1552	3809	0.871771	1612	3414	0.833307	704	1241	0.903278	909	1451	0.870378	809	2152	0.891818	1853	4312	0.858139	764	1241	0.698539	784	1493	0.740291	1252	3135	0.876831	1519	3783	0.875468	578	1398	0.79917	538	1552	0.839058	436
tRNA_Thr_TGT_2	55	55	GTTCG	1075	2934	0.882219	419	1290	0.926355	444	1324	0.919018	622	1728	0.902332	512	1401	0.898686	479	847	0.904294	587	986	0.88738	326	885	0.896768	564	1590	0.905833	344	363	0.57861	311	421	0.648738	540	1394	0.884435	614	1646	0.893712	129	412	0.860618	139	486	0.878857	122
tRNA_Thr_TGT_3	28	28	GCTGG	146	55	0.31859	45	24	0.424304	49	30	0.464451	66	32	0.397522	81	26	0.292455	50	21	0.426503	54	18	0.359213	44	11	0.238386	79	42	0.4234	16	12	0.465818	11	9	0.489795	56	28	0.406077	49	36	0.519515	NA	NA	NA	NA	NA	NA	NA
tRNA_Thr_TGT_3	55	55	GTTCA	704	2979	0.958163	557	2087	0.974529	470	1893	0.989116	750	2874	0.979131	663	2382	0.965767	354	849	0.982912	566	1265	0.962127	303	1154	0.977882	753	3025	0.988606	179	393	0.774202	154	414	0.821652	508	2055	0.989978	567	2095	0.971638	96	498	0.945935	142	595	0.910689	87
tRNA_Thr_TGT_4	28	28	ACTGG	878	140	0.165048	331	54	0.174961	352	83	0.240952	425	81	0.200836	435	78	0.19035	239	50	0.253423	316	49	0.195795	260	58	0.229966	468	108	0.236637	84	28	0.267398	56	22	0.303517	405	78	0.20268	429	105	0.248556	72	12	0.146655	75	12	0.141103	40
tRNA_Thr_TGT_4	55	55	GTTCA	922	1865	0.792035	446	1168	0.893119	516	1264	0.876313	740	1996	0.900389	713	1534	0.842314	371	690	0.905398	516	747	0.823023	420	962	0.858933	776	1815	0.864399	236	172	0.472895	220	193	0.524808	572	1418	0.879351	707	1630	0.860646	132	224	0.708548	101	239	0.792222	103
tRNA_Thr_TGT_5	28	28	ACTGG	731	115	0.163109	329	67	0.212734	338	64	0.199694	470	74	0.169437	429	80	0.19704	228	36	0.198943	328	54	0.206371	225	47	0.217437	460	95	0.215318	61	19	0.253311	89	15	0.148203	395	72	0.193129	377	102	0.269857	86	14	0.143435	105	15	0.126531	58
tRNA_Thr_TGT_5	55	55	GTTCA	862	1854	0.808025	458	1166	0.886067	505	1290	0.886914	817	1953	0.870042	698	1521	0.84573	373	668	0.893312	488	788	0.859545	381	934	0.876504	761	1827	0.871154	264	182	0.457577	240	172	0.468249	572	1374	0.871294	655	1523	0.862865	106	202	0.738772	103	243	0.791508	111
tRNA_Thr_TGT_6	28	28	ACTGG	493	117	0.23119	136	36	0.265102	179	48	0.267912	190	61	0.309135	199	44	0.228242	55	18	0.36279	117	14	0.155095	111	44	0.362459	206	67	0.312259	116	76	0.431742	115	65	0.392613	164	41	0.252957	153	67	0.389451	102	51	0.361309	162	49	0.247369	102
tRNA_Thr_TGT_6	54	55	GTTCA	683	1696	0.844044	347	998	0.915855	382	1098	0.915712	551	1593	0.917091	527	1298	0.877703	231	425	0.901951	341	548	0.857962	279	792	0.912742	587	1588	0.901112	404	442	0.587394	346	512	0.671692	417	1073	0.888738	519	1219	0.865488	155	529	0.872176	179	644	0.882516	175
tRNA_Trp_CCA_1	26	27	CGTCT	136	121	0.586546	41	32	0.544162	32	35	0.652396	39	36	0.597799	45	55	0.68796	58	24	0.398638	83	40	0.44354	27	16	0.458814	54	68	0.697462	14	29	0.750358	11	40	0.875575	35	24	0.503491	38	30	0.547794	21	71	0.861246	26	83	0.849543	11
tRNA_Trp_CCA_1	38	39	GATCA	412	214	0.402245	158	68	0.369055	130	87	0.495781	170	129	0.534439	176	105	0.461252	147	70	0.442394	245	99	0.393763	83	51	0.470034	252	165	0.489145	25	47	0.727839	32	46	0.656513	128	85	0.493424	171	95	0.440322	229	0	0	231	0	0	17
tRNA_Trp_CCA_1	53	54	TGTTC	931	827	0.521689	332	457	0.694377	389	476	0.659121	509	668	0.680154	477	492	0.60726	294	314	0.68595	545	497	0.633371	238	211	0.561178	680	799	0.646861	397	0	0	410	2	0	399	463	0.643074	539	573	0.61646	139	108	0.482685	117	125	0.572155	76
tRNA_Trp_CCA_1	54	55	GTTCA	630	1114	0.755856	303	485	0.758994	325	537	0.768277	473	703	0.737059	353	614	0.783133	297	310	0.710065	486	551	0.738929	142	304	0.840982	561	915	0.764495	189	206	0.586327	161	247	0.681514	309	552	0.790773	419	689	0.766878	66	176	0.819836	67	168	0.805787	37
tRNA_Trp_CCA_2	26	27	CGTCT	316	257	0.557795	94	61	0.486449	116	52	0.378225	132	57	0.368002	128	98	0.538072	148	22	0.173207	173	38	0.243186	99	54	0.434146	157	89	0.445543	33	89	0.813128	29	57	0.737109	147	53	0.320878	129	70	0.432624	49	135	0.8179	66	151	0.774781	26
tRNA_Trp_CCA_2	38	39	GATCA	880	811	0.568984	444	410	0.596076	408	438	0.643753	459	558	0.682951	471	526	0.656234	373	281	0.592081	397	240	0.518137	299	384	0.700118	642	674	0.636694	68	280	0.899631	63	277	0.911069	461	454	0.616447	519	518	0.620682	603	5	0	693	9	0.00369605	68
tRNA_Trp_CCA_2	53	54	TGTTC	4034	3443	0.510436	2126	3277	0.727653	2108	3144	0.718041	2733	3601	0.681341	2731	3529	0.675514	1526	1437	0.644044	1640	1419	0.615939	1694	2061	0.657389	3383	4050	0.652513	2128	26	0.00287405	2320	19	0	2381	3060	0.673879	2774	3618	0.678295	518	655	0.619403	578	779	0.637078	655
tRNA_Trp_CCA_2	54	55	GTTCA	2482	5122	0.797286	1555	3909	0.882881	1514	3811	0.883217	1846	4578	0.879447	1998	4367	0.846539	1216	1782	0.827146	1289	1818	0.814182	1117	2693	0.872236	2135	5413	0.885031	1431	773	0.392495	1426	982	0.457276	1603	3899	0.874501	1950	4520	0.862052	248	946	0.893629	303	1074	0.879626	291
tRNA_Trp_CCA_3	26	27	CGTCT	121	91	0.532948	37	15	0.351097	28	12	0.365958	44	19	0.368002	33	22	0.494759	51	17	0.339705	91	20	0.243303	13	9	0.506468	54	36	0.494759	NA	NA	NA	NA	NA	NA	38	19	0.408891	45	19	0.361933	18	41	0.773712	15	36	0.786208	NA
tRNA_Trp_CCA_3	38	39	GATCA	414	243	0.436151	146	78	0.429011	120	77	0.483039	181	130	0.517423	144	101	0.510125	130	71	0.485243	265	98	0.368854	74	43	0.453469	249	169	0.500068	31	62	0.743555	27	44	0.69043	142	100	0.511364	191	102	0.428896	198	0	0	189	1	0	19
tRNA_Trp_CCA_3	53	54	TGTTC	964	827	0.511878	350	478	0.692038	373	441	0.648737	533	637	0.651997	444	476	0.619023	328	285	0.617337	581	481	0.601345	211	224	0.616039	755	793	0.612786	363	1	0	389	3	0	412	480	0.644285	525	570	0.622871	131	102	0.483273	95	121	0.621421	81
tRNA_Trp_CCA_3	54	55	GTTCA	577	1204	0.800179	326	501	0.746996	304	508	0.771558	429	743	0.781901	345	570	0.768254	305	305	0.695084	519	544	0.711535	167	265	0.756445	593	951	0.759553	160	203	0.629124	159	233	0.669026	337	553	0.766266	391	708	0.794625	59	170	0.836956	63	147	0.788884	42
tRNA_Trp_CCA_4	26	27	CGTCT	510	297	0.454025	179	67	0.330355	154	74	0.397593	194	84	0.368737	239	109	0.382983	198	45	0.250214	225	51	0.249659	111	57	0.416559	230	94	0.353236	36	96	0.810581	56	96	0.701546	175	63	0.320499	184	76	0.356051	75	217	0.828673	86	224	0.805235	40
tRNA_Trp_CCA_4	38	39	GATCA	1628	2767	0.750535	718	900	0.692539	646	817	0.695326	771	1038	0.714779	884	1207	0.719134	568	506	0.650053	735	507	0.562096	445	622	0.726364	872	1273	0.739703	148	535	0.875541	138	564	0.898297	634	885	0.725955	786	947	0.680136	1257	13	0.000771784	1377	9	0	117
tRNA_Trp_CCA_4	53	54	TGTTC	11596	2285	0.175546	4418	2117	0.383242	4254	1620	0.324546	5774	1902	0.290409	6613	1811	0.250425	2437	980	0.380114	3158	866	0.28477	3105	1051	0.296628	6743	2069	0.274573	2229	15	0	2340	26	0.00165347	4517	1470	0.287663	5576	1722	0.27599	1478	320	0.190098	1601	463	0.2424	1358
tRNA_Trp_CCA_4	54	55	GTTCG	3083	10856	0.939112	1668	4911	0.916059	1444	4477	0.92795	1794	5931	0.942291	2136	6355	0.91849	1157	2256	0.93581	1388	2633	0.927038	978	3187	0.939112	2163	6708	0.928012	831	1446	0.71683	779	1626	0.763482	1463	4575	0.929895	1826	5536	0.922837	299	1505	0.943253	390	1681	0.917598	321
tRNA_Trp_CCA_5	26	27	CGTCT	81	11	0.133687	25	4	0.157212	23	0	0	31	3	0.0932032	22	2	0.0868894	52	2	0.0456624	86	1	0.010395	NA	NA	NA	NA	NA	NA	NA	NA	NA	NA	NA	NA	30	2	0.0600559	27	0	0	15	10	0.437681	20	10	0.361719	NA
tRNA_Trp_CCA_5	38	39	GATCA	347	188	0.413804	149	85	0.448056	110	88	0.550915	165	119	0.5187	141	98	0.507334	160	61	0.377306	227	100	0.418951	75	53	0.512427	194	131	0.498511	24	42	0.709266	20	53	0.810724	115	117	0.626752	160	93	0.453555	177	1	0	177	2	0.00183205	12
tRNA_Trp_CCA_5	53	54	TGTTC	921	821	0.522681	370	513	0.696522	386	436	0.634896	514	598	0.643862	440	457	0.609376	376	307	0.596776	540	478	0.623491	220	253	0.640345	650	683	0.612913	415	1	0	377	4	0.00110016	413	478	0.642285	563	594	0.614155	124	108	0.514588	122	127	0.564832	78
tRNA_Trp_CCA_5	54	55	GTTCA	635	1099	0.74995	379	501	0.701762	314	505	0.760387	440	673	0.745592	354	542	0.745888	313	368	0.751579	495	515	0.708936	184	288	0.752407	496	829	0.771612	199	219	0.589056	169	213	0.627266	350	539	0.747609	483	663	0.713187	67	163	0.798753	70	175	0.805097	51
tRNA_Tyr_GTA_1	35	35	TGTAG	45	105	0.828913	22	25	0.660604	14	37	0.903741	28	57	0.834782	17	55	0.951971	16	13	0.610493	39	35	0.64434	17	31	0.803689	22	37	0.780183	NA	NA	NA	NA	NA	NA	20	39	0.82276	19	51	0.907611	11	23	0.764363	12	39	0.865287	NA
tRNA_Tyr_GTA_1	39	39	GATCC	158	30	0.117884	77	21	0.196042	71	19	0.191689	132	37	0.202415	111	18	0.0935604	87	4	0.0532477	139	13	0.111565	73	18	0.173443	92	23	0.176456	NA	NA	NA	NA	NA	NA	103	18	0.106208	108	19	0.107367	86	0	0	106	0	0	NA
tRNA_Tyr_GTA_1	55	55	GTTCG	588	938	0.740286	310	542	0.780209	332	637	0.806352	490	931	0.803634	372	695	0.798938	291	335	0.757448	436	522	0.771253	236	567	0.866352	469	1013	0.838563	97	136	0.65846	97	136	0.65846	377	755	0.818152	441	805	0.792422	82	143	0.71741	93	159	0.712177	70
tRNA_Tyr_GTA_2	35	35	TGTAG	111	211	0.775571	73	150	0.837367	43	134	0.943396	84	182	0.851893	78	187	0.878834	99	83	0.621139	127	118	0.656209	47	97	0.838579	70	168	0.879112	5	22	0.922602	7	25	0.88421	65	163	0.890454	56	145	0.898595	27	99	0.889316	26	122	0.933478	3
tRNA_Tyr_GTA_2	39	39	GATCC	478	92	0.120327	358	64	0.110182	338	60	0.108941	416	85	0.134862	396	88	0.151529	446	35	0.0936629	570	44	0.0921143	259	46	0.109032	492	85	0.104225	27	17	0.383332	31	24	0.444164	383	99	0.183851	380	72	0.120647	245	1	0	313	0	0	31
tRNA_Tyr_GTA_2	55	55	GTTCG	1494	2860	0.791388	1096	2212	0.820271	1189	2262	0.803991	1490	2951	0.815109	1398	2472	0.783423	1424	1638	0.757165	1705	2080	0.777847	829	1610	0.809711	1794	3655	0.822836	153	299	0.746902	173	402	0.789668	1284	2620	0.823257	1393	2469	0.784096	148	415	0.832851	208	478	0.787012	149
tRNA_Tyr_GTA_3	35	35	TGTAG	50	75	0.709632	11	29	0.903125	15	27	0.799951	14	32	0.866263	21	25	0.675127	9	19	0.926115	37	34	0.652426	10	17	0.783337	17	22	0.701033	NA	NA	NA	NA	NA	NA	22	32	0.736817	23	37	0.767055	7	15	0.770479	9	32	0.883338	NA
tRNA_Tyr_GTA_3	55	55	GTTCG	330	533	0.74384	220	356	0.757927	204	359	0.782062	261	466	0.786169	206	375	0.791648	204	238	0.762151	362	438	0.774959	132	274	0.8279	325	574	0.783087	57	45	0.496478	43	60	0.657134	215	361	0.768616	269	499	0.796945	41	61	0.674768	45	80	0.722461	28
tRNA_Tyr_GTA_4	35	35	TGTAG	104	137	0.672017	19	43	0.863621	26	51	0.82442	27	41	0.749815	47	54	0.664043	26	23	0.639427	54	47	0.633889	28	23	0.558947	29	43	0.742632	NA	NA	NA	NA	NA	NA	37	63	0.783802	35	49	0.725187	9	39	0.919954	17	63	0.891358	7
tRNA_Tyr_GTA_4	39	39	GATCC	289	70	0.165169	91	34	0.275166	133	33	0.174804	101	30	0.216225	130	43	0.243023	64	12	0.213088	181	44	0.265921	71	18	0.179537	138	42	0.222154	11	17	0.651941	14	21	0.643251	151	44	0.211609	118	40	0.249344	115	2	0	165	0	0	17
tRNA_Tyr_GTA_4	55	55	GTTCG	334	1258	0.952896	247	819	0.942938	306	1012	0.942368	355	1039	0.914669	351	1017	0.912309	190	454	0.998119	477	1024	0.965868	139	427	0.925851	423	1424	0.946247	48	277	0.96377	63	317	0.943201	359	1157	0.936658	279	902	0.937356	56	295	0.950299	85	384	0.925642	46
tRNA_Tyr_GTA_5	35	35	TGTAG	136	257	0.773977	75	133	0.795638	73	154	0.844612	87	184	0.845306	71	169	0.876958	93	74	0.603418	131	143	0.711393	51	92	0.800579	83	146	0.793291	NA	NA	NA	NA	NA	NA	86	179	0.840916	57	151	0.904334	23	103	0.925627	32	100	0.857131	NA
tRNA_Tyr_GTA_5	39	39	GATCC	534	93	0.102863	367	60	0.094904	348	62	0.10958	453	107	0.164215	392	85	0.146565	400	43	0.127753	563	45	0.0954138	229	45	0.127422	441	82	0.117214	34	21	0.377801	33	15	0.293466	406	86	0.141904	368	82	0.152083	268	1	0	282	3	0	22
tRNA_Tyr_GTA_5	55	55	GTTCG	1459	2991	0.809882	1102	2217	0.819397	1107	2377	0.836994	1430	2948	0.82604	1403	2599	0.796557	1301	1612	0.783293	1827	2042	0.747019	773	1524	0.813858	1764	3666	0.828221	149	321	0.771311	173	335	0.744567	1235	2567	0.828262	1315	2476	0.801114	152	423	0.831179	181	453	0.80715	113
tRNA_Tyr_GTA_6	35	35	TGTAG	64	92	0.697399	20	21	0.635835	29	39	0.712872	16	42	0.902043	26	37	0.730172	15	8	0.472825	52	37	0.565888	14	21	0.746121	20	32	0.765445	NA	NA	NA	NA	NA	NA	20	28	0.725187	25	40	0.765445	10	14	0.657831	7	17	0.800807	NA
tRNA_Tyr_GTA_6	55	55	GTTCG	351	522	0.720007	201	350	0.77905	249	378	0.739227	278	487	0.780764	266	357	0.702484	176	202	0.756383	371	446	0.772691	150	252	0.768776	289	589	0.822932	39	41	0.577545	47	62	0.641543	218	356	0.760578	312	465	0.73379	30	67	0.780111	43	91	0.766907	29
tRNA_Tyr_GTA_7	35	35	TGTAG	57	58	0.595537	NA	NA	NA	NA	NA	NA	NA	NA	NA	NA	NA	NA	NA	NA	NA	NA	NA	NA	NA	NA	NA	NA	NA	NA	NA	NA	NA	NA	NA	NA	NA	NA	NA	NA	NA	NA	NA	NA	NA	NA	NA	NA	NA
tRNA_Tyr_GTA_7	55	55	GTTCA	51	167	0.907261	19	36	0.807423	27	75	0.907533	21	61	0.918204	22	52	0.867127	15	35	0.974887	78	120	0.843465	17	32	0.805583	43	67	0.751071	NA	NA	NA	NA	NA	NA	28	43	0.746785	23	61	0.896246	7	28	0.902374	9	14	0.685264	7
tRNA_Tyr_GTA_8	35	35	TGTAG	45	86	0.777013	9	22	0.883879	18	35	0.821957	24	54	0.862063	15	51	0.963072	24	14	0.50105	45	26	0.498002	14	24	0.785785	32	27	0.567295	NA	NA	NA	NA	NA	NA	19	43	0.863621	16	43	0.907916	14	35	0.807616	11	33	0.848466	NA
tRNA_Tyr_GTA_8	39	39	GATCC	152	33	0.142993	65	14	0.145219	71	19	0.191689	106	31	0.212481	92	31	0.247792	94	2	0.0208098	127	11	0.103406	61	14	0.158177	111	18	0.0935604	NA	NA	NA	NA	NA	NA	94	27	0.20818	91	27	0.215959	103	0	0	110	0	0	NA
tRNA_Tyr_GTA_8	55	55	GTTCG	556	1007	0.776134	307	550	0.787135	352	617	0.780934	432	921	0.835083	394	675	0.774398	285	405	0.830876	413	537	0.800132	267	524	0.8126	491	953	0.809545	101	102	0.566137	79	138	0.717852	422	722	0.774014	417	818	0.812471	80	151	0.73801	90	163	0.727313	75
tRNA_Val_AAC_1	13	13	TGTAG	616	1075	0.752238	253	460	0.802845	225	406	0.800662	232	516	0.858963	283	546	0.819756	213	278	0.772097	279	342	0.750901	166	346	0.841305	318	622	0.823621	33	77	0.791276	24	66	0.829402	171	430	0.89116	242	415	0.785886	29	82	0.835585	47	73	0.686427	24
tRNA_Val_AAC_1	27	27	CGTTC	920	1619	0.865569	440	924	0.895403	372	778	0.89421	467	995	0.899601	505	1127	0.912888	399	456	0.802148	477	496	0.76663	303	695	0.920641	569	1193	0.894941	48	231	0.927137	31	209	0.975463	386	779	0.883766	383	811	0.897811	46	230	0.933196	64	264	0.901124	36
tRNA_Val_AAC_1	55	55	GTTCG	3729	9745	0.871792	4424	12531	0.906956	4116	11382	0.901221	5578	15334	0.8998	6166	16525	0.893642	3707	6377	0.895259	3596	5920	0.880694	3452	8854	0.882834	6721	18656	0.902129	6796	496	0.0723502	6759	630	0.0919476	4726	12298	0.886413	5011	12753	0.880897	1373	3962	0.839125	1380	4621	0.870262	1184
tRNA_Val_AAC_2	13	13	TGTAG	1032	3824	0.933259	260	704	0.90977	282	647	0.867263	283	843	0.932853	434	1078	0.888006	236	407	0.863619	297	530	0.874447	207	538	0.899543	381	932	0.884065	61	232	0.896287	73	233	0.861549	237	620	0.901184	223	566	0.893534	63	267	0.916054	90	342	0.896125	52
tRNA_Val_AAC_2	27	27	CGTTC	1382	3756	0.993134	402	995	0.941721	394	888	0.915686	456	1064	0.925439	572	1425	0.943488	422	478	0.7988	442	573	0.849165	281	772	0.969523	545	1245	0.919494	61	350	0.953765	57	382	0.974703	355	839	0.929003	313	752	0.933556	56	394	0.980786	84	515	0.962989	64
tRNA_Val_AAC_2	55	55	GTTCG	3638	9579	0.873612	4378	12477	0.908411	4080	11053	0.896263	5579	15333	0.899741	6140	16430	0.893266	3643	6119	0.887366	3556	5827	0.879145	3346	8600	0.883352	6581	18394	0.903781	6972	499	0.0709543	6621	671	0.0996274	4588	11858	0.884731	4720	12675	0.894129	1343	3922	0.841712	1470	4588	0.855836	1248
tRNA_Val_AAC_3	13	13	TGTAG	589	725	0.652079	157	182	0.666831	169	158	0.599391	165	179	0.646076	194	288	0.742993	138	103	0.581863	209	214	0.689481	107	121	0.65908	166	207	0.689549	27	33	0.619705	22	34	0.685065	136	142	0.634071	184	220	0.676479	18	47	0.817671	30	44	0.670713	12
tRNA_Val_AAC_3	27	27	CGTTC	660	916	0.788466	165	267	0.816443	146	250	0.834076	176	224	0.739221	246	340	0.766096	141	115	0.675389	267	251	0.728642	113	179	0.809736	195	270	0.766681	24	90	0.883762	16	91	0.952508	152	195	0.741828	220	262	0.717364	21	100	0.925434	25	114	0.918331	16
tRNA_Val_AAC_4	13	13	TGTAG	533	526	0.586409	135	132	0.613461	153	115	0.53147	167	127	0.535073	194	158	0.556289	102	66	0.53454	198	158	0.604386	106	94	0.582836	151	149	0.616331	18	22	0.619705	17	14	0.50717	115	96	0.563966	183	145	0.547759	15	20	0.644216	29	18	0.428666	18
tRNA_Val_AAC_4	27	27	CGTTC	473	446	0.657435	121	121	0.659413	114	132	0.708076	129	131	0.664529	155	162	0.674099	98	59	0.564741	199	123	0.574072	88	104	0.714836	137	150	0.689538	14	29	0.754083	15	12	0.494876	86	91	0.6782	153	153	0.659413	12	23	0.734611	17	26	0.675447	15
tRNA_Val_AAC_4	55	55	GTTCG	463	135	0.26918	378	124	0.301	371	117	0.292062	494	163	0.302336	556	161	0.273335	247	67	0.30145	294	69	0.26844	261	93	0.320334	605	145	0.234896	879	10	0.00782436	829	8	0.00590278	367	104	0.268729	436	134	0.286316	175	35	0.184472	251	53	0.193196	152
tRNA_Val_AAC_5	13	13	TGTAG	246	170	0.481392	51	63	0.686625	52	40	0.538603	80	28	0.318138	84	44	0.424262	66	25	0.372639	61	27	0.416623	42	18	0.36931	105	36	0.313189	13	24	0.73254	13	16	0.621677	62	38	0.469793	65	21	0.299206	19	9	0.358264	13	21	0.69708	NA
tRNA_Val_AAC_5	27	27	CGTTT	181	114	0.501493	44	40	0.610081	34	34	0.640749	14	32	0.892756	48	32	0.511946	24	26	0.709109	38	18	0.437948	22	11	0.426076	54	25	0.404338	12	21	0.709212	9	17	0.728773	39	28	0.535014	24	13	0.449284	11	11	0.556629	14	14	0.556629	NA
tRNA_Val_AAC_5	55	55	GTTCG	380	538	0.705616	244	344	0.717262	206	209	0.616996	214	316	0.731044	296	404	0.707544	142	94	0.563525	159	83	0.485113	131	166	0.685107	241	338	0.715699	648	33	0.0501166	581	48	0.0817747	215	215	0.612545	236	242	0.620274	149	273	0.730325	161	339	0.765652	158
tRNA_Val_CAC_1	13	13	TGTAG	3448	7807	0.821335	1376	3744	0.910976	1172	3163	0.908956	1400	4006	0.923257	1530	4102	0.907318	1389	2480	0.874614	1656	2667	0.84164	913	2541	0.916526	1778	4935	0.915863	158	625	0.903611	137	597	0.920927	1261	3446	0.912044	1403	3384	0.88041	150	640	0.917239	195	799	0.910029	174
tRNA_Val_CAC_1	27	27	CGTTC	5759	20206	1	3493	10926	1	2995	9315	1	3720	12063	1	4008	12858	1	3663	6240	0.947994	3865	6494	0.943145	2556	8167	1	4603	15070	1	456	2628	0.954394	468	2622	0.950341	3172	10489	1	3603	10902	0.994077	515	2997	0.955769	673	3443	0.936757	396
tRNA_Val_CAC_1	55	55	GTTCG	9490	35216	0.949895	8508	29557	0.95303	7660	25755	0.945979	9972	34216	0.95037	11184	37067	0.942839	7433	15706	0.960986	7434	14733	0.940961	6279	21510	0.950024	12073	42290	0.954792	11919	1214	0.100105	11563	1671	0.138553	8674	27842	0.935755	9323	29764	0.93455	2182	9447	0.918372	2418	11621	0.935875	2030
tRNA_Val_CAC_14	13	13	TGTAG	267	648	0.838691	70	111	0.762776	68	99	0.737095	89	122	0.718738	97	153	0.761193	57	65	0.726316	105	91	0.632435	50	76	0.750109	73	126	0.787779	20	107	0.954291	26	97	0.892637	62	87	0.72589	73	144	0.825997	23	107	0.932052	28	125	0.925093	19
tRNA_Val_CAC_14	27	27	TGTTC	356	680	0.732166	105	132	0.667255	104	135	0.676874	125	151	0.655236	122	201	0.746882	96	74	0.577873	183	82	0.410256	54	109	0.803463	118	172	0.711306	24	145	0.957491	25	153	0.959255	81	117	0.708632	98	173	0.766488	27	165	0.959056	32	181	0.948211	18
tRNA_Val_CAC_14	55	55	GTTCG	218	276	0.672483	77	84	0.639316	80	90	0.648765	91	99	0.638471	108	106	0.606791	74	61	0.63941	89	84	0.687164	59	46	0.536312	92	103	0.647279	98	5	0.0502138	111	9	0.080284	81	69	0.563287	96	108	0.648765	17	40	0.79265	21	47	0.780627	15
tRNA_Val_CAC_2	13	13	TGTAG	1764	6518	0.932698	624	1817	0.927451	525	1637	0.943531	624	1775	0.92183	768	2154	0.918406	468	1132	0.965763	743	1626	0.936799	376	1187	0.946379	736	2179	0.931403	103	494	0.937077	67	471	0.991973	514	1401	0.911406	598	1901	0.947971	92	445	0.938458	122	526	0.919071	74
tRNA_Val_CAC_2	27	27	CGTTC	3541	12119	1	1395	4134	0.988878	1159	3565	0.998139	1345	4121	0.997176	1695	4991	0.98727	1350	2273	0.943878	1709	2831	0.938132	912	2775	0.995462	1686	5054	0.991748	189	1160	0.963136	216	1166	0.944887	1154	3349	0.9836	1561	4355	0.973508	220	1147	0.939656	254	1364	0.94411	171
tRNA_Val_CAC_2	55	55	GTTCG	5451	19998	0.947573	2996	11042	0.965457	2722	9450	0.952887	3133	11355	0.961976	4120	13899	0.946705	2541	5484	0.967501	2841	6190	0.97041	2136	7480	0.954732	4104	14615	0.958289	4875	820	0.158693	4686	1135	0.216657	2861	9492	0.943065	3702	12762	0.951378	852	4039	0.933643	974	5239	0.953454	877
tRNA_Val_CAC_3	13	13	TGTAG	3025	13086	0.962795	883	3106	0.9705	740	2480	0.959881	929	2992	0.950944	812	2766	0.963488	820	1780	0.934399	1041	2351	0.946029	575	1973	0.965089	1007	3447	0.964559	206	1156	0.961419	203	1006	0.942364	760	2650	0.968597	1015	3565	0.970178	176	964	0.95783	240	1273	0.952981	159
tRNA_Val_CAC_3	27	27	CATTC	3717	23835	1	1237	6060	1	937	5002	1	1252	6194	1	1116	5980	1	1266	3233	0.965753	1450	4016	0.987468	900	4056	1	1443	7092	1	294	3073	1	234	2871	1	1104	5259	1	1490	7317	1	256	2789	1	313	3427	1	214
tRNA_Val_CAC_3	55	55	GTTCG	2666	9809	0.948162	1643	5455	0.943225	1310	4420	0.946739	1771	6003	0.947736	1564	5257	0.945912	1307	2746	0.959223	1404	3017	0.96617	1149	3769	0.940568	2051	7141	0.953502	785	2566	0.865379	780	2448	0.856993	1498	5229	0.954049	1862	6539	0.955335	476	2698	0.961183	595	3026	0.944871	386
tRNA_Val_CAC_4	13	13	TGTAG	2809	5198	0.768297	698	1274	0.803955	666	1101	0.775123	732	1282	0.792022	857	1429	0.777659	616	858	0.793887	954	1117	0.735315	469	837	0.797478	839	1442	0.786539	107	200	0.735762	81	200	0.804708	635	976	0.75345	778	1301	0.778504	77	195	0.81062	124	241	0.745837	79
tRNA_Val_CAC_4	27	27	CGTTC	3298	8165	0.967542	955	2065	0.903857	829	1800	0.905049	954	2153	0.916063	1110	2364	0.89948	931	1189	0.843615	1293	1693	0.852853	652	1338	0.888677	1108	2380	0.901947	135	479	0.873231	122	470	0.888772	749	1722	0.921294	1082	2202	0.886232	110	424	0.888872	164	531	0.855083	104
tRNA_Val_CAC_4	55	55	GTTCG	1108	2468	0.831712	501	1371	0.898703	407	992	0.870017	601	1342	0.847367	585	1336	0.853261	396	579	0.840639	564	825	0.840789	315	732	0.857779	549	1474	0.894084	577	42	0.0721589	545	44	0.0799463	452	1049	0.857443	474	1189	0.877277	128	351	0.827911	147	453	0.85317	108
tRNA_Val_CAC_6	27	27	CGTTC	3352	8870	0.985915	979	1763	0.849569	714	1509	0.897256	875	1849	0.897215	991	2010	0.885238	796	942	0.815213	1079	1396	0.848424	585	1123	0.8689	1039	1957	0.863194	117	412	0.871763	104	367	0.872175	672	1374	0.887602	948	1966	0.891752	131	406	0.846092	176	479	0.818192	90
tRNA_Val_CAC_6	55	55	GTTTG	123	92	0.475668	43	74	0.756725	30	56	0.779185	42	85	0.800977	51	88	0.757464	35	26	0.57214	29	24	0.608175	30	48	0.736175	50	88	0.762978	75	6	0.0806609	67	10	0.142694	53	77	0.708434	43	61	0.701498	17	31	0.716331	18	43	0.78202	14
tRNA_Val_TAC_1	13	13	TGTAG	1121	5212	0.975619	465	1727	0.982086	491	1569	0.949159	618	2506	1	682	2495	0.978905	368	899	0.968573	470	1213	0.983904	331	1174	0.97229	612	2213	0.976431	68	431	0.978547	64	386	0.971743	385	1679	1	444	1768	0.99642	56	344	0.974284	84	468	0.96036	47
tRNA_Val_TAC_1	27	27	CGTCT	8458	2396	0.264139	3062	1040	0.306111	2688	1160	0.367832	4307	1798	0.358891	4443	1867	0.360651	1951	694	0.356801	2453	714	0.305808	2076	819	0.343936	3737	1947	0.42075	620	264	0.322193	573	249	0.327066	2870	1120	0.341102	2939	1402	0.39554	560	198	0.279546	691	269	0.301188	443
tRNA_Val_TAC_1	32	32	GCTTT	2924	8315	0.849831	1220	3321	0.890907	1152	3118	0.889524	7220	20	0	7549	14	0	1076	1988	0.912841	1377	2236	0.870346	774	2419	0.923169	1639	4711	0.903873	170	763	0.891985	174	714	0.876873	1143	3385	0.910853	1339	3574	0.886141	138	653	0.900505	208	780	0.860834	131
tRNA_Val_TAC_1	55	55	GTTCG	3445	9517	0.885089	1712	4822	0.905616	1715	4444	0.885371	2634	6849	0.886226	2646	6954	0.888855	1749	2842	0.876339	1851	3045	0.880447	1326	3387	0.881806	2738	7092	0.885271	333	1070	0.861866	376	1120	0.845967	1866	4899	0.888601	2131	5298	0.875033	299	1071	0.883576	334	1121	0.870727	229
tRNA_Val_TAC_2	13	13	TGTAG	861	2962	0.918117	266	823	0.941735	275	906	0.956062	369	966	0.901362	350	1169	0.959126	275	619	0.94506	389	895	0.951427	147	482	0.954995	420	1381	0.955623	46	221	0.937357	34	178	0.950977	285	909	0.948728	218	733	0.960612	33	184	0.960474	56	284	0.946025	23
tRNA_Val_TAC_2	27	27	CGTCT	4741	3061	0.485361	1735	1174	0.499363	1575	1278	0.556519	2427	1712	0.512309	2647	1820	0.504331	1530	726	0.438853	1862	921	0.451458	1113	816	0.524405	2487	2005	0.554457	272	303	0.582338	291	273	0.533441	1716	1296	0.533758	1660	1284	0.541309	255	242	0.536721	378	297	0.483257	200
tRNA_Val_TAC_2	32	32	GCTTT	2364	6541	0.843703	962	2610	0.890104	929	2567	0.894508	5644	11	0	5989	16	0	981	1800	0.910605	1230	2115	0.889375	622	1760	0.900169	1445	4093	0.900414	144	540	0.860834	120	551	0.895692	979	2701	0.894139	1019	2735	0.887491	126	477	0.862562	136	642	0.900126	91
tRNA_Val_TAC_2	55	55	GTTCG	3367	9259	0.884005	1792	4446	0.874512	1668	4296	0.883864	2421	6531	0.895238	2577	6593	0.882205	1734	2658	0.856717	1841	2928	0.869151	1215	3122	0.883285	2732	6931	0.880108	353	1000	0.835095	356	934	0.81797	1814	4699	0.88529	2006	5047	0.878027	323	1015	0.857256	341	1090	0.860791	227
tRNA_Val_TAC_3	13	13	TGTAG	852	3144	0.932434	436	1387	0.948134	405	1272	0.945199	684	1965	0.924213	558	1758	0.945915	318	755	0.960466	416	916	0.93861	260	808	0.942758	502	1695	0.96154	71	348	0.940598	50	256	0.94752	361	1156	0.949636	467	1547	0.957289	62	320	0.948773	57	388	0.987907	62
tRNA_Val_TAC_3	27	27	CATCT	2357	4116	0.776392	1271	2184	0.779811	1017	2037	0.82306	1741	3127	0.792501	1513	2790	0.799977	770	1264	0.865798	1045	1307	0.773656	709	1344	0.807751	1137	2982	0.893724	269	582	0.756383	160	465	0.82403	1018	1872	0.799191	1111	2751	0.879289	245	549	0.764864	296	590	0.736136	186
tRNA_Val_TAC_3	32	32	GCTTT	1620	4968	0.866312	922	2731	0.910895	792	2389	0.915093	5337	13	0	4793	13	0	728	1418	0.929781	880	1548	0.89686	547	1588	0.906212	1047	3301	0.92514	136	749	0.923375	114	526	0.896476	708	2254	0.927318	1051	2979	0.900575	147	655	0.890792	177	737	0.879394	132
tRNA_Val_TAC_3	55	55	GTTCA	1886	6544	0.919417	1219	4266	0.960178	1040	3666	0.961725	1551	5429	0.960222	1421	4825	0.953652	1027	2226	0.95291	1010	2172	0.95053	669	2547	0.977807	1600	5008	0.93552	322	1391	0.916022	239	1084	0.924334	1000	3725	0.973322	1322	4662	0.961814	311	1385	0.921244	299	1470	0.93753	243
[truncated: 17 more columns]

## Sheet: Supplementary Table 5
Supplementary Table 5. Ψ sites in RPUSD1-KO and rescue HCT116 cells
				WT			RPUSD1-KO1			construct_empty			construct_RPUSD1-WT			construct_RPUSD1-D67A
name	pos	canonical pos	motif	WT_BACS_T	WT_BACS_C	WT_Ψ_level	RPUSD1-KO1_BACS_T	RPUSD1-KO1_BACS_C	RPUSD1-KO1_Ψ_level	construct_empty_BACS_T	construct_empty_BACS_C	construct_empty_Ψ_level	construct_RPUSD1-WT_BACS_T	construct_RPUSD1-WT_BACS_C	construct_RPUSD1-WT_Ψ_level	construct_RPUSD1-D67A_BACS_T	construct_RPUSD1-D67A_BACS_C	construct_RPUSD1-D67A_Ψ_level
mt_tRNA_Ala	35	38	CGTTC	2818	281	0.118277	1133	213	0.204838	4618	696	0.181664	1723	270	0.188087	4356	658	0.182032
mt_tRNA_Ala	36	39	GTTCA	3115	1273	0.341166	1518	1042	0.500564	4304	2792	0.585308	1664	1003	0.559232	4079	2489	0.563554
mt_tRNA_Arg	29	32	GATTT	1250	3080	0.84878	575	1767	0.891634	690	1002	0.878641	242	308	0.830786	714	1038	0.879038
mt_tRNA_Arg	36	39	ACTCA	1811	4120	0.860646	792	2275	0.923267	1001	1134	0.862271	339	361	0.835468	1006	1166	0.872142
mt_tRNA_Asn	25	25	GGTGC	7197	579	0.0895718	1515	342	0.229791	2873	693	0.294373	1163	283	0.296467	2531	665	0.315258
mt_tRNA_Asn	28	28	GCTTA	7613	735	0.0917773	1817	393	0.203285	4060	635	0.196574	1587	284	0.22291	3540	602	0.21264
mt_tRNA_Asn	40	40	ACTAA	8974	1540	0.177544	2647	796	0.287173	5970	1232	0.284406	2229	444	0.276007	5023	1047	0.286818
mt_tRNA_Asn	55	55	GTTTA	2590	8928	0.897514	1112	3812	0.972289	3445	5510	0.90185	1369	2054	0.879221	2843	4604	0.906211
mt_tRNA_Asp	24	27	CATAA	574	2109	0.96389	241	1132	1	370	511	0.918087	132	176	0.904441	355	514	0.936286
mt_tRNA_Cys	22	27	TATTG	2393	6555	0.824798	1186	3086	0.875416	3078	4142	0.920215	1076	1444	0.919133	2559	3537	0.930792
mt_tRNA_Cys	23	28	ATTGA	2946	6464	0.813416	1640	2924	0.820223	3584	4107	0.842855	1271	1425	0.834184	3158	3368	0.814304
mt_tRNA_Cys	27	32	AATTG	3466	10960	0.886349	1790	5842	0.962136	4080	5494	0.925384	1431	1871	0.913496	3498	4552	0.911586
mt_tRNA_Cys	34	39	AATTC	3977	17007	0.952768	2301	9082	1	5526	8356	0.920593	1806	2900	0.942584	4475	7097	0.938058
mt_tRNA_Gln	39	39	GATTC	2361	888	0.312694	1139	336	0.268847	4125	1980	0.470602	1526	710	0.46056	3136	1524	0.474616
mt_tRNA_Gln	54	55	GTTCG	7798	10659	0.695256	2937	6993	0.864047	8073	10006	0.84191	2970	3651	0.838809	6173	7747	0.846604
mt_tRNA_Glu	25	28	GATGG	9828	6680	0.471935	2714	4337	0.745138	6919	5989	0.7086	2536	2149	0.700406	5513	5133	0.73682
mt_tRNA_Glu	37	40	TATCA	11163	33115	0.896707	4787	14924	0.951045	10233	14246	0.921289	3706	5345	0.93492	8541	11901	0.921632
mt_tRNA_Glu	51	55	GTTGT	26503	41461	0.721438	9761	20910	0.860863	17668	19343	0.803096	6424	7149	0.809417	14673	16338	0.809631
mt_tRNA_Gly	25	28	CGTTA	3508	3352	0.629074	1654	2780	0.798196	2142	2597	0.840609	770	914	0.832476	1962	2312	0.829672
mt_tRNA_Gly	36	39	AATTA	1862	6282	0.938635	1210	4138	0.941529	2380	3193	0.858481	803	1213	0.902064	2099	2928	0.872906
mt_tRNA_Gly	37	40	ATTAA	1925	6297	0.907104	1385	4025	0.942157	2677	3032	0.897505	944	1132	0.921899	2369	2791	0.914355
mt_tRNA_His	25	27	CATCA	4041	17197	0.988546	1554	6144	0.985945	4104	5866	0.896297	1404	1971	0.889626	3434	4814	0.889102
mt_tRNA_His	37	39	AATCT	6771	31700	1	2635	10666	1	5843	9594	0.937657	2068	3236	0.920102	4746	8055	0.949609
mt_tRNA_Ile	23	27	AGTTA	109	89	0.525222	64	38	0.454477	410	410	0.74177	158	149	0.719964	377	329	0.691198
mt_tRNA_Ile	24	28	GTTAC	469	53	0.118722	281	13	0.0525216	1214	110	0.130088	433	40	0.132496	1015	104	0.14607
mt_tRNA_Leu_CUN	26	27	CATTG	2593	6925	0.854341	1086	3059	0.909772	1959	2893	0.928037	688	906	0.884555	1784	2262	0.870028
mt_tRNA_Leu_CUN	27	28	ATTGG	2887	6795	0.804795	1245	2964	0.854028	2432	2558	0.769425	778	858	0.787327	1951	2202	0.796061
mt_tRNA_Leu_CUN	30	31	GGTCT	5337	6529	0.656604	1797	3099	0.762659	2741	2573	0.726426	890	859	0.737028	2307	2160	0.725439
mt_tRNA_Leu_UUR	29	27	CATAA	5939	23810	0.98147	1993	6093	0.932094	4249	5585	0.898881	1589	2182	0.915869	4129	5167	0.879671
mt_tRNA_Leu_UUR	42	40	ACTTT	24199	3431	0.135703	6855	1869	0.258064	8305	1519	0.228855	3190	592	0.23174	7594	1429	0.234522
mt_tRNA_Leu_UUR	57	55	GTTCA	2788	14419	0.992801	2008	8684	1	4531	7765	0.942392	1686	2827	0.934752	3921	6524	0.93204
mt_tRNA_Lys	22	27	CATTA	1667	6416	0.972886	761	2547	0.957387	2026	2880	0.916389	724	1070	0.931075	1787	2697	0.93895
mt_tRNA_Lys	23	28	ATTAA	3545	4716	0.673374	1102	2263	0.850516	2573	2561	0.842038	972	893	0.807632	2292	2385	0.861142
mt_tRNA_Met	24	27	TATCG	6192	23163	0.971871	2433	9165	1	10185	14871	1	2602	3760	1	7891	11659	1
mt_tRNA_Met	46	50	TGTTG	50891	3066	0.0527379	12622	2473	0.193658	28241	4058	0.177095	7055	1044	0.181936	22099	3310	0.183958
mt_tRNA_Met	51	55	GTTAT	55102	3312	0.0589083	14133	1680	0.121635	29392	2484	0.110283	7205	709	0.128302	23033	1969	0.111561
mt_tRNA_Phe	29	28	AATAC	10000	28075	0.916987	1972	5973	0.956942	5954	9071	0.982653	2057	3211	0.992202	4962	7434	0.976042
mt_tRNA_Phe	40	39	AATGT	29061	5838	0.204099	9737	2730	0.262742	23067	4800	0.260173	8086	1644	0.255144	19331	4060	0.262199
mt_tRNA_Pro	25	27	TCTTA	10064	542	0.0567075	4414	427	0.102106	6060	511	0.125512	2087	193	0.13705	5450	510	0.138595
mt_tRNA_Pro	30	32	GCTTT	3286	8154	0.818549	1503	4229	0.898833	3263	3978	0.82112	1141	1393	0.821651	2954	3560	0.81681
mt_tRNA_Pro	36	38	GGTGC	15800	1715	0.118441	8275	1248	0.163033	9185	1371	0.196387	3230	469	0.191693	8396	1205	0.189743
mt_tRNA_Pro	51	55	GTTAA	5793	15312	0.878425	3301	10203	0.917383	5996	7974	0.919264	2005	2823	0.941832	5034	7058	0.940175
mt_tRNA_Pro	61	66	TTTTC	16234	808	0.0509926	11066	965	0.0949097	11398	1062	0.121266	3916	339	0.11311	9491	987	0.134412
mt_tRNA_Ser_UCN	25	28	GGTTG	1869	410	0.201846	463	313	0.500732	1274	706	0.537806	497	223	0.466995	1102	618	0.541942
mt_tRNA_Ser_UCN	51	55	GTTCG	2870	13702	0.997247	2020	7564	0.968724	5138	7755	0.915173	1892	2882	0.918526	4542	6849	0.91483
mt_tRNA_Tyr	23	27	CATTG	983	1870	0.76945	250	570	0.856897	855	922	0.807275	309	385	0.863294	733	841	0.831389
mt_tRNA_Tyr	24	28	ATTGG	1064	1821	0.72275	264	564	0.825903	925	916	0.746611	363	348	0.73434	850	778	0.716833
mt_tRNA_Tyr	35	39	AATCT	2272	1816	0.53242	718	593	0.557814	2542	1122	0.451669	882	458	0.506496	2176	957	0.450489
mt_tRNA_Tyr	60	67	TTTTT	12651	673	0.0521793	3984	473	0.124299	7952	813	0.124675	2868	314	0.132992	6365	686	0.131042
mt_tRNA_Val	37	39	ACTTA	92342	137748	0.712646	17343	39450	0.847658	33385	35920	0.836046	11941	12689	0.830901	27051	29697	0.844375
mt_tRNA_Val	38	40	CTTAG	223095	12905	0.0595296	53854	5122	0.103268	69752	4029	0.0819142	24701	1431	0.0821592	57560	3313	0.081621
tRNA_Ala_AGC_1	54	55	GTTCG	922	2951	0.918665	469	1326	0.906519	994	1065	0.786662	264	276	0.777312	1150	1483	0.856822
tRNA_Ala_AGC_11	38	38	CATGC	414	56	0.145996	181	24	0.148598	655	232	0.407062	214	76	0.407867	561	201	0.410554
tRNA_Ala_AGC_11	55	55	GATCG	2320	2734	0.654543	1113	1995	0.802234	2279	1857	0.692839	686	581	0.70808	1929	1647	0.711272
tRNA_Ala_AGC_2	37	38	CATGC	639	123	0.198816	307	66	0.225868	756	84	0.15338	181	23	0.173393	885	73	0.116009
tRNA_Ala_AGC_2	54	55	GTTCA	2325	9180	0.945155	1483	5056	0.954536	2796	3611	0.840531	709	926	0.84467	3146	4645	0.889432
tRNA_Ala_AGC_3	54	55	GTTCA	725	1426	0.784624	509	1263	0.879588	953	960	0.747869	270	277	0.754723	1219	1285	0.764893
tRNA_Ala_AGC_4	37	38	CATGC	1817	174	0.106312	922	66	0.0837179	2293	209	0.127523	778	67	0.12086	2110	180	0.119781
tRNA_Ala_AGC_4	54	55	GTTCG	7202	27155	0.95311	3211	10176	0.932898	6664	8394	0.847989	2267	2614	0.814584	6128	7781	0.851004
tRNA_Ala_AGC_5	37	38	CATGC	117	23	0.202401	22	4	0.196057	36	6	0.220676	NA	NA	NA	61	7	0.157998
tRNA_Ala_AGC_5	54	55	GTTCA	598	2194	0.930767	80	263	0.946548	211	162	0.646593	66	63	0.727681	196	272	0.866925
tRNA_Ala_AGC_6	37	38	CATGC	797	75	0.104583	191	22	0.130805	509	159	0.370111	154	53	0.398399	411	117	0.344307
tRNA_Ala_AGC_6	54	55	GTTCA	1613	5897	0.930056	446	1536	0.956728	1014	1457	0.87959	339	476	0.871203	767	1217	0.915242
tRNA_Ala_AGC_8	38	38	CATGC	702	99	0.151553	550	64	0.132029	1485	543	0.416789	405	166	0.452853	1429	620	0.47149
tRNA_Ala_AGC_8	55	55	GATCG	7253	4287	0.444228	4610	4571	0.618365	6532	3668	0.550631	1879	1047	0.547795	6188	3610	0.564688
tRNA_Ala_CGC_1	37	38	CATGT	306	563	0.793614	175	213	0.710013	512	419	0.720582	157	113	0.669565	494	387	0.703142
tRNA_Ala_CGC_1	39	40	TGTAT	510	694	0.675787	267	308	0.657929	773	536	0.625894	220	163	0.650749	756	512	0.61712
tRNA_Ala_CGC_1	54	55	GTTCG	1175	2960	0.862822	727	1622	0.847148	1385	1164	0.694238	406	345	0.698413	1291	1234	0.743146
tRNA_Ala_CGC_2	37	38	CATGT	801	696	0.567901	401	289	0.540275	891	455	0.539365	278	136	0.523936	795	462	0.587095
tRNA_Ala_CGC_2	39	40	TGTAT	1325	1138	0.541008	780	501	0.478591	1475	783	0.529171	435	210	0.496492	1382	698	0.511911
tRNA_Ala_CGC_2	54	55	GTTCG	2765	5919	0.821345	1736	3351	0.808025	2632	1780	0.61308	839	501	0.567983	2292	1721	0.651841
tRNA_Ala_CGC_3	37	38	CATGT	456	334	0.515902	204	182	0.608967	650	299	0.502203	240	75	0.377676	614	253	0.464577
tRNA_Ala_CGC_3	39	40	TGTGT	1512	283	0.185329	840	146	0.181925	1468	280	0.232214	492	84	0.211122	1293	276	0.255327
tRNA_Ala_CGC_3	54	55	GTTCA	1406	5008	0.92479	1010	3264	0.942733	2049	2426	0.808311	613	794	0.84161	1837	2381	0.841857
tRNA_Ala_CGC_4	37	38	CATGT	1596	1118	0.502519	553	454	0.58202	1770	777	0.48602	506	267	0.551286	1499	659	0.486521
tRNA_Ala_CGC_4	39	40	TGTAC	5107	1201	0.215316	2003	423	0.214007	3759	1007	0.330543	1130	315	0.341211	3130	842	0.33165
tRNA_Ala_CGC_4	54	55	GTTCG	3183	11741	0.948678	1505	4863	0.937235	3503	4568	0.861003	997	1386	0.884865	2774	3827	0.882029
tRNA_Ala_TGC_1	37	38	CATGT	222	121	0.429518	173	65	0.350184	313	190	0.603583	80	53	0.637172	375	219	0.588947
tRNA_Ala_TGC_1	39	40	TGTAT	255	272	0.604749	204	196	0.601291	501	318	0.593201	158	78	0.504092	633	366	0.559402
tRNA_Ala_TGC_1	54	55	GTTCG	696	2224	0.918304	651	1835	0.905799	1244	1396	0.804276	396	420	0.782795	1512	1632	0.789473
tRNA_Ala_TGC_2	37	38	CATGT	163	77	0.390114	96	47	0.422658	281	113	0.456474	72	34	0.511403	274	110	0.455917
tRNA_Ala_TGC_2	39	40	TGTAT	286	162	0.422659	177	96	0.429643	400	199	0.506733	112	60	0.532364	399	212	0.529488
tRNA_Ala_TGC_2	54	55	GTTCG	1065	2401	0.834828	675	1429	0.833203	1151	747	0.59802	346	212	0.577207	1049	795	0.655307
tRNA_Ala_TGC_3	37	38	CATGT	966	297	0.284403	545	155	0.282773	1833	243	0.181853	626	75	0.165575	1767	238	0.184524
tRNA_Ala_TGC_3	39	40	TGTAT	1394	939	0.470831	781	564	0.513615	1992	1272	0.595404	644	436	0.616995	1967	1202	0.579351
tRNA_Ala_TGC_3	54	55	GTTCG	2710	5911	0.826254	1660	3476	0.830257	3094	2272	0.643529	1018	740	0.639756	2771	2249	0.681055
tRNA_Ala_TGC_4	39	40	CGTAT	1875	5221	0.9556	882	1894	0.869481	2248	2420	0.791514	667	739	0.802586	2098	2121	0.767316
tRNA_Ala_TGC_4	54	55	GTTCA	2941	12092	0.952827	1671	6008	0.965925	3801	5170	0.85958	1168	1570	0.855245	3210	4584	0.877347
tRNA_Ala_TGC_5	37	38	CATGT	655	266	0.350613	265	113	0.38388	669	338	0.5355	211	100	0.512678	577	331	0.582233
tRNA_Ala_TGC_5	39	40	TGTAT	902	615	0.474271	331	290	0.572742	1114	571	0.516994	356	175	0.502641	1001	555	0.544468
tRNA_Ala_TGC_5	54	55	GTTCG	1189	5431	0.989467	704	2407	0.949604	1943	2386	0.838412	620	709	0.811439	1673	2212	0.866177
tRNA_Ala_TGC_6	37	38	CATGT	364	73	0.200374	62	27	0.389657	145	41	0.349098	32	11	0.406342	150	40	0.333075
tRNA_Ala_TGC_6	54	55	GTTCG	501	1087	0.824871	263	580	0.844084	448	418	0.733942	151	110	0.640553	477	357	0.650624
tRNA_Arg_ACG_1	27	27	CGTCT	568	607	0.645567	139	234	0.787582	701	616	0.680563	222	192	0.674595	672	611	0.693362
tRNA_Arg_ACG_1	39	39	GATCA	6697	1835	0.248779	2896	591	0.202602	7264	2307	0.369144	2366	665	0.334634	6583	2085	0.368346
tRNA_Arg_ACG_1	54	54	GGTTC	24754	17047	0.473855	7479	13733	0.778345	14012	12359	0.676311	4471	3755	0.658685	12643	11157	0.676489
tRNA_Arg_ACG_1	55	55	GTTCG	8998	33437	0.950179	5014	16479	0.940995	12360	14292	0.815651	3822	4487	0.821404	10778	13255	0.838971
tRNA_Arg_ACG_2	27	27	CGTCT	675	241	0.318742	106	105	0.620507	250	177	0.600421	103	52	0.481381	224	176	0.638797
tRNA_Arg_ACG_2	39	39	GATCA	1417	207	0.142728	366	94	0.246763	1511	540	0.404618	519	170	0.378223	1388	462	0.383001
tRNA_Arg_ACG_2	54	54	GGTTC	2603	1498	0.424145	792	1232	0.731637	2796	2346	0.658343	904	704	0.63167	2392	2167	0.685956
tRNA_Arg_ACG_2	55	55	GTTCG	1204	2929	0.854156	580	1454	0.877123	2507	2682	0.786086	818	805	0.754254	2222	2387	0.787667
tRNA_Arg_CCG_1	27	27	CGTCT	1251	978	0.545218	464	319	0.504299	3926	1427	0.3776	1318	478	0.376949	3507	1209	0.36221
tRNA_Arg_CCG_1	39	39	GATCA	6248	3436	0.417932	2880	1558	0.432615	8887	5496	0.594115	3118	1886	0.585791	7802	4808	0.592787
tRNA_Arg_CCG_1	55	55	GTTCG	5066	13098	0.86919	3355	8883	0.890676	8278	9497	0.812668	2761	3175	0.813556	6813	8269	0.833992
tRNA_Arg_CCG_2	27	27	CATCA	9051	33819	0.963033	3389	12351	0.9693	10334	14540	0.89046	3480	4954	0.894798	8831	12695	0.898417
tRNA_Arg_CCG_2	50	50	TGTGG	39169	22115	0.416461	15060	11728	0.526759	21891	13576	0.555481	7430	4389	0.538821	18596	12480	0.582916
tRNA_Arg_CCG_2	55	55	GTTCG	13127	48861	0.950512	6256	21603	0.951741	13587	20674	0.918129	4542	6835	0.914081	11741	18356	0.927995
tRNA_Arg_CCT_1	28	28	ACTGG	5588	1634	0.273171	2553	636	0.252221	3278	378	0.154516	897	110	0.163959	3376	367	0.145882
tRNA_Arg_CCT_1	55	55	GTTCG	2247	7758	0.934982	1097	3526	0.936061	2196	2670	0.834657	622	646	0.774799	2347	3058	0.860691
tRNA_Arg_CCT_1	72	72	GGTAC	1775	5989	0.918101	3899	18	0.00460881	3917	168	0.0554986	734	284	0.413844	4674	70	0.0157689
tRNA_Arg_CCT_2	28	28	ACTGG	5397	1840	0.307286	2675	876	0.313917	3580	506	0.187558	1017	133	0.17433	3820	473	0.165485
tRNA_Arg_CCT_2	54	54	GGTTC	7956	1378	0.169794	4131	2014	0.392735	4563	1404	0.338608	1269	363	0.319986	4943	1624	0.355977
tRNA_Arg_CCT_2	55	55	GTTCG	2181	6853	0.914592	1577	4449	0.906004	2691	3148	0.820056	798	803	0.762746	2803	3690	0.864553
tRNA_Arg_CCT_2	72	72	GGTGC	2003	4694	0.860595	5295	11	0.000932561	4995	89	0.0255579	1050	333	0.36498	5772	48	0.0114831
tRNA_Arg_CCT_3	27	27	CATTG	645	186	0.261392	268	149	0.440311	655	150	0.288452	219	37	0.223226	698	180	0.317592
tRNA_Arg_CCT_3	28	28	ATTGG	457	380	0.516895	212	217	0.611931	536	302	0.538935	176	90	0.505573	556	346	0.574074
tRNA_Arg_CCT_3	54	54	GGTTC	4601	581	0.128291	2243	644	0.266466	2337	522	0.262326	700	116	0.203829	2526	534	0.250647
tRNA_Arg_CCT_3	55	55	GTTCG	1222	3997	0.923406	745	2162	0.91268	1278	1589	0.843097	382	434	0.808966	1350	1690	0.845664
tRNA_Arg_CCT_3	72	72	GGTAC	899	2864	0.905772	2596	3	0.00042149	2426	61	0.0304913	476	221	0.471238	2632	39	0.0155366
tRNA_Arg_CCT_4	27	27	CATTG	1688	547	0.286012	834	394	0.39534	2320	488	0.268877	763	137	0.235226	2110	455	0.274492
tRNA_Arg_CCT_4	28	28	ATTGG	888	1360	0.692296	452	784	0.768721	1390	1483	0.774814	492	426	0.695887	1327	1307	0.744562
tRNA_Arg_CCT_4	50	50	TGTGG	4490	10966	0.818815	2196	6517	0.899929	3970	5019	0.81145	1138	1344	0.786884	3715	4809	0.819939
tRNA_Arg_CCT_4	55	55	GTTCG	3308	12617	0.955409	2226	7325	0.941266	3768	5439	0.898786	1016	1480	0.902146	3549	5179	0.9028
tRNA_Arg_CCT_4	72	72	GGTGC	4375	7517	0.775912	8674	19	0.00107401	7904	82	0.0145548	1654	410	0.300922	7651	50	0.00881554
tRNA_Arg_TCG_1	27	27	CGTCT	242	150	0.472878	91	68	0.530402	719	283	0.401481	221	75	0.357717	963	367	0.391699
tRNA_Arg_TCG_1	39	39	GATCA	1477	498	0.293663	730	247	0.308161	1976	1156	0.573345	560	340	0.587194	2482	1514	0.58895
tRNA_Arg_TCG_1	54	54	GGTTC	3822	3260	0.53522	2014	2848	0.703979	3301	2458	0.615751	842	676	0.642541	3961	3135	0.63744
tRNA_Arg_TCG_1	55	55	GTTCG	1983	5151	0.870326	1252	3642	0.91324	2796	3005	0.787841	716	784	0.794939	3301	3816	0.815553
tRNA_Arg_TCG_2	27	27	CGTCT	82	36	0.372872	24	5	0.201626	138	48	0.364777	52	7	0.154788	167	31	0.211904
tRNA_Arg_TCG_2	39	39	GATCA	508	114	0.210294	145	35	0.234217	369	125	0.388273	108	33	0.357985	414	123	0.350023
tRNA_Arg_TCG_2	54	54	GGTTC	1512	682	0.360537	232	543	0.842553	489	427	0.67269	131	105	0.641951	481	513	0.744958
tRNA_Arg_TCG_2	55	55	GTTCG	586	1601	0.882461	234	542	0.856934	454	452	0.758679	127	111	0.70909	494	485	0.753351
tRNA_Arg_TCG_2	72	72	GTTAC	372	1165	0.914626	635	2	0.00146995	667	30	0.0651764	104	77	0.685068	739	9	0.0149047
tRNA_Arg_TCG_3	27	27	CGTCT	437	469	0.646939	222	110	0.406305	2411	1104	0.449148	766	368	0.46486	2043	983	0.465366
tRNA_Arg_TCG_3	39	39	GATCA	3396	920	0.246463	1976	621	0.290814	5759	3636	0.601923	1937	1172	0.585906	5020	3025	0.584375
tRNA_Arg_TCG_3	55	55	GTTCG	4286	9814	0.838824	3158	7504	0.863527	6946	7030	0.764947	2299	2227	0.74823	5619	6150	0.794774
tRNA_Arg_TCG_4	27	27	CGTCT	97	40	0.355965	25	1	0.0290942	103	20	0.220995	53	7	0.15181	104	13	0.143442
tRNA_Arg_TCG_4	39	39	GATCA	386	45	0.11482	88	12	0.139912	241	47	0.245004	98	19	0.243727	207	26	0.16271
tRNA_Arg_TCG_4	54	54	GGTTC	601	160	0.242972	136	69	0.403398	239	87	0.384303	78	34	0.437411	192	67	0.37246
tRNA_Arg_TCG_4	55	55	GTTCG	243	467	0.792453	60	138	0.855107	191	116	0.574037	62	38	0.577317	135	100	0.646771
tRNA_Arg_TCG_4	72	72	GTTAC	90	286	0.917861	100	1	0.00987284	127	4	0.0449001	28	20	0.670887	105	3	0.0404312
tRNA_Arg_TCG_5	27	27	CGTCT	125	42	0.303783	43	16	0.328845	320	87	0.298045	81	20	0.27434	267	92	0.362069
tRNA_Arg_TCG_5	39	39	GATCA	658	121	0.176457	386	68	0.177637	952	390	0.448192	195	69	0.401553	878	365	0.453029
tRNA_Arg_TCG_5	54	54	GGTTC	1623	378	0.218029	1470	988	0.482249	2258	1027	0.450525	398	151	0.396133	1974	887	0.44676
tRNA_Arg_TCG_5	55	55	GTTCG	550	1417	0.868329	632	1834	0.912671	1441	1849	0.854946	284	261	0.728176	1256	1610	0.854569
tRNA_Arg_TCG_5	72	72	GTTGC	1084	517	0.364242	2376	2	0	3102	17	0	463	34	0.097589	2749	4	0
tRNA_Arg_TCT_1	27	27	CATTG	575	626	0.611464	231	457	0.818818	1182	1268	0.805245	413	388	0.753512	1150	1282	0.820204
tRNA_Arg_TCT_1	28	28	ATTGG	700	431	0.432176	273	385	0.708681	1338	1084	0.670925	450	334	0.638308	1325	1057	0.665143
tRNA_Arg_TCT_1	36	36	TCTAA	457	510	0.670689	287	240	0.588483	1309	946	0.733021	394	301	0.75688	1322	904	0.709479
tRNA_Arg_TCT_1	40	40	ATTCA	1267	1846	0.717501	793	1094	0.696712	2193	1366	0.604356	647	432	0.630869	2137	1425	0.630365
tRNA_Arg_TCT_1	54	54	GGTTC	5619	2718	0.378264	3998	3103	0.524502	6515	2843	0.437749	1908	781	0.418414	6766	2893	0.431539
tRNA_Arg_TCT_1	55	55	GTTCG	2312	6142	0.875759	1988	5180	0.886738	4729	4676	0.756065	1369	1326	0.748194	4892	4755	0.749531
tRNA_Arg_TCT_2	27	27	CATTG	137	241	0.748399	28	67	0.869403	218	228	0.795353	75	74	0.772624	181	273	0.935952
tRNA_Arg_TCT_2	28	28	ATTGG	194	174	0.538763	42	53	0.675473	228	226	0.746976	75	76	0.755324	236	225	0.732248
tRNA_Arg_TCT_2	36	36	TCTAA	474	459	0.625438	113	106	0.625579	387	242	0.671937	122	82	0.702191	405	249	0.664903
tRNA_Arg_TCT_2	40	40	ATTCA	846	1524	0.778715	235	455	0.793524	638	428	0.632679	200	134	0.632194	625	458	0.666948
tRNA_Arg_TCT_2	54	54	GGTTC	5225	1583	0.268999	1466	1084	0.510168	1856	1005	0.506445	637	286	0.446511	2028	981	0.4699
tRNA_Arg_TCT_2	55	55	GTTCG	1637	5292	0.920852	671	1921	0.909484	1403	1480	0.780733	469	460	0.752974	1408	1613	0.812118
tRNA_Arg_TCT_3	27	27	CATTG	132	234	0.750492	33	62	0.804498	183	240	0.882986	61	88	0.919229	214	290	0.895501
tRNA_Arg_TCT_3	28	28	ATTGG	171	185	0.593176	49	45	0.578852	193	230	0.816524	66	82	0.832146	244	264	0.780113
tRNA_Arg_TCT_3	36	36	TCTAA	460	543	0.688528	104	97	0.623724	370	246	0.697606	106	98	0.839964	375	280	0.74702
tRNA_Arg_TCT_3	40	40	ATTCA	850	1776	0.81942	265	427	0.742036	635	442	0.646929	204	127	0.604148	589	478	0.707124
tRNA_Arg_TCT_3	54	54	GGTTC	6377	744	0.119364	2222	568	0.242962	2477	435	0.214284	765	121	0.195742	2428	453	0.225651
tRNA_Arg_TCT_3	55	55	GTTCG	1796	5455	0.906998	716	2104	0.915607	1459	1474	0.764263	449	442	0.754371	1269	1630	0.855338
tRNA_Arg_TCT_5	27	27	CATTG	92	44	0.37875	16	14	0.575165	30	6	0.257765	NA	NA	NA	38	8	0.26907
tRNA_Arg_TCT_5	28	28	ATTGG	98	28	0.247624	23	5	0.21255	30	4	0.171443	NA	NA	NA	39	5	0.165371
tRNA_Arg_TCT_5	55	55	GTTCG	169	107	0.465323	29	20	0.499452	42	13	0.358217	20	12	0.56969	35	14	0.433495
tRNA_Asn_GTT_1	28	27	CGTTC	188	217	0.726418	59	53	0.623784	192	152	0.62551	57	44	0.616636	148	136	0.678353
tRNA_Asn_GTT_1	29	28	GTTCG	488	102	0.205136	158	25	0.165046	497	77	0.202295	157	24	0.199932	439	68	0.202259
tRNA_Asn_GTT_1	56	55	GTTCG	1836	6339	0.934983	1049	2718	0.88535	2261	2490	0.797125	630	679	0.788914	2150	2563	0.827198
tRNA_Asn_GTT_2	28	27	CGTTC	419	708	0.852677	143	360	0.94633	365	656	0.911971	85	166	0.93888	373	679	0.916154
tRNA_Asn_GTT_2	29	28	GTTCG	1417	234	0.167405	677	118	0.179597	1378	142	0.140174	363	21	0.0810906	1472	130	0.121454
tRNA_Asn_GTT_2	56	55	GTTCG	3212	7124	0.830603	1631	3930	0.867097	3084	2642	0.701489	725	612	0.695902	3312	2981	0.720247
tRNA_Asn_GTT_3	28	27	CATTC	179	38	0.211407	84	10	0.129113	342	50	0.191647	98	10	0.138336	332	46	0.182714
tRNA_Asn_GTT_3	56	55	GTTCG	2956	6708	0.836516	1549	3706	0.865282	2857	2287	0.675851	694	508	0.642343	3129	2529	0.679484
tRNA_Asn_GTT_4	28	27	CGTTC	98	74	0.582188	22	18	0.592907	56	61	0.739023	17	17	0.708516	46	62	0.81427
tRNA_Asn_GTT_4	29	28	GTTCG	185	31	0.169569	55	7	0.13585	217	8	0.0519071	50	3	0.0840137	219	8	0.0514292
tRNA_Asn_GTT_4	56	55	GTTCG	1319	1225	0.578996	635	688	0.637212	1083	346	0.367008	235	73	0.359207	1103	464	0.449348
tRNA_Asn_GTT_5	28	27	CGTTC	49	25	0.455956	NA	NA	NA	41	18	0.430238	NA	NA	NA	46	16	0.363109
tRNA_Asn_GTT_5	29	28	GTTCG	97	11	0.119098	24	3	0.133643	70	7	0.136342	23	2	0.119702	86	8	0.127491
tRNA_Asn_GTT_5	56	55	GTTCG	1439	1941	0.691326	829	1028	0.678528	992	534	0.531455	235	109	0.481004	1094	599	0.537367
tRNA_Asn_GTT_6	28	27	CGTTC	64	78	0.744854	15	30	0.881101	61	52	0.651661	13	16	0.782361	51	49	0.694239
tRNA_Asn_GTT_6	56	55	GTTCG	311	586	0.787054	120	258	0.837337	393	383	0.750535	100	116	0.816859	399	380	0.741761
tRNA_Asn_GTT_7	28	27	CGTTC	199	182	0.647025	61	51	0.600032	100	76	0.611173	46	18	0.396209	113	70	0.540783
tRNA_Asn_GTT_7	56	55	GTTCG	555	1254	0.835399	174	379	0.840801	387	330	0.699731	103	85	0.68734	403	363	0.720535
tRNA_Asp_GTC_1	13	13	TATAG	2398	8139	0.946802	1149	3885	0.92923	2271	2511	0.950564	665	849	1	1967	2204	0.956612
tRNA_Asp_GTC_1	54	55	GTTCA	5234	19924	0.938067	5310	19912	0.974698	6845	11236	0.927271	2344	3669	0.910398	6119	10146	0.930822
tRNA_Asp_GTC_2	13	13	TATAG	50577	178973	0.955728	15804	54672	0.934064	28338	36519	1	9399	12037	1	25594	32396	1
tRNA_Asp_GTC_2	54	55	GTTCG	66014	287876	0.981072	43353	165063	0.972118	59789	92371	0.923678	20324	30774	0.91634	52149	82314	0.931462
tRNA_Asp_GTC_3	13	13	TATAG	452	890	0.812281	119	292	0.855183	232	246	0.931506	77	84	0.944445	221	195	0.847806
tRNA_Asp_GTC_3	54	55	GTTCG	20767	64686	0.912653	13478	40055	0.918231	16024	15007	0.735367	5454	5085	0.73366	14557	14241	0.751995
tRNA_Cys_GCA_1	26	27	CATTT	122	166	0.71185	38	53	0.729684	130	66	0.52056	45	23	0.522884	152	54	0.404957
tRNA_Cys_GCA_1	27	28	ATTTG	105	182	0.707517	33	57	0.749955	100	95	0.722011	28	40	0.874335	117	90	0.643034
tRNA_Cys_GCA_1	38	39	GATCA	81	24	0.265118	59	19	0.296475	144	42	0.34485	50	11	0.272327	128	33	0.311622
tRNA_Cys_GCA_1	54	55	GTTCA	92	206	0.818317	148	406	0.904505	197	213	0.774393	61	67	0.780282	174	184	0.766074
tRNA_Cys_GCA_10	27	28	ATTTG	44	12	0.232962	17	12	0.48659	35	21	0.552922	10	17	0.93673	35	26	0.630142
tRNA_Cys_GCA_10	38	39	GATCA	71	10	0.137879	35	12	0.311333	119	14	0.152624	34	5	0.189209	83	17	0.255858
tRNA_Cys_GCA_10	54	55	GTTCA	58	195	0.912847	67	238	0.963364	170	176	0.758131	39	71	0.963316	107	158	0.889469
tRNA_Cys_GCA_11	26	27	CATTT	34	56	0.76861	26	65	0.895127	68	32	0.494626	17	17	0.773565	71	44	0.591649
tRNA_Cys_GCA_11	27	28	ATTTG	42	54	0.626538	41	53	0.666577	70	38	0.518031	25	11	0.448248	83	39	0.469525
tRNA_Cys_GCA_11	38	39	GATCA	221	68	0.273256	194	72	0.330788	379	34	0.116044	140	11	0.100932	389	49	0.163163
tRNA_Cys_GCA_11	54	55	GTTCA	433	721	0.739231	390	951	0.875147	618	484	0.653921	195	159	0.66885	562	477	0.683763
tRNA_Cys_GCA_13	26	27	CATTT	71	20	0.270219	35	22	0.483212	99	51	0.525619	34	20	0.572682	116	49	0.458937
tRNA_Cys_GCA_13	27	28	ATTTG	49	42	0.512424	28	29	0.600529	87	67	0.643459	30	26	0.687504	108	60	0.526006
tRNA_Cys_GCA_13	38	39	GATCA	85	29	0.296367	92	31	0.30717	186	60	0.373707	69	21	0.356853	155	80	0.52763
tRNA_Cys_GCA_13	54	55	GTTCA	87	160	0.766575	127	332	0.892678	243	201	0.674175	94	67	0.619342	199	159	0.661321
tRNA_Cys_GCA_14	26	27	CATTT	310	128	0.359951	91	65	0.521731	165	68	0.450995	78	27	0.397219	193	90	0.491559
tRNA_Cys_GCA_14	27	28	ATTTG	222	233	0.569559	69	94	0.682001	121	121	0.741337	66	45	0.598752	159	135	0.679814
tRNA_Cys_GCA_14	54	55	GTTCA	365	644	0.755256	269	593	0.848819	558	534	0.728639	188	193	0.754967	524	567	0.774686
tRNA_Cys_GCA_17	26	27	CATTT	232	107	0.388926	59	90	0.756795	154	80	0.528533	46	23	0.515288	122	78	0.603102
tRNA_Cys_GCA_17	27	28	ATTTG	264	79	0.251086	88	70	0.521673	179	61	0.370789	50	21	0.433505	153	61	0.417335
tRNA_Cys_GCA_17	38	39	GATCA	372	80	0.202681	168	88	0.423356	356	79	0.27437	112	17	0.194914	334	91	0.326211
tRNA_Cys_GCA_17	54	55	GTTCA	201	592	0.884041	192	584	0.928959	372	492	0.849294	149	141	0.724433	357	495	0.866608
tRNA_Cys_GCA_2	26	27	CATTT	312	145	0.390973	116	106	0.598024	483	275	0.560947	161	85	0.534186	530	232	0.470547
tRNA_Cys_GCA_2	27	28	ATTTG	258	200	0.484329	91	134	0.704637	397	370	0.714806	130	120	0.71119	385	377	0.733425
tRNA_Cys_GCA_2	38	39	GATCA	326	176	0.412831	243	149	0.469407	552	391	0.645968	192	116	0.585353	566	352	0.596227
tRNA_Cys_GCA_2	54	55	GTTCA	385	823	0.806442	458	1077	0.865796	744	764	0.755071	269	233	0.691336	679	770	0.792227
tRNA_Cys_GCA_4	26	27	CATTT	239	35	0.156231	59	39	0.49826	312	76	0.302276	122	17	0.188261	305	82	0.327086
tRNA_Cys_GCA_4	27	28	ATTTG	157	123	0.487273	43	55	0.663451	228	179	0.650601	82	61	0.630659	235	169	0.618215
tRNA_Cys_GCA_4	38	39	GATCA	321	119	0.315818	192	84	0.373442	627	205	0.377681	238	71	0.351176	629	193	0.359181
tRNA_Cys_GCA_4	54	55	GTTCA	828	3374	0.951146	715	2660	0.973059	1471	2241	0.900708	508	747	0.887959	1369	2208	0.921047
tRNA_Cys_GCA_5	27	27	CATTT	107	173	0.763205	51	97	0.821254	154	119	0.674227	59	42	0.643149	159	106	0.618599
tRNA_Cys_GCA_5	28	28	ATTTG	122	160	0.632049	56	94	0.741958	155	127	0.666506	61	44	0.619316	158	117	0.628974
tRNA_Cys_GCA_5	39	39	GATCA	252	95	0.319837	188	71	0.335164	444	69	0.199252	138	18	0.168765	413	64	0.198724
tRNA_Cys_GCA_5	55	55	GTTCA	384	760	0.786276	390	1000	0.887857	606	550	0.708791	210	163	0.650615	580	509	0.696223
tRNA_Cys_GCA_6	26	27	CATTT	148	31	0.212514	36	12	0.312629	153	52	0.39182	48	11	0.287655	146	36	0.305261
tRNA_Cys_GCA_6	27	28	ATTTG	60	45	0.475162	14	25	0.759184	95	78	0.667278	27	24	0.697004	97	60	0.563724
tRNA_Cys_GCA_6	38	39	GATCA	71	11	0.150817	56	15	0.255529	133	42	0.367484	37	13	0.399378	104	33	0.368881
tRNA_Cys_GCA_6	54	55	GTTCA	89	210	0.831479	150	344	0.859259	191	197	0.756722	73	63	0.689974	182	180	0.740981
tRNA_Cys_GCA_7	27	27	CATTT	116	94	0.552379	40	82	0.842239	126	73	0.567203	39	22	0.557629	149	78	0.531217
tRNA_Cys_GCA_7	28	28	ATTTG	100	115	0.595325	57	66	0.633894	123	87	0.612139	38	27	0.613795	133	101	0.638272
tRNA_Cys_GCA_7	39	39	GATCA	260	77	0.265017	191	99	0.420353	430	65	0.194165	135	20	0.190527	400	61	0.195772
tRNA_Cys_GCA_7	55	55	GTTCA	403	738	0.765419	427	965	0.855404	618	509	0.672583	197	175	0.700767	581	470	0.66591
tRNA_Cys_GCA_8	26	27	CATTT	115	63	0.436356	49	69	0.732604	122	71	0.568818	62	24	0.431198	151	68	0.479907
tRNA_Cys_GCA_8	27	28	ATTTG	113	69	0.41927	54	70	0.6674	106	100	0.719386	51	41	0.659417	130	94	0.620213
tRNA_Cys_GCA_8	38	39	GATCA	276	76	0.249791	235	95	0.352579	416	95	0.281229	151	46	0.357124	396	101	0.308831
tRNA_Cys_GCA_8	54	55	GTTCA	415	749	0.761459	380	1004	0.895308	640	561	0.695788	219	204	0.718528	578	568	0.738579
tRNA_Cys_GCA_9	27	28	ATTTG	47	19	0.316142	16	8	0.390068	46	32	0.606064	21	10	0.47391	59	31	0.506865
tRNA_Cys_GCA_9	54	55	GTTCA	106	198	0.770789	122	366	0.925764	217	186	0.687428	71	61	0.688303	174	187	0.772134
tRNA_Gln_CTG_1	13	13	TGTAA	3454	10579	0.914742	1322	3850	0.904349	3364	3999	0.818314	1113	1288	0.808222	3057	3311	0.783286
tRNA_Gln_CTG_1	28	28	TCTGG	11541	22718	0.806148	5221	10887	0.890916	10159	9941	0.8033	3234	3198	0.807606	8789	8427	0.794948
tRNA_Gln_CTG_1	39	39	AATCC	10685	43409	0.974914	5646	19583	0.932306	11881	16266	0.885486	3874	5124	0.870916	10113	13717	0.881555
tRNA_Gln_CTG_1	53	54	AGTTC	42073	12683	0.266552	21836	8088	0.319636	26125	6767	0.287701	8415	2059	0.27457	21973	5609	0.28429
tRNA_Gln_CTG_1	54	55	GTTCA	9087	44530	0.983937	5445	24211	1	11875	21206	0.956683	3665	6841	0.971862	9798	17951	0.965493
tRNA_Gln_CTG_2	13	13	TGTAA	2827	7735	0.888373	904	2108	0.850058	2208	2366	0.77925	780	736	0.731217	2035	2077	0.760866
tRNA_Gln_CTG_2	28	28	TCTGG	7682	12547	0.753905	2708	4152	0.797728	5570	4702	0.742867	1857	1507	0.726835	4909	3943	0.722662
tRNA_Gln_CTG_2	39	39	AATCC	5870	20126	0.937519	2136	6838	0.913644	5658	7089	0.847893	1843	2252	0.837197	4951	5823	0.820837
tRNA_Gln_CTG_2	54	55	GTTCA	3715	15063	0.950207	1820	6727	0.97171	5318	7584	0.876854	1726	2349	0.859792	4258	6310	0.890759
tRNA_Gln_CTG_3	13	13	TGTAA	545	1392	0.871584	200	443	0.836757	517	436	0.688924	170	138	0.674642	492	369	0.645201
tRNA_Gln_CTG_3	28	28	TCTGG	1917	1570	0.546764	774	627	0.589636	1378	604	0.491792	458	225	0.5323	1198	538	0.500267
tRNA_Gln_CTG_3	39	39	AATCC	1160	3337	0.895008	569	1439	0.854179	1205	1086	0.706074	426	353	0.670001	958	1000	0.769461
tRNA_Gln_CTG_3	54	55	GTTCG	894	2397	0.877975	540	1486	0.900049	1118	1037	0.731695	365	351	0.745449	924	901	0.750752
tRNA_Gln_CTG_4	13	13	TGTAA	964	3588	0.956834	379	1204	0.924087	1087	1171	0.781258	389	352	0.715418	953	967	0.758658
tRNA_Gln_CTG_4	28	28	TCTGG	5484	4195	0.526256	1979	1532	0.574866	3418	1791	0.555928	1180	536	0.504281	2843	1415	0.537038
tRNA_Gln_CTG_4	39	39	AATCC	2231	8659	0.965207	921	3229	0.934747	2378	3216	0.880316	758	1067	0.897168	1952	2667	0.884628
tRNA_Gln_CTG_4	54	55	GTTCG	1474	4783	0.921672	804	2577	0.935436	2131	2702	0.850472	673	859	0.852961	1672	2140	0.853999
tRNA_Gln_CTG_5	13	13	TGTAA	747	1204	0.747218	241	394	0.753252	524	380	0.632783	176	111	0.582014	454	255	0.541061
tRNA_Gln_CTG_5	28	28	TCTGG	1086	1051	0.597411	337	383	0.701007	684	399	0.596284	230	106	0.509404	538	324	0.608508
tRNA_Gln_CTG_5	39	39	AATCC	292	471	0.730033	109	183	0.73626	275	195	0.603928	120	62	0.475699	228	160	0.59957
tRNA_Gln_CTG_5	53	54	AGTTC	1156	248	0.202148	755	149	0.193172	519	136	0.290426	183	40	0.249879	432	108	0.279474
tRNA_Gln_CTG_5	54	55	GTTCA	494	906	0.765826	322	581	0.793619	383	270	0.615332	132	90	0.603225	316	229	0.625393
tRNA_Gln_CTG_6	13	13	TGTAA	162	408	0.868095	57	136	0.855906	152	187	0.831161	46	56	0.827229	149	149	0.753148
tRNA_Gln_CTG_6	28	28	TCTGG	788	971	0.67077	304	320	0.675775	473	286	0.610054	173	95	0.573405	448	249	0.577945
tRNA_Gln_CTG_6	39	39	AATCC	877	1881	0.815616	296	627	0.805231	575	427	0.623367	202	154	0.634485	516	442	0.684222
tRNA_Gln_CTG_6	53	54	AGTTC	2197	327	0.147006	764	203	0.247259	893	139	0.185774	318	53	0.197492	831	121	0.174887
tRNA_Gln_CTG_6	54	55	GTTCA	662	1771	0.861889	272	675	0.879617	518	492	0.725816	200	167	0.677682	446	487	0.778083
tRNA_Gln_CTG_7	13	13	TGTAA	254	488	0.79691	79	135	0.765895	211	109	0.512293	72	34	0.482265	210	96	0.471641
tRNA_Gln_CTG_7	28	28	TCTGG	683	198	0.272005	179	60	0.330377	316	59	0.249899	102	23	0.293658	296	57	0.256693
tRNA_Gln_CTG_7	39	39	AATCC	158	335	0.812306	38	78	0.796192	116	71	0.5431	33	21	0.559008	86	57	0.575784
tRNA_Gln_TTG_1	13	13	TGTAA	734	2228	0.912693	318	776	0.861589	913	1046	0.804448	260	307	0.815783	853	1005	0.814964
tRNA_Gln_TTG_1	28	28	TCTGG	1706	3771	0.837086	733	1627	0.908771	1957	1575	0.723461	552	448	0.72687	1763	1582	0.767803
tRNA_Gln_TTG_1	39	39	AATCC	2123	6131	0.895988	952	2709	0.884771	2125	2121	0.750122	631	619	0.742644	2032	2018	0.74795
tRNA_Gln_TTG_1	53	54	AGTTC	5702	1516	0.241257	2695	1180	0.360683	3173	833	0.290863	894	218	0.273797	2820	781	0.303697
tRNA_Gln_TTG_1	54	55	GTTCA	1567	5280	0.913311	948	2823	0.924039	1987	1963	0.740567	557	535	0.730014	1786	1768	0.741326
tRNA_Gln_TTG_2	13	13	TGTAA	464	1052	0.841317	153	360	0.852359	428	433	0.757536	133	144	0.783155	401	442	0.789898
tRNA_Gln_TTG_2	28	28	TCTGG	1190	1971	0.757912	408	608	0.788725	919	715	0.709764	292	218	0.69315	884	762	0.751386
tRNA_Gln_TTG_2	39	39	AATCC	982	3697	0.958586	399	1147	0.887333	865	1145	0.871248	283	329	0.815852	846	1170	0.889739
tRNA_Gln_TTG_2	54	55	GTTCG	973	3243	0.927473	353	1370	0.975981	978	1207	0.840298	276	336	0.835137	895	1287	0.897382
tRNA_Gln_TTG_3	13	13	TGTAA	1868	8470	0.994911	516	2005	0.966443	1812	2901	0.927745	576	882	0.911735	1624	2317	0.886019
tRNA_Gln_TTG_3	28	28	TCTGG	3016	8152	0.887563	988	2461	0.940613	3078	2882	0.785217	927	856	0.779528	2519	2507	0.81024
tRNA_Gln_TTG_3	39	39	AATCC	2632	7953	0.907301	1053	2971	0.882618	2557	2973	0.815906	805	839	0.768798	2269	2442	0.782651
tRNA_Gln_TTG_3	53	54	AGTTC	6296	1491	0.219523	2798	1142	0.343094	3695	828	0.255176	1101	194	0.207463	3124	665	0.244336
tRNA_Gln_TTG_3	54	55	GTTCA	1652	5610	0.914944	928	2900	0.935157	2239	2183	0.735625	617	652	0.76581	1826	1861	0.752243
tRNA_Gln_TTG_4	13	13	TGTAA	120	53	0.366516	29	7	0.233796	57	10	0.223085	NA	NA	NA	73	3	0.0571803
tRNA_Gln_TTG_4	28	28	TCTGG	71	23	0.296296	NA	NA	NA	35	13	0.436147	NA	NA	NA	53	11	0.273762
tRNA_Glu_CTC_1	13	13	TCTAG	23063	56028	0.858201	7228	20919	0.961935	21172	22828	0.897762	6204	6739	0.900999	16459	17607	0.894318
tRNA_Glu_CTC_1	54	55	GTTCG	35813	138341	0.957933	24382	79204	0.938416	44532	56574	0.851201	13494	17223	0.852952	34597	45059	0.860535
tRNA_Glu_CTC_2	13	13	TCTAG	18484	40818	0.833661	3152	7046	0.893735	8459	7324	0.801918	2506	2193	0.806557	6993	5734	0.778286
tRNA_Glu_CTC_2	54	55	GTTCG	9921	31083	0.913949	4485	12319	0.899598	8848	9576	0.7905	2544	2969	0.819159	6567	7601	0.816026
tRNA_Glu_TTC_1	13	13	TCTAG	2230	7484	0.933969	1036	3128	0.972365	3309	3335	0.868258	1006	1102	0.904677	2861	2893	0.8697
tRNA_Glu_TTC_1	32	32	GGTTT	2788	11395	0.946542	1852	6759	0.951055	3997	7100	0.909263	1318	2216	0.891084	3343	5979	0.911504
tRNA_Glu_TTC_1	54	55	GTTCG	5630	23500	0.972915	4914	16697	0.948262	9610	12340	0.855222	2798	3633	0.859391	7519	10119	0.872791
tRNA_Glu_TTC_2	13	13	TCTAG	2207	7159	0.92655	739	2281	0.977709	2153	2295	0.892764	680	669	0.8577	2273	2216	0.853725
tRNA_Glu_TTC_2	32	32	GGTTT	2555	9955	0.937513	1277	4311	0.934742	2452	4239	0.900324	721	1199	0.88742	2341	4209	0.913226
tRNA_Glu_TTC_2	54	55	GTTCG	5719	19618	0.933614	3336	9971	0.919555	5826	7139	0.837602	1608	1931	0.829972	5566	6965	0.845513
tRNA_Glu_TTC_3	13	13	TCTAG	2144	4983	0.846931	474	1324	0.953025	1297	1111	0.797255	389	347	0.814907	1121	899	0.768683
tRNA_Glu_TTC_3	54	55	GTTCG	2124	7601	0.94247	1377	4266	0.927777	2209	2724	0.839987	675	794	0.822147	2053	2381	0.816782
tRNA_Glu_TTC_4	13	13	TCTAG	2487	6422	0.873401	843	2394	0.957199	2605	2715	0.882923	831	843	0.871105	2196	2172	0.860027
tRNA_Glu_TTC_4	54	55	GTTCG	10432	32106	0.909966	6726	16745	0.875381	12459	11264	0.721943	3997	3545	0.714653	9995	9267	0.731538
tRNA_Gly_CCC_1	53	55	GTTCA	12893	58757	0.971491	7676	32206	0.997091	11792	19267	0.925634	4079	6686	0.926762	10879	18337	0.936586
tRNA_Gly_CCC_2	13	13	TGTAG	3872	15329	0.946219	2402	7759	0.951616	5782	8246	0.921055	1824	2576	0.917322	5680	7456	0.889193
tRNA_Gly_CCC_2	38	39	ATTCT	7758	49164	1	4634	27906	1	9327	21545	1	2780	6566	1	9107	20969	1
tRNA_Gly_CCC_2	53	55	GTTCG	12779	48780	0.955573	9103	31919	0.955009	15037	21775	0.899965	4610	6561	0.893566	14126	21522	0.918602
tRNA_Gly_GCC_1	53	55	GTTCG	78464	339242	0.979488	47556	186721	0.978302	76971	121743	0.932204	26742	42145	0.930899	69506	114396	0.946535
tRNA_Gly_GCC_2	53	55	GTTCG	46280	206019	0.984833	40033	160244	0.982122	57398	90599	0.931462	18494	29393	0.93395	48718	79789	0.94477
tRNA_Gly_GCC_3	53	55	GTTTG	1049	560	0.385689	296	246	0.54202	1061	286	0.319753	366	87	0.288977	962	278	0.337775
tRNA_Gly_TCC_1	13	13	TATAG	2603	9833	0.969298	1491	5238	0.937289	4036	5097	1	1309	1520	0.97281	3392	4213	1
tRNA_Gly_TCC_1	54	55	GTTCG	5682	20499	0.944139	5403	19621	0.962388	9214	11981	0.859932	2839	3937	0.883951	7265	10041	0.882703
tRNA_Gly_TCC_2	13	13	TATAG	12345	48793	0.978401	4502	15851	0.93775	10612	14663	1	3594	4791	1	9090	12325	1
tRNA_Gly_TCC_2	54	55	GTTCG	8749	34400	0.961418	7286	27011	0.966667	13837	19501	0.889941	4508	6244	0.883506	11173	16275	0.902131
tRNA_Gly_TCC_3	13	13	TATAG	4195	16304	0.975047	1781	5815	0.921718	4809	5502	0.966086	1546	1845	0.985203	4065	4701	0.970959
tRNA_Gly_TCC_3	54	55	GTTCG	6003	22089	0.948181	5429	19588	0.961035	9548	12092	0.850025	3031	3913	0.857237	7531	10449	0.884142
tRNA_His_GTG_1	14	13	TATAG	16345	63611	0.975316	6090	20217	0.925305	19180	26979	1	6775	9235	1	18418	25666	1
tRNA_His_GTG_1	29	28	TCTGC	101057	23022	0.22599	33183	8868	0.262748	53297	10544	0.256459	17916	3511	0.254278	49625	9731	0.254419
tRNA_His_GTG_1	33	32	CGTTG	20992	91788	0.959419	8699	31176	0.979791	22009	35562	0.886778	7277	11864	0.889826	20192	32785	0.88843
tRNA_His_GTG_1	55	55	GTTCG	34299	137793	0.965606	13876	50827	0.964181	27511	41621	0.91603	8795	13293	0.915678	24798	38985	0.930006
tRNA_Ile_AAT_1	28	27	CGTGG	133	107	0.548181	NA	NA	NA	27	4	0.194533	30	14	0.487157	NA	NA	NA
tRNA_Ile_AAT_1	56	55	GTTCG	3848	10939	0.89181	2034	5184	0.881256	4313	3557	0.687099	1323	1065	0.677962	3334	2688	0.678546
tRNA_Ile_AAT_12	56	55	GTTCG	386	968	0.861706	235	623	0.890988	454	417	0.727964	131	133	0.766141	395	357	0.721823
tRNA_Ile_AAT_2	28	27	CGTGG	48	20	0.360941	17	12	0.535079	43	10	0.286809	18	3	0.215921	40	2	0.0685827
tRNA_Ile_AAT_2	31	30	GGTGC	82	11	0.143505	60	0	0	78	1	0.0181884	33	0	0	67	0	0
tRNA_Ile_AAT_2	56	55	GTTCG	1690	3831	0.836241	848	1623	0.805662	1475	850	0.555338	415	257	0.581039	1171	763	0.599464
tRNA_Ile_AAT_3	31	30	GGTGC	46	7	0.160483	53	0	0	50	0	0	NA	NA	NA	28	0	0
tRNA_Ile_AAT_3	56	55	GTTCG	1671	3855	0.840741	787	1634	0.827963	1389	930	0.609403	438	264	0.571319	1150	763	0.60607
tRNA_Ile_AAT_4	28	27	CGTGG	54	14	0.252044	27	7	0.26572	50	12	0.294342	16	6	0.416836	42	15	0.402032
tRNA_Ile_AAT_4	56	55	GTTCG	1126	3580	0.917199	803	2151	0.893522	1393	1752	0.847424	427	510	0.827922	1079	1326	0.838693
tRNA_Ile_AAT_5	28	27	CGTGG	84	31	0.330638	54	17	0.309192	144	34	0.290417	37	17	0.481948	106	36	0.387123
tRNA_Ile_AAT_5	56	55	GTTCG	3848	10655	0.885638	2093	5503	0.88896	4306	3550	0.686968	1304	1095	0.693917	3351	2867	0.700997
tRNA_Ile_AAT_6	28	27	CGTGG	104	44	0.364864	24	13	0.454182	130	70	0.536381	43	21	0.502539	147	43	0.345036
tRNA_Ile_AAT_6	31	30	GGTGC	190	85	0.378351	143	0	0	380	1	0.00293542	102	6	0.083401	326	0	0
tRNA_Ile_AAT_6	56	55	GTTCG	2773	10366	0.951379	1489	4304	0.911749	3957	4991	0.848497	1198	1454	0.833986	3219	4069	0.849316
tRNA_Ile_AAT_7	56	55	GTTCG	3667	10652	0.89682	2155	5291	0.871871	4416	3691	0.692157	1357	1029	0.655517	3217	2809	0.708724
tRNA_Ile_AAT_8	28	27	CGTGG	106	100	0.597058	71	80	0.685373	242	100	0.447268	72	34	0.491137	221	93	0.453116
tRNA_Ile_AAT_8	31	30	GGTGC	140	111	0.542217	304	0	0	491	0	0	121	13	0.146427	427	1	0.00249727
tRNA_Ile_AAT_8	56	55	GTTCG	3779	10480	0.885999	2101	5402	0.883441	4407	3560	0.679278	1325	1140	0.703123	3378	2733	0.679862
tRNA_Ile_TAT_1	31	30	GGTAC	143	87	0.446906	74	0	0	256	6	0.0280406	53	9	0.212237	287	5	0.0193362
tRNA_Ile_TAT_1	35	34	CTTAT	131	183	0.671083	39	60	0.737109	202	124	0.590451	57	33	0.568724	211	156	0.661333
tRNA_Ile_TAT_1	40	39	AATGC	340	615	0.856887	122	288	0.889876	437	372	0.732324	111	98	0.746849	422	412	0.787038
tRNA_Ile_TAT_1	56	55	GTTCG	903	2971	0.924681	432	1239	0.909909	996	993	0.759213	264	282	0.785507	963	992	0.771677
tRNA_Ile_TAT_2	31	30	GGTAC	195	197	0.59588	346	1	0.00252369	767	12	0.0167465	160	21	0.168336	863	8	0.00737623
tRNA_Ile_TAT_2	35	34	CTTAT	224	380	0.725182	140	316	0.844242	623	430	0.634834	148	113	0.673832	625	521	0.708202
tRNA_Ile_TAT_2	40	39	AATGC	867	1364	0.813357	558	1086	0.836674	1390	1257	0.756417	415	313	0.684488	1516	1334	0.74552
tRNA_Ile_TAT_2	56	55	GTTCG	1876	5097	0.881139	1522	4247	0.903387	3041	3294	0.790822	879	853	0.748914	3191	3510	0.79667
tRNA_Ile_TAT_3	31	30	GGTAC	188	119	0.458126	146	1	0.0072949	350	5	0.014758	93	8	0.112872	386	4	0.00899062
tRNA_Ile_TAT_3	35	34	CTTAT	141	256	0.743508	82	118	0.717314	288	206	0.648545	74	56	0.670373	310	228	0.659309
tRNA_Ile_TAT_3	40	39	AATGC	388	761	0.881375	254	542	0.862504	649	619	0.777697	203	144	0.660541	739	618	0.725263
tRNA_Ile_TAT_3	56	55	GTTCA	957	2841	0.885816	692	2045	0.922253	1388	1622	0.803431	401	435	0.775628	1352	1602	0.808601
tRNA_Leu_AAG_1	21	20B	TCTAA	571	358	0.489339	165	189	0.690255	525	186	0.455635	186	50	0.368263	435	144	0.432978
tRNA_Leu_AAG_1	33	32	GATTA	329	133	0.322839	102	45	0.359391	251	93	0.407556	93	29	0.355313	237	63	0.310975
tRNA_Leu_AAG_1	40	39	GCTCC	1071	206	0.161736	468	73	0.138343	937	71	0.089352	338	27	0.0950994	850	72	0.101793
tRNA_Leu_AAG_1	47	e12	TCTCT	2042	2422	0.661866	960	1276	0.716114	1472	775	0.579589	516	257	0.558466	1324	671	0.565041
tRNA_Leu_AAG_1	49	e1	TCTTC	2416	2407	0.577082	1113	1258	0.658551	1604	794	0.538215	535	274	0.550684	1368	725	0.563354
tRNA_Leu_AAG_1	64	55	GTTCG	3519	6751	0.791976	1624	3214	0.814904	2077	1384	0.607648	703	430	0.576589	1741	1263	0.639002
tRNA_Leu_AAG_2	21	20B	TCTAA	650	488	0.544827	205	241	0.698633	887	464	0.599408	299	171	0.635209	789	424	0.610119
tRNA_Leu_AAG_2	33	32	GATTA	479	361	0.491122	148	188	0.672956	827	589	0.640588	294	235	0.685838	730	525	0.644377
tRNA_Leu_AAG_2	40	39	GCTCC	5512	769	0.11422	3424	498	0.128348	9870	788	0.0950384	3229	278	0.103709	8681	697	0.0956687
tRNA_Leu_AAG_2	47	e12	TCTCT	13345	31390	0.857718	7348	17414	0.883374	16904	18308	0.87696	5661	5977	0.866155	14466	15611	0.875428
tRNA_Leu_AAG_2	49	e1	TCTTC	13954	33518	0.820523	7948	18208	0.866661	18535	19187	0.830214	6126	6335	0.829793	15551	16437	0.838779
tRNA_Leu_AAG_2	64	55	GTTCG	13548	75687	1	8203	34721	0.992938	20151	34176	0.957258	6743	11232	0.950835	16644	28889	0.965471
tRNA_Leu_AAG_3	21	20B	TCTAA	537	310	0.464618	150	150	0.646302	511	159	0.412967	180	50	0.377972	410	157	0.482499
tRNA_Leu_AAG_3	33	32	GATTA	265	65	0.215015	36	37	0.607775	259	77	0.341649	85	24	0.327272	244	64	0.307441
tRNA_Leu_AAG_3	47	e12	TCTCT	1327	1903	0.719223	547	1060	0.828323	1333	1131	0.77345	460	360	0.739495	1129	901	0.74768
tRNA_Leu_AAG_3	49	e1	TCTTC	1483	1961	0.659795	654	1034	0.761606	1444	1134	0.717111	466	389	0.741938	1206	936	0.712339
tRNA_Leu_AAG_3	64	55	GTTCA	1262	5339	0.958123	685	2333	0.954314	1508	2177	0.881289	462	766	0.930801	1268	1847	0.884536
tRNA_Leu_CAA_1	21	20B	TCTAA	725	628	0.589936	185	210	0.687335	1816	1546	0.803871	572	492	0.80837	1420	1189	0.796643
tRNA_Leu_CAA_1	39	38	AGTTC	1539	887	0.423485	536	299	0.424919	3495	2672	0.61415	1083	899	0.643286	2803	2227	0.627737
tRNA_Leu_CAA_1	40	39	GTTCT	3089	463	0.141785	1417	144	0.0988674	5771	2146	0.39612	1863	647	0.375719	4682	1694	0.387867
tRNA_Leu_CAA_1	47	e12	TCTCC	12374	5776	0.377856	5478	3875	0.515496	12787	4539	0.428875	4087	1451	0.428929	10103	3766	0.445029
tRNA_Leu_CAA_1	65	55	GTTCG	4444	18671	0.974145	2975	10064	0.947304	7577	11767	0.925565	2405	3699	0.922048	5896	9563	0.94128
tRNA_Leu_CAA_2	21	20B	TCTAA	690	432	0.488912	152	133	0.603082	1067	694	0.688372	361	218	0.657485	849	564	0.697255
tRNA_Leu_CAA_2	39	38	AGTTC	538	662	0.64138	168	171	0.600403	1259	1310	0.724122	404	436	0.737209	1069	1093	0.717844
tRNA_Leu_CAA_2	40	39	GTTCT	1107	477	0.348064	472	117	0.231531	1904	1235	0.583934	621	410	0.590433	1603	1007	0.57225
tRNA_Leu_CAA_2	47	e12	TCTCC	5473	1027	0.174575	2504	644	0.246145	5343	805	0.207563	1812	233	0.17885	4419	695	0.215946
tRNA_Leu_CAA_2	66	55	GTTCG	2392	7942	0.926647	1481	4203	0.907412	3231	4371	0.874736	1068	1500	0.888666	2522	3754	0.910083
tRNA_Leu_CAA_3	21	20B	TCTAA	616	407	0.505283	179	134	0.553094	702	446	0.678548	272	151	0.623166	572	369	0.684932
tRNA_Leu_CAA_3	39	38	AGTTC	423	549	0.656778	74	102	0.690482	695	701	0.712964	289	258	0.669228	629	629	0.709881
tRNA_Leu_CAA_3	40	39	GTTCT	1037	325	0.272556	260	35	0.13178	1060	640	0.557895	394	266	0.598657	970	539	0.528304
tRNA_Leu_CAA_3	47	e12	TCTCC	5020	946	0.175291	1355	329	0.234322	3034	499	0.224963	1149	193	0.229312	2607	465	0.242067
tRNA_Leu_CAA_3	66	55	GTTCG	2354	8043	0.932773	1261	3291	0.887136	2518	2941	0.819461	816	1023	0.846213	1969	2547	0.85798
tRNA_Leu_CAA_4	21	20B	TCTAA	716	669	0.614038	169	237	0.754887	1589	1369	0.809085	538	461	0.80671	1345	1064	0.771957
tRNA_Leu_CAA_4	39	38	AGTTC	827	1226	0.694678	331	421	0.666853	2269	2527	0.74847	774	841	0.739641	2003	2010	0.711132
tRNA_Leu_CAA_4	40	39	GTTCT	1851	887	0.37563	899	278	0.278355	3516	2353	0.595418	1178	766	0.584849	3014	1922	0.577714
tRNA_Leu_CAA_4	47	e12	TCTCC	6702	4581	0.489206	3508	2610	0.531298	7872	3485	0.504678	2478	1164	0.526205	6381	2996	0.526036
tRNA_Leu_CAA_4	66	55	GTTCG	3251	11968	0.948273	2108	7021	0.943917	4995	7625	0.919308	1613	2449	0.917333	4145	6325	0.919166
tRNA_Leu_CAG_1	21	20B	TCTAA	2286	3359	0.757042	728	1216	0.809047	3084	2234	0.734024	968	687	0.725282	2800	1986	0.725025
tRNA_Leu_CAG_1	39	38	GGTCG	2752	3051	0.626196	1291	1727	0.712278	3732	3511	0.717247	1230	1164	0.719428	3494	3233	0.711109
tRNA_Leu_CAG_1	47	e12	TCTCC	5109	6671	0.692554	3042	4052	0.716973	7218	3626	0.551155	2408	1240	0.560502	6752	3534	0.566686
tRNA_Leu_CAG_1	65	55	GTTCG	6129	23283	0.95461	4157	14574	0.954976	8161	11122	0.877477	2781	3723	0.870827	7573	10737	0.892158
tRNA_Leu_CAG_2	21	20B	TCTAA	2309	3389	0.756697	689	1182	0.81713	3271	2652	0.782618	1053	844	0.777641	2951	2299	0.765331
tRNA_Leu_CAG_2	39	38	GGTCG	2772	2875	0.606374	1330	1824	0.719869	4247	4244	0.739587	1435	1434	0.739591	3773	3611	0.723597
tRNA_Leu_CAG_2	47	e12	TCTCC	4928	6087	0.675188	2899	4455	0.761416	8111	4769	0.611763	2719	1601	0.612334	6908	4052	0.610824
tRNA_Leu_CAG_2	65	55	GTTCG	3678	14014	0.955207	2860	10140	0.957355	6878	10095	0.904921	2285	3435	0.913701	5728	8412	0.905134
tRNA_Leu_TAA_1	27	27	CGTTG	223	33	0.143632	130	24	0.192903	946	171	0.216864	310	69	0.258633	838	159	0.226076
tRNA_Leu_TAA_1	28	28	GTTGG	479	163	0.297343	260	104	0.353606	1700	473	0.332793	571	155	0.326414	1474	367	0.304779
tRNA_Leu_TAA_1	39	39	GATCC	1454	745	0.35719	797	259	0.238513	2936	1285	0.412567	965	468	0.451778	2337	1028	0.414457
tRNA_Leu_TAA_1	65	55	GTTCG	3070	14144	0.990998	1856	7075	0.97236	4392	6975	0.933674	1471	2257	0.921166	3452	5590	0.940703
tRNA_Leu_TAA_2	27	27	CGTTG	138	36	0.236519	56	12	0.218832	398	119	0.32801	138	38	0.307442	362	80	0.257101
tRNA_Leu_TAA_2	28	28	GTTGG	350	139	0.332899	151	75	0.411697	834	306	0.410383	298	76	0.310682	706	236	0.383032
tRNA_Leu_TAA_2	39	39	GATCC	987	351	0.255096	514	123	0.166987	1498	655	0.412208	476	193	0.384359	1223	505	0.391004
tRNA_Leu_TAA_2	65	55	GTTCG	1867	8652	0.992034	858	3441	0.9825	1671	2814	0.954735	567	895	0.931473	1342	2406	0.976879
tRNA_Leu_TAA_3	27	27	CGTTG	81	11	0.132507	39	14	0.329046	286	43	0.184581	96	9	0.119719	225	47	0.245276
tRNA_Leu_TAA_3	28	28	GTTGG	141	37	0.243437	96	19	0.201912	501	119	0.293445	155	38	0.301022	384	73	0.244219
tRNA_Leu_TAA_3	39	39	GATCC	541	171	0.225502	279	55	0.128021	853	345	0.383457	284	137	0.449704	611	272	0.418957
tRNA_Leu_TAA_3	65	55	GTTCG	1109	5391	1	632	2531	0.982218	1359	2286	0.954331	478	736	0.92245	1001	1707	0.959204
tRNA_Leu_TAG_1	21	20B	TCTAA	1175	2072	0.812054	356	605	0.814284	1837	1527	0.79347	621	449	0.733222	1579	1313	0.793623
tRNA_Leu_TAG_1	33	32	GATTT	948	2989	0.906105	290	964	0.908503	1762	2668	0.89359	524	860	0.922022	1507	2332	0.901308
tRNA_Leu_TAG_1	40	39	GCTCC	1821	3596	0.775835	761	967	0.671662	2679	2028	0.67514	868	605	0.642435	2349	1677	0.651888
tRNA_Leu_TAG_1	47	e12	TCTCT	3443	4898	0.71683	1320	2125	0.77436	3406	2672	0.740504	1102	839	0.727988	2968	2283	0.732274
tRNA_Leu_TAG_1	49	e1	TCTTC	3856	4721	0.637485	1574	1982	0.692228	3496	2693	0.7093	1102	832	0.701189	2940	2354	0.724969
tRNA_Leu_TAG_1	64	55	GTTCG	3885	8837	0.837122	1715	3944	0.855073	3188	3173	0.758565	1059	976	0.729256	2611	2733	0.777775
tRNA_Leu_TAG_2	21	20B	TCTAA	1498	3240	0.870407	475	975	0.869859	2402	2240	0.843757	822	704	0.806492	2136	1927	0.829228
tRNA_Leu_TAG_2	33	32	GATTT	831	3319	0.954644	337	1054	0.895473	1788	2884	0.91594	622	985	0.909472	1692	2462	0.879359
tRNA_Leu_TAG_2	40	39	GCTCC	2311	3703	0.717048	885	1048	0.649755	3350	2035	0.589086	1148	668	0.572733	2866	1865	0.615588
tRNA_Leu_TAG_2	47	e12	TCTCT	6754	9085	0.700047	2191	3174	0.742541	5155	4036	0.739666	1717	1330	0.735198	4449	3437	0.734078
tRNA_Leu_TAG_2	49	e1	TCTTC	7506	9277	0.640232	2440	3208	0.705579	5533	3991	0.682852	1822	1334	0.688839	4711	3465	0.690671
tRNA_Leu_TAG_2	64	55	GTTCG	5757	25726	0.985526	1928	7061	0.964148	4554	6800	0.911236	1423	2286	0.937825	3658	5856	0.936566
tRNA_Leu_TAG_3	21	20B	TCTAA	1151	2825	0.90447	536	1047	0.85558	2600	2307	0.821964	830	736	0.821687	2204	1936	0.817552
tRNA_Leu_TAG_3	33	32	GATTT	1157	3062	0.866074	406	1344	0.907627	2285	3304	0.877099	704	1108	0.907296	1905	2822	0.885771
tRNA_Leu_TAG_3	40	39	GCTCC	2714	3350	0.639706	1144	1151	0.598721	3686	2373	0.611429	1231	775	0.602802	3283	2000	0.590176
tRNA_Leu_TAG_3	48	e13	CATTT	3903	11503	0.922713	1697	4841	0.927941	4800	5437	0.821779	1532	1840	0.844338	4221	4787	0.82225
tRNA_Leu_TAG_3	49	e1	ATTTC	4837	11170	0.790326	2171	4606	0.825046	5300	5467	0.71718	1730	1787	0.71768	4682	4744	0.710766
tRNA_Leu_TAG_3	64	55	GTTCG	5344	20280	0.954404	2543	8360	0.941052	5121	7933	0.924656	1737	2531	0.902251	4367	6903	0.931986
tRNA_Lys_CTT_1	27	27	CATGG	8624	18883	0.843949	4214	11699	0.944203	11416	13626	0.866859	3661	4212	0.852289	9435	11413	0.872144
tRNA_Lys_CTT_1	39	39	AATCC	6324	25070	0.969739	4530	16223	0.939529	12046	17302	0.905612	3696	5606	0.928274	10187	14761	0.909282
tRNA_Lys_CTT_1	55	55	GTTCG	9949	22766	0.838655	6432	16957	0.889623	14428	15712	0.792855	4466	4867	0.793133	12230	13915	0.809517
tRNA_Lys_CTT_2	27	27	CATGA	17425	54029	1	7086	22446	1	20601	29729	1	6542	9191	1	17088	25208	1
tRNA_Lys_CTT_2	39	39	AATCT	11466	45852	0.971848	5697	20306	0.975223	17285	26279	0.909498	5674	8212	0.891247	14773	22578	0.911433
tRNA_Lys_CTT_2	55	55	GTTCG	13662	35142	0.867939	7046	18529	0.889005	17919	19939	0.801059	5463	6161	0.806161	15335	17493	0.810499
tRNA_Lys_CTT_3	27	27	CATGA	3406	4310	0.843711	914	1351	0.824858	1999	1190	0.658053	640	423	0.701797	1614	1077	0.705846
tRNA_Lys_CTT_3	39	39	AATCT	1224	2593	0.822837	599	1154	0.819468	1042	545	0.509	353	166	0.472668	877	475	0.521202
tRNA_Lys_CTT_3	55	55	GTTCG	6038	7323	0.659624	3125	4428	0.718768	4525	1928	0.453419	1279	553	0.458117	3818	1747	0.476529
tRNA_Lys_CTT_4	27	27	CATGG	5091	7993	0.75091	1530	3363	0.882627	3921	3271	0.724376	1316	1065	0.71238	3092	2704	0.74307
tRNA_Lys_CTT_4	39	39	AATCT	3343	9617	0.900317	1266	3310	0.902089	2833	2730	0.736103	863	867	0.752156	2344	2334	0.748727
tRNA_Lys_CTT_4	55	55	GTTCG	7571	12301	0.745534	3666	6079	0.765009	5932	3489	0.562586	1697	1024	0.571722	4877	3141	0.595231
tRNA_Lys_CTT_5	27	27	CATGA	2463	695	0.328076	472	267	0.497946	1450	276	0.28148	473	102	0.312354	1203	235	0.287685
tRNA_Lys_CTT_5	39	39	AATCT	683	792	0.646958	203	276	0.715174	620	364	0.549856	224	118	0.511488	533	255	0.478461
tRNA_Lys_CTT_5	55	55	GTTCG	504	405	0.535414	136	115	0.56103	271	92	0.384271	104	40	0.421389	207	96	0.480962
tRNA_Lys_TTT_1	27	27	CATCA	474	109	0.2267	326	124	0.33875	348	105	0.351305	120	30	0.30272	414	114	0.327036
tRNA_Lys_TTT_1	39	39	AATCT	123	76	0.455441	73	50	0.499605	232	85	0.392962	84	25	0.333182	270	95	0.380838
tRNA_Lys_TTT_1	55	55	GTTCA	285	737	0.853833	220	634	0.916329	458	535	0.803283	163	132	0.666307	531	611	0.797665
tRNA_Lys_TTT_2	27	27	CATCA	455	107	0.230892	301	115	0.339847	329	91	0.328194	109	33	0.352231	440	87	0.249356
tRNA_Lys_TTT_2	39	39	AATCT	183	93	0.399911	86	52	0.461886	213	66	0.344282	59	20	0.36988	268	65	0.28052
tRNA_Lys_TTT_2	55	55	GTTCA	486	744	0.715556	248	439	0.788163	433	241	0.531465	96	58	0.56005	546	312	0.540568
tRNA_Lys_TTT_3	27	27	CATCA	4167	3471	0.553909	1353	1368	0.620132	1927	1075	0.544353	597	326	0.536865	2533	1558	0.57911
tRNA_Lys_TTT_3	39	39	AATCT	2431	702	0.260459	1311	321	0.233073	3528	620	0.210035	880	160	0.21678	4392	739	0.201645
tRNA_Lys_TTT_3	55	55	GTTCA	7310	22968	0.89836	4475	13154	0.921	9267	9895	0.769705	2308	2335	0.749486	11349	13444	0.808502
tRNA_Lys_TTT_4	27	27	CATCA	1398	734	0.419147	556	492	0.578903	810	481	0.56649	249	153	0.578745	973	592	0.575196
tRNA_Lys_TTT_4	39	39	AATCT	216	108	0.395435	119	31	0.245746	228	69	0.337752	57	19	0.365001	293	93	0.351024
tRNA_Lys_TTT_4	55	55	GTTCA	484	705	0.70135	234	431	0.799457	442	200	0.4624	118	67	0.538357	567	328	0.544835
tRNA_Lys_TTT_5	27	27	CATCA	3890	3181	0.548316	1232	1273	0.626855	1538	758	0.501625	458	208	0.474378	1949	1057	0.534472
tRNA_Lys_TTT_5	39	39	AATCT	86	69	0.533574	28	31	0.650672	108	57	0.512144	21	20	0.731576	130	49	0.401601
tRNA_Lys_TTT_5	55	55	GTTCA	582	563	0.580944	309	298	0.60459	462	202	0.451436	109	60	0.527659	567	295	0.508454
tRNA_Lys_TTT_6	27	27	CATCA	819	315	0.337795	415	319	0.535729	537	305	0.550677	151	93	0.579587	720	478	0.606869
tRNA_Lys_TTT_6	39	39	AATCT	298	121	0.340403	178	60	0.303462	520	86	0.198387	111	28	0.290145	683	121	0.21162
tRNA_Lys_TTT_6	55	55	GTTCA	838	2232	0.860852	498	1392	0.909038	1147	1293	0.790003	254	263	0.75818	1488	1636	0.780657
tRNA_Met_CAT_1	27	27	CGTCA	906	2483	0.92599	522	969	0.79325	2880	3491	0.797336	870	1041	0.792602	2709	3223	0.790512
tRNA_Met_CAT_1	31	31	AGTCT	1937	3661	0.77039	884	2027	0.817914	3827	4589	0.781907	1172	1400	0.780501	3567	4297	0.783603
tRNA_Met_CAT_1	39	39	AATCT	1988	6489	0.929261	1076	3281	0.93982	4417	5035	0.800767	1296	1546	0.818174	4150	4814	0.807467
tRNA_Met_CAT_1	55	55	GTTCG	3986	16187	0.967683	3025	9758	0.936861	7141	8415	0.822826	1994	2515	0.848489	6653	8096	0.834983
tRNA_Met_CAT_2	27	27	CGTCA	335	178	0.433694	184	66	0.316952	533	404	0.62513	211	103	0.473052	512	329	0.566206
tRNA_Met_CAT_2	31	31	AGTCT	609	716	0.632743	298	443	0.69914	773	619	0.632704	270	190	0.58577	746	519	0.581667
tRNA_Met_CAT_2	39	39	AATCT	940	1908	0.811244	465	963	0.839882	1103	838	0.645146	393	245	0.571581	1051	725	0.608898
tRNA_Met_CAT_2	55	55	GTTCG	2074	4096	0.799855	1199	2580	0.837558	2149	1427	0.606374	666	436	0.60118	1967	1273	0.596996
tRNA_Met_CAT_3	27	27	CGTCA	765	362	0.400798	343	94	0.2566	1394	940	0.583223	425	308	0.608952	1238	776	0.557509
tRNA_Met_CAT_3	31	31	AGTCT	1400	1899	0.675455	567	1252	0.808224	1903	2206	0.769446	614	660	0.741534	1643	1904	0.76933
tRNA_Met_CAT_3	39	39	AATCT	1579	4262	0.885022	806	2728	0.963815	2692	3210	0.81802	874	952	0.783298	2517	2806	0.79222
tRNA_Met_CAT_3	55	55	GTTCG	3079	11409	0.949598	2387	8236	0.951566	4998	7121	0.893971	1586	2182	0.881001	4698	6542	0.885487
tRNA_Met_CAT_4	27	27	CGTCA	392	457	0.677874	309	111	0.317305	981	894	0.692422	275	309	0.769554	815	814	0.726178
tRNA_Met_CAT_4	31	31	AGTCT	762	877	0.626328	427	450	0.596955	1237	1139	0.684165	352	368	0.731237	1105	975	0.668402
tRNA_Met_CAT_4	39	39	AATCT	1059	2034	0.796013	557	998	0.798509	1643	1151	0.614652	504	378	0.640267	1369	1057	0.651252
tRNA_Met_CAT_4	55	55	GTTCG	2051	4136	0.805477	1157	2649	0.85392	2566	1791	0.6247	769	570	0.647013	2237	1575	0.627912
tRNA_Met_CAT_6	27	27	CGTCA	747	390	0.428625	358	117	0.295125	1136	616	0.507811	367	198	0.506106	1108	576	0.493722
tRNA_Met_CAT_6	31	31	AGTCT	1689	2168	0.659057	681	1395	0.788536	1701	1880	0.751828	518	585	0.759807	1688	1767	0.731714
tRNA_Met_CAT_6	39	39	AATCT	1797	5462	0.913156	965	2831	0.930603	2427	3054	0.838545	758	889	0.811678	2454	2768	0.79672
tRNA_Met_CAT_6	55	55	GTTCG	3949	12827	0.92189	2744	8732	0.933824	5029	6361	0.849555	1519	1918	0.848904	4483	6052	0.873952
tRNA_Phe_GAA_1	27	27	CGTTA	147	51	0.328336	30	12	0.360024	272	85	0.360564	84	23	0.324718	279	75	0.319933
tRNA_Phe_GAA_1	28	28	GTTAG	198	82	0.33404	51	26	0.403901	524	168	0.370173	167	60	0.405357	520	145	0.329782
tRNA_Phe_GAA_1	55	55	GTTCG	14737	41294	0.888435	8006	24727	0.92708	20238	21819	0.789034	6472	6997	0.790091	16939	18984	0.803782
tRNA_Phe_GAA_2	27	27	CGTTA	96	28	0.286984	24	4	0.176597	97	12	0.162291	51	6	0.154811	122	11	0.119872
tRNA_Phe_GAA_2	28	28	GTTAG	110	21	0.174036	31	2	0.0558708	110	19	0.214216	65	4	0.068339	141	13	0.11153
tRNA_Phe_GAA_2	55	55	GTTCA	1019	2930	0.878603	669	1949	0.918897	1383	1002	0.625307	470	301	0.580719	1145	869	0.642339
tRNA_Phe_GAA_3	27	27	CGTTA	65	49	0.552534	9	11	0.699364	84	29	0.389285	30	12	0.434325	75	38	0.512655
tRNA_Phe_GAA_3	28	28	GTTAG	120	112	0.563272	21	30	0.718663	127	48	0.421639	50	15	0.350564	132	28	0.259478
tRNA_Phe_GAA_3	55	55	GTTCA	1038	2989	0.878936	713	2016	0.911795	1454	1085	0.63612	455	309	0.601792	1149	851	0.633369
tRNA_Phe_GAA_4	27	27	CGTTA	51	7	0.150166	NA	NA	NA	26	5	0.241595	NA	NA	NA	31	5	0.206897
tRNA_Phe_GAA_4	28	28	GTTAG	61	7	0.104791	NA	NA	NA	32	4	0.155131	NA	NA	NA	35	1	0.0190255
tRNA_Phe_GAA_4	56	55	GTTCA	815	2169	0.860663	490	1319	0.899893	838	665	0.658792	240	193	0.663711	754	539	0.620408
tRNA_Pro_AGG_1	13	13	TCTAG	476	508	0.623526	119	106	0.607016	246	94	0.473704	63	23	0.457906	222	72	0.418458
tRNA_Pro_AGG_1	31	32	GCTTA	289	283	0.581276	83	144	0.7736	237	104	0.466828	47	34	0.649563	194	111	0.560688
tRNA_Pro_AGG_1	37	38	GATGC	1750	574	0.321716	679	225	0.320106	813	234	0.346619	258	68	0.322933	785	240	0.363541
tRNA_Pro_AGG_1	53	54	GGTTC	13149	2444	0.180434	4882	1445	0.27288	3495	659	0.227684	1034	186	0.218737	3390	691	0.243138
tRNA_Pro_AGG_1	54	55	GTTCA	4493	11133	0.843522	2084	4264	0.828701	2545	1627	0.580088	746	477	0.580154	2446	1653	0.600021
tRNA_Pro_AGG_2	13	13	TCTAG	790	1091	0.70139	228	358	0.789385	526	211	0.490896	142	46	0.418078	475	187	0.484214
tRNA_Pro_AGG_2	31	32	GCTTA	793	1373	0.748729	246	645	0.885462	468	334	0.644318	121	104	0.717183	467	343	0.655461
tRNA_Pro_AGG_2	37	38	GGTGC	2598	4067	0.748954	982	1615	0.779902	1326	694	0.521231	418	223	0.527813	1336	725	0.533707
tRNA_Pro_AGG_2	53	54	GGTTC	16127	3150	0.188229	5842	1934	0.297401	4323	781	0.219544	1290	239	0.224311	4345	828	0.229739
tRNA_Pro_AGG_2	54	55	GTTCA	5192	14084	0.86515	2495	5274	0.837558	3133	1984	0.576707	972	566	0.54713	3056	2126	0.610517
tRNA_Pro_CGG_1	13	13	TCTAG	2389	5476	0.843361	710	1688	0.910692	2385	2067	0.802342	760	659	0.802562	2416	2046	0.792286
tRNA_Pro_CGG_1	31	32	GCTTC	5099	9883	0.76027	1816	3413	0.796363	4127	3854	0.736322	1357	1210	0.71801	4199	3946	0.738819
tRNA_Pro_CGG_1	37	38	GGTGC	5932	13989	0.862211	2216	4889	0.863148	4418	4822	0.792278	1378	1583	0.811669	4363	5110	0.818983
tRNA_Pro_CGG_1	53	54	GGTTC	22315	5658	0.233642	8260	3174	0.332237	8044	2509	0.342165	2581	743	0.321578	8098	2619	0.351753
tRNA_Pro_CGG_1	54	55	GTTCA	6877	20701	0.888921	3218	8133	0.884234	5388	5171	0.729709	1715	1586	0.715812	5378	5300	0.739645
tRNA_Pro_CGG_2	13	13	TCTAG	813	963	0.655245	194	184	0.627444	568	310	0.607746	171	95	0.614864	531	267	0.575394
tRNA_Pro_CGG_2	31	32	GCTTC	1739	288	0.14579	440	87	0.183307	1253	146	0.13512	400	46	0.133181	1107	151	0.160011
tRNA_Pro_CGG_2	37	38	GGTGT	1038	989	0.574685	312	311	0.610342	1010	656	0.592085	309	207	0.603632	891	575	0.589692
tRNA_Pro_CGG_2	53	54	GGTTC	12590	2153	0.167927	4605	1193	0.245588	4388	926	0.250281	1299	275	0.250942	4192	901	0.254118
tRNA_Pro_CGG_2	54	55	GTTCA	4143	10635	0.852068	1978	3849	0.814863	2935	2402	0.670219	867	717	0.674098	2781	2354	0.682755
tRNA_Pro_TGG_1	13	13	TCTAG	194	448	0.845278	60	115	0.849676	216	150	0.707066	71	60	0.791369	272	171	0.665366
tRNA_Pro_TGG_1	31	32	GCTTT	553	1154	0.776116	236	562	0.857641	491	407	0.676077	160	135	0.682712	532	420	0.657894
tRNA_Pro_TGG_1	37	38	GGTGC	2484	4004	0.75749	972	1609	0.781826	1156	762	0.602904	389	239	0.577492	1226	743	0.572591
tRNA_Pro_TGG_1	53	54	GGTTC	16444	3168	0.18604	6083	1950	0.290206	4301	716	0.204636	1321	238	0.219031	4206	744	0.215617
tRNA_Pro_TGG_1	54	55	GTTCA	5179	14428	0.871347	2545	5483	0.842682	3015	2001	0.593501	956	609	0.578822	2981	1981	0.593968
tRNA_Pro_TGG_2	13	13	TCTAG	1308	2713	0.817051	530	983	0.839971	1302	1041	0.767374	390	293	0.740581	1288	977	0.744705
tRNA_Pro_TGG_2	31	32	GGTTT	1355	4082	0.884519	656	2148	0.928162	1618	2160	0.812283	516	667	0.801015	1555	2152	0.824807
tRNA_Pro_TGG_2	37	38	GGTCC	1892	4949	0.838951	967	2730	0.883301	1936	2301	0.796517	609	727	0.798198	1932	2267	0.791603
tRNA_Pro_TGG_2	53	54	GGTTC	15051	3237	0.204116	6152	2638	0.359404	5420	1918	0.376355	1706	561	0.356219	5405	1955	0.3825
tRNA_Pro_TGG_2	54	55	GTTCA	4821	13394	0.870714	2642	6101	0.861067	3781	3612	0.727978	1243	1041	0.678789	3790	3609	0.726776
tRNA_Pro_TGG_3	13	13	TCTAG	2763	6165	0.836369	812	1913	0.908211	2571	2177	0.792233	837	677	0.772375	2799	2225	0.764875
tRNA_Pro_TGG_3	31	32	GCTTT	3082	8019	0.829647	1036	2832	0.89192	3054	3416	0.78884	949	1118	0.808311	3326	3537	0.769827
tRNA_Pro_TGG_3	37	38	GGTGC	4427	9546	0.838766	1646	3607	0.861323	3247	3590	0.797177	1026	1115	0.790642	3329	3701	0.799266
tRNA_Pro_TGG_3	53	54	GGTTC	18432	4115	0.210552	7067	2563	0.31843	6424	1901	0.328556	1996	536	0.30445	6488	1879	0.323093
tRNA_Pro_TGG_3	54	55	GTTCA	5814	16483	0.875376	2880	6720	0.863776	4432	3906	0.697809	1373	1168	0.684614	4451	3886	0.694294
tRNA_SeC_TCA_1	68	55	GTTCA	1414	4567	0.904324	698	2605	0.973715	1699	2393	0.872329	521	789	0.898566	1307	2072	0.91493
tRNA_Ser_AGA_1	39	39	AATCC	1281	1137	0.535533	872	877	0.571968	2163	495	0.208947	737	140	0.163008	1967	436	0.200673
tRNA_Ser_AGA_1	64	55	GTTCG	3479	12781	0.947854	2503	8295	0.942821	4840	5542	0.811935	1588	1714	0.789466	4019	4999	0.843246
tRNA_Ser_AGA_2	64	55	GTTCG	880	2190	0.859812	520	1318	0.879876	840	621	0.646037	283	203	0.634816	719	569	0.67154
tRNA_Ser_AGA_3	39	39	AATCC	496	859	0.752049	257	500	0.780571	640	437	0.588145	232	119	0.472887	576	334	0.521256
tRNA_Ser_AGA_3	64	55	GTTCG	1094	3963	0.94498	619	1849	0.919414	1239	1659	0.870898	387	517	0.870043	990	1506	0.918034
tRNA_Ser_AGA_4	64	55	GTTCG	2337	9414	0.966125	1440	5041	0.954661	2818	4030	0.895349	892	1287	0.898621	2422	3594	0.908946
tRNA_Ser_CGA_1	27	27	CGTTG	69	13	0.178923	43	5	0.127945	206	39	0.225652	85	7	0.105838	205	32	0.190813
tRNA_Ser_CGA_1	28	28	GTTGG	146	183	0.651419	72	80	0.6565	356	170	0.494124	129	60	0.485358	359	166	0.483416
tRNA_Ser_CGA_1	39	39	AATCC	419	1644	0.967541	304	986	0.916741	675	871	0.86043	235	275	0.818675	747	843	0.803082
tRNA_Ser_CGA_1	64	55	GTTCG	1552	7784	1	870	3996	1	1680	2929	0.967046	510	864	0.956865	1539	2853	0.988545
tRNA_Ser_CGA_2	28	28	GTTGG	57	44	0.510196	34	16	0.396768	86	26	0.354919	25	9	0.404703	97	20	0.261347
tRNA_Ser_CGA_2	39	39	AATCC	95	148	0.719127	41	60	0.69344	77	72	0.721952	25	16	0.561349	79	70	0.698768
tRNA_Ser_CGA_2	64	55	GTTCA	87	256	0.883831	40	101	0.883999	73	68	0.718528	16	17	0.767853	80	54	0.599595
tRNA_Ser_CGA_3	27	27	TGTTG	167	204	0.61833	30	50	0.760074	204	150	0.618911	65	42	0.572659	157	152	0.719964
tRNA_Ser_CGA_3	28	28	GTTGG	347	101	0.264027	99	11	0.11981	286	113	0.432991	98	25	0.310748	263	79	0.353162
tRNA_Ser_CGA_3	39	39	AATCC	464	1205	0.868478	163	428	0.864096	385	487	0.85196	116	149	0.858486	325	381	0.819442
tRNA_Ser_CGA_3	64	55	GTTCA	434	1765	0.950774	205	728	0.963303	402	674	0.934723	141	203	0.880304	432	572	0.84971
tRNA_Ser_CGA_4	27	27	CGTTG	463	150	0.28154	174	43	0.246091	1211	210	0.209214	403	81	0.237434	1019	198	0.230715
tRNA_Ser_CGA_4	28	28	GTTGG	1287	1367	0.603217	443	438	0.619798	1958	940	0.49591	631	360	0.555394	1636	841	0.519091
tRNA_Ser_CGA_4	39	39	AATCC	1915	6392	0.931272	773	2484	0.914543	2515	3489	0.891045	786	1134	0.907475	2144	2807	0.866591
tRNA_Ser_CGA_4	64	55	GTTCG	1952	9989	1	1113	4477	0.983085	3019	5391	0.975477	873	1567	0.977292	2377	4521	0.997418
tRNA_Ser_GCT_1	39	39	AATCC	326	321	0.569801	98	85	0.523516	421	313	0.623856	155	106	0.58879	353	305	0.687932
tRNA_Ser_GCT_1	46	e12	TGTGC	836	887	0.600068	286	329	0.672087	643	459	0.638908	207	175	0.703284	569	441	0.670042
tRNA_Ser_GCT_1	64	55	GTTCG	1862	6518	0.937879	676	2246	0.94338	1473	1864	0.849729	453	598	0.865587	1222	1705	0.886219
tRNA_Ser_GCT_2	39	39	AATCC	918	1310	0.691247	394	358	0.538706	1860	1986	0.779231	606	673	0.796178	1608	1801	0.799831
tRNA_Ser_GCT_2	46	e12	TGTGC	4930	3317	0.468826	1788	1342	0.53757	4015	2633	0.607253	1335	878	0.608316	3552	2319	0.605602
tRNA_Ser_GCT_2	64	55	GTTCG	5419	24356	0.986571	2280	8533	0.968614	5710	8656	0.916767	1888	2835	0.913289	4842	7640	0.93133
tRNA_Ser_GCT_3	28	28	GATGG	596	74	0.122291	184	36	0.191439	4539	631	0.177764	1520	211	0.177524	4015	512	0.163868
tRNA_Ser_GCT_3	39	39	AATCC	6209	10866	0.755251	2756	3789	0.67358	11385	10861	0.730592	3645	3601	0.745691	9585	9589	0.751115
tRNA_Ser_GCT_3	46	e12	TGTGC	11812	31223	0.845697	5790	13983	0.890215	15683	21097	0.881995	5094	6653	0.870786	13418	18207	0.885268
tRNA_Ser_GCT_3	64	55	GTTCG	15239	70846	0.992597	8343	31583	0.970948	19908	32142	0.939629	6436	10042	0.927269	16798	27531	0.945028
tRNA_Ser_GCT_4	39	39	AATCC	438	404	0.548211	156	118	0.479161	504	257	0.470612	188	81	0.407393	432	231	0.489098
tRNA_Ser_GCT_4	46	e12	TGTGC	941	727	0.508042	332	368	0.660378	654	398	0.579813	213	125	0.566652	567	329	0.562575
tRNA_Ser_GCT_4	64	55	GTTCG	2492	6000	0.851565	1359	2718	0.81779	1736	1010	0.55872	585	325	0.542451	1529	936	0.576884
tRNA_Ser_GCT_5	39	39	AATCC	832	776	0.551883	236	237	0.57148	936	760	0.661309	285	257	0.706318	813	733	0.706244
tRNA_Ser_GCT_5	46	e12	TGTGC	1431	1917	0.667419	486	857	0.802755	1360	1223	0.727061	416	376	0.729021	1265	1083	0.708126
tRNA_Ser_GCT_5	64	55	GTTCG	3073	11437	0.95049	1567	4958	0.932537	3032	4161	0.880074	930	1316	0.891441	2779	3778	0.876564
tRNA_Ser_GCT_6	41	39	AATCC	429	375	0.530501	117	107	0.540823	408	246	0.536999	153	77	0.465549	359	200	0.505276
tRNA_Ser_GCT_6	48	e12	TGTGC	925	707	0.504965	311	366	0.679258	612	334	0.540722	199	122	0.582498	493	295	0.573682
tRNA_Ser_GCT_6	66	55	GTTCG	2405	6319	0.873099	1225	2658	0.839777	1771	1018	0.554444	594	334	0.546678	1526	784	0.515377
tRNA_Ser_TGA_1	28	28	GTTGG	511	369	0.491076	258	134	0.424259	1572	747	0.492486	579	233	0.438706	1573	617	0.430739
tRNA_Ser_TGA_1	39	39	AATCC	1075	3294	0.910742	709	2091	0.89372	2427	2635	0.786423	835	911	0.788529	2171	2550	0.820271
tRNA_Ser_TGA_1	64	55	GTTCG	2849	12434	0.981219	2382	9194	0.974878	4928	7899	0.937018	1513	2393	0.932193	4096	7025	0.961238
tRNA_Ser_TGA_2	39	39	AATCC	1711	2187	0.655655	1076	1430	0.662716	3571	2050	0.517233	1165	655	0.508917	3171	1834	0.520221
tRNA_Ser_TGA_2	64	55	GTTCG	3701	13507	0.946506	2676	8791	0.940897	5786	7232	0.84508	1850	2215	0.828845	4783	6508	0.876884
tRNA_Ser_TGA_3	28	28	GATGG	101	15	0.144708	25	2	0.0815938	142	10	0.0904205	33	4	0.156119	105	15	0.182344
tRNA_Ser_TGA_3	64	55	GTTCG	817	2184	0.877257	511	1293	0.879454	919	761	0.688633	288	235	0.683073	720	619	0.702833
tRNA_Ser_TGA_4	39	39	AATCC	1150	1924	0.7414	587	1166	0.786659	1757	1241	0.602285	669	406	0.539636	1570	1071	0.58775
tRNA_Ser_TGA_4	64	55	GTTCG	2092	8010	0.956179	1245	4332	0.953368	2620	4151	0.932817	852	1334	0.928532	2258	3583	0.933375
tRNA_Thr_AGT_1	56	55	GTTCG	5395	9525	0.769025	2435	4265	0.780723	3527	2643	0.651089	1048	831	0.672283	3544	2708	0.658377
tRNA_Thr_AGT_2	56	55	GTTCG	3610	5785	0.741587	1377	2380	0.776926	1944	1466	0.653452	590	410	0.623079	1989	1553	0.66648
tRNA_Thr_AGT_3	56	55	GTTCG	1945	5524	0.89159	728	1870	0.883201	1338	1449	0.79074	394	428	0.79191	1389	1805	0.859699
tRNA_Thr_AGT_4	56	55	GTTCG	3946	11031	0.887883	1277	3686	0.911417	2890	3961	0.879593	860	1278	0.909477	2527	3718	0.905818
tRNA_Thr_AGT_5	56	55	GTTCG	5247	9305	0.770268	2417	4156	0.775448	3428	2580	0.652712	1001	736	0.644005	3500	2688	0.660281
tRNA_Thr_AGT_6	56	55	GTTCG	3569	5682	0.73971	1423	2417	0.77193	1964	1486	0.654692	563	438	0.665121	2004	1551	0.663176
tRNA_Thr_CGT_1	56	55	GTTCG	1150	3521	0.908803	436	1539	0.95642	1136	1684	0.908574	351	503	0.896112	949	1412	0.90993
tRNA_Thr_CGT_2	26	27	CGTCG	300	163	0.468677	105	42	0.370542	648	233	0.38631	206	69	0.366444	708	203	0.32532
tRNA_Thr_CGT_2	54	55	GTTCG	6045	14171	0.844821	1856	5221	0.905316	3553	4759	0.871024	1045	1448	0.883654	3461	4718	0.877578
tRNA_Thr_CGT_3	56	55	GTTCG	4343	7986	0.780334	1540	2703	0.781316	2435	2048	0.694523	730	597	0.683922	2281	2049	0.719498
tRNA_Thr_CGT_4	26	27	CGTCG	165	62	0.363342	67	27	0.372526	394	100	0.295437	90	30	0.365113	450	112	0.290836
tRNA_Thr_CGT_4	54	55	GTTCG	3430	7475	0.826029	1194	2961	0.874398	1861	2616	0.888983	567	766	0.874224	1951	2606	0.869988
tRNA_Thr_TGT_1	56	55	GTTCG	2663	5869	0.828955	1152	2726	0.862459	2505	2836	0.80763	844	790	0.735158	2427	2947	0.834163
tRNA_Thr_TGT_2	55	55	GTTCG	1075	2934	0.882219	419	1290	0.926355	1499	1416	0.738646	425	441	0.774455	1224	1227	0.761297
tRNA_Thr_TGT_3	28	28	GCTGG	146	55	0.31859	45	24	0.424304	224	55	0.293049	63	13	0.252886	195	57	0.337796
tRNA_Thr_TGT_3	55	55	GTTCA	704	2979	0.958163	557	2087	0.974529	1386	1926	0.867412	421	526	0.828284	1175	1678	0.877359
tRNA_Thr_TGT_4	28	28	ACTGG	878	140	0.165048	331	54	0.174961	857	127	0.196007	288	42	0.193111	867	117	0.179582
tRNA_Thr_TGT_4	55	55	GTTCA	922	1865	0.792035	446	1168	0.893119	958	843	0.697231	300	258	0.68867	914	799	0.694771
tRNA_Thr_TGT_5	28	28	ACTGG	731	115	0.163109	329	67	0.212734	795	88	0.148485	280	26	0.124739	791	81	0.137543
tRNA_Thr_TGT_5	55	55	GTTCA	862	1854	0.808025	458	1166	0.886067	886	825	0.718383	279	231	0.674532	849	781	0.713834
tRNA_Thr_TGT_6	28	28	ACTGG	493	117	0.23119	136	36	0.265102	756	235	0.370663	277	71	0.31715	807	231	0.347081
tRNA_Thr_TGT_6	54	55	GTTCA	683	1696	0.844044	347	998	0.915855	1069	1347	0.831427	321	427	0.851413	1088	1394	0.837594
tRNA_Trp_CCA_1	26	27	CGTCT	136	121	0.586546	41	32	0.544162	228	161	0.59946	61	61	0.729166	180	139	0.632377
tRNA_Trp_CCA_1	38	39	GATCA	412	214	0.402245	158	68	0.369055	408	143	0.398625	131	39	0.3506	348	99	0.337946
tRNA_Trp_CCA_1	53	54	TGTTC	931	827	0.521689	332	457	0.694377	485	281	0.528103	161	60	0.387182	374	216	0.527011
tRNA_Trp_CCA_1	54	55	GTTCA	630	1114	0.755856	303	485	0.758994	498	267	0.518643	141	78	0.52936	383	201	0.51138
tRNA_Trp_CCA_2	26	27	CGTCT	316	257	0.557795	94	61	0.486449	904	469	0.490574	269	170	0.559339	795	452	0.522026
tRNA_Trp_CCA_2	38	39	GATCA	880	811	0.568984	444	410	0.596076	1834	1349	0.660607	582	367	0.601459	1579	1144	0.654724
tRNA_Trp_CCA_2	53	54	TGTTC	4034	3443	0.510436	2126	3277	0.727653	3702	3067	0.655584	1117	892	0.642145	3011	2768	0.693835
tRNA_Trp_CCA_2	54	55	GTTCA	2482	5122	0.797286	1555	3909	0.882881	3541	3347	0.724	1092	959	0.696487	2979	2900	0.735045
tRNA_Trp_CCA_3	26	27	CGTCT	121	91	0.532948	37	15	0.351097	165	64	0.397025	49	27	0.511171	180	76	0.42323
tRNA_Trp_CCA_3	38	39	GATCA	414	243	0.436151	146	78	0.429011	368	111	0.354301	117	40	0.391049	383	103	0.322728
tRNA_Trp_CCA_3	53	54	TGTTC	964	827	0.511878	350	478	0.692038	455	273	0.540162	166	64	0.397185	441	253	0.524722
tRNA_Trp_CCA_3	54	55	GTTCA	577	1204	0.800179	326	501	0.746996	459	268	0.548072	159	71	0.458155	440	252	0.541357
tRNA_Trp_CCA_4	26	27	CGTCT	510	297	0.454025	179	67	0.330355	950	487	0.486526	288	169	0.53307	756	416	0.510698
tRNA_Trp_CCA_4	38	39	GATCA	1628	2767	0.750535	718	900	0.692539	2310	1557	0.626838	753	439	0.572063	1884	1259	0.623545
tRNA_Trp_CCA_4	53	54	TGTTC	11596	2285	0.175546	4418	2117	0.383242	5186	1932	0.387081	1595	552	0.365914	4301	1558	0.378939
tRNA_Trp_CCA_4	54	55	GTTCG	3083	10856	0.939112	1668	4911	0.916059	3250	3872	0.826974	961	1189	0.841243	2695	3152	0.819975
tRNA_Trp_CCA_5	26	27	CGTCT	81	11	0.133687	25	4	0.157212	125	13	0.117976	43	2	0.0430327	131	7	0.0524916
tRNA_Trp_CCA_5	38	39	GATCA	347	188	0.413804	149	85	0.448056	346	96	0.331118	106	20	0.237886	302	80	0.318726
tRNA_Trp_CCA_5	53	54	TGTTC	921	821	0.522681	370	513	0.696522	496	274	0.51185	141	66	0.457161	406	225	0.512933
tRNA_Trp_CCA_5	54	55	GTTCA	635	1099	0.74995	379	501	0.701762	536	229	0.444129	138	64	0.470359	410	221	0.520471
tRNA_Tyr_GTA_1	35	35	TGTAG	45	105	0.828913	22	25	0.660604	81	64	0.690338	23	16	0.641305	77	61	0.691362
tRNA_Tyr_GTA_1	39	39	GATCC	158	30	0.117884	77	21	0.196042	170	21	0.0684082	52	7	0.0837968	154	27	0.137818
tRNA_Tyr_GTA_1	55	55	GTTCG	588	938	0.740286	310	542	0.780209	356	224	0.586785	97	66	0.615311	382	226	0.564673
tRNA_Tyr_GTA_2	35	35	TGTAG	111	211	0.775571	73	150	0.837367	332	271	0.703006	97	93	0.766109	274	279	0.789815
tRNA_Tyr_GTA_2	39	39	GATCC	478	92	0.120327	358	64	0.110182	762	89	0.0589142	248	19	0	728	83	0.0549503
tRNA_Tyr_GTA_2	55	55	GTTCG	1494	2860	0.791388	1096	2212	0.820271	1524	840	0.539686	474	230	0.496022	1448	772	0.52812
tRNA_Tyr_GTA_3	35	35	TGTAG	50	75	0.709632	11	29	0.903125	55	47	0.720909	NA	NA	NA	60	40	0.625147
tRNA_Tyr_GTA_3	55	55	GTTCG	330	533	0.74384	220	356	0.757927	196	125	0.591668	60	33	0.538937	245	117	0.490681
tRNA_Tyr_GTA_4	35	35	TGTAG	104	137	0.672017	19	43	0.863621	149	112	0.671023	51	31	0.590564	140	132	0.759524
tRNA_Tyr_GTA_4	39	39	GATCC	289	70	0.165169	91	34	0.275166	297	88	0.278326	106	30	0.264199	331	103	0.29382
tRNA_Tyr_GTA_4	55	55	GTTCG	334	1258	0.952896	247	819	0.942938	514	726	0.890759	161	199	0.84087	542	788	0.901432
tRNA_Tyr_GTA_5	35	35	TGTAG	136	257	0.773977	75	133	0.795638	315	267	0.717725	106	80	0.672581	336	286	0.71937
tRNA_Tyr_GTA_5	39	39	GATCC	534	93	0.102863	367	60	0.094904	762	68	0.018823	256	26	0.0369986	795	66	0.00949251
tRNA_Tyr_GTA_5	55	55	GTTCG	1459	2991	0.809882	1102	2217	0.819397	1529	818	0.529313	459	277	0.571763	1480	821	0.54193
tRNA_Tyr_GTA_6	35	35	TGTAG	64	92	0.697399	20	21	0.635835	74	39	0.538707	NA	NA	NA	67	49	0.660459
tRNA_Tyr_GTA_6	55	55	GTTCG	351	522	0.720007	201	350	0.77905	177	118	0.607825	54	37	0.617882	241	140	0.55818
tRNA_Tyr_GTA_7	35	35	TGTAG	57	58	0.595537	13	7	0.432112	44	11	0.310057	NA	NA	NA	41	12	0.351672
tRNA_Tyr_GTA_7	55	55	GTTCA	51	167	0.907261	19	36	0.807423	39	39	0.745124	13	11	0.68262	55	47	0.686297
tRNA_Tyr_GTA_8	35	35	TGTAG	45	86	0.777013	9	22	0.883879	79	42	0.541817	26	23	0.734465	88	54	0.594082
tRNA_Tyr_GTA_8	39	39	GATCC	152	33	0.142993	65	14	0.145219	153	16	0.0413801	52	5	0.0290719	168	21	0.0704663
tRNA_Tyr_GTA_8	55	55	GTTCG	556	1007	0.776134	307	550	0.787135	384	217	0.548434	136	64	0.485794	386	225	0.559392
tRNA_Val_AAC_1	13	13	TGTAG	616	1075	0.752238	253	460	0.802845	346	623	1	102	199	1	296	557	1
tRNA_Val_AAC_1	27	27	CGTTC	920	1619	0.865569	440	924	0.895403	1024	948	0.681004	291	349	0.773207	805	776	0.695422
tRNA_Val_AAC_1	55	55	GTTCG	3729	9745	0.871792	4424	12531	0.906956	9338	9257	0.757041	3032	2897	0.742997	7342	7449	0.76588
tRNA_Val_AAC_2	13	13	TGTAG	1032	3824	0.933259	260	704	0.90977	727	1037	0.921124	255	321	0.872953	640	920	0.92408
tRNA_Val_AAC_2	27	27	CGTTC	1382	3756	0.993134	402	995	0.941721	1196	1251	0.72456	367	407	0.745407	923	1113	0.775132
tRNA_Val_AAC_2	55	55	GTTCG	3638	9579	0.873612	4378	12477	0.908411	8992	8911	0.756913	2978	2880	0.747603	7038	7248	0.771575
tRNA_Val_AAC_3	13	13	TGTAG	589	725	0.652079	157	182	0.666831	259	224	0.725611	90	78	0.726427	207	191	0.751024
tRNA_Val_AAC_3	27	27	CGTTC	660	916	0.788466	165	267	0.816443	359	273	0.611379	115	108	0.686108	268	227	0.64939
tRNA_Val_AAC_4	13	13	TGTAG	533	526	0.586409	135	132	0.613461	193	125	0.614248	54	36	0.625147	209	101	0.508258
tRNA_Val_AAC_4	27	27	CGTTC	473	446	0.657435	121	121	0.659413	222	83	0.38319	55	32	0.519799	202	85	0.417506
tRNA_Val_AAC_4	55	55	GTTCG	463	135	0.26918	378	124	0.301	571	85	0.19532	184	36	0.247279	483	90	0.23726
tRNA_Val_AAC_5	13	13	TGTAG	246	170	0.481392	51	63	0.686625	105	80	0.676242	36	15	0.458335	88	43	0.512099
tRNA_Val_AAC_5	27	27	CGTTT	181	114	0.501493	44	40	0.610081	110	33	0.33587	45	8	0.218396	84	25	0.333794
tRNA_Val_AAC_5	55	55	GTTCG	380	538	0.705616	244	344	0.717262	506	261	0.516739	182	92	0.509843	432	247	0.55256
tRNA_Val_CAC_1	13	13	TGTAG	3448	7807	0.821335	1376	3744	0.910976	1751	5275	1	493	1599	1	1395	3906	1
tRNA_Val_CAC_1	27	27	CGTTC	5759	20206	1	3493	10926	1	8111	10784	0.8095	2551	3407	0.811075	6080	8383	0.822184
tRNA_Val_CAC_1	55	55	GTTCG	9490	35216	0.949895	8508	29557	0.95303	18629	26053	0.887086	6164	8547	0.88391	14272	20879	0.903719
tRNA_Val_CAC_14	13	13	TGTAG	267	648	0.838691	70	111	0.762776	170	312	1	50	112	1	130	267	1
tRNA_Val_CAC_14	27	27	TGTTC	356	680	0.732166	105	132	0.667255	289	354	0.79961	93	138	0.868866	220	311	0.85155
tRNA_Val_CAC_14	55	55	GTTCG	218	276	0.672483	77	84	0.639316	157	95	0.572716	57	30	0.523666	134	79	0.563424
tRNA_Val_CAC_2	13	13	TGTAG	1764	6518	0.932698	624	1817	0.927451	796	2279	1	222	691	1	660	1977	1
tRNA_Val_CAC_2	27	27	CGTTC	3541	12119	1	1395	4134	0.988878	2853	3764	0.806795	949	1201	0.792185	2464	3029	0.78194
tRNA_Val_CAC_2	55	55	GTTCG	5451	19998	0.947573	2996	11042	0.965457	6576	9558	0.90133	2156	3038	0.889877	5336	8021	0.913678
tRNA_Val_CAC_3	13	13	TGTAG	3025	13086	0.962795	883	3106	0.9705	1575	2935	1	527	981	1	1333	2419	1
tRNA_Val_CAC_3	27	27	CATTC	3717	23835	1	1237	6060	1	2649	5400	1	900	1857	1	2248	4474	1
tRNA_Val_CAC_3	55	55	GTTCG	2666	9809	0.948162	1643	5455	0.943225	3583	4507	0.847475	1165	1556	0.86996	2783	3703	0.868546
tRNA_Val_CAC_4	13	13	TGTAG	2809	5198	0.768297	698	1274	0.803955	776	1054	0.902357	246	317	0.882032	674	866	0.880903
tRNA_Val_CAC_4	27	27	CGTTC	3298	8165	0.967542	955	2065	0.903857	1675	1234	0.600299	537	412	0.61449	1374	1029	0.606029
tRNA_Val_CAC_4	55	55	GTTCG	1108	2468	0.831712	501	1371	0.898703	1113	1097	0.754841	358	335	0.735049	810	795	0.753235
tRNA_Val_CAC_6	27	27	CGTTC	3352	8870	0.985915	979	1763	0.849569	1500	890	0.526322	498	311	0.543511	1302	779	0.529111
tRNA_Val_CAC_6	55	55	GTTTG	123	92	0.475668	43	74	0.756725	84	54	0.59149	43	19	0.462663	77	42	0.533245
tRNA_Val_TAC_1	13	13	TGTAG	1121	5212	0.975619	465	1727	0.982086	696	1908	1	225	645	1	667	1781	1
tRNA_Val_TAC_1	27	27	CGTCT	8458	2396	0.264139	3062	1040	0.306111	3869	1125	0.315383	1292	339	0.289142	3490	938	0.295146
tRNA_Val_TAC_1	32	32	GCTTT	2924	8315	0.849831	1220	3321	0.890907	2526	2732	0.776189	864	855	0.742687	2163	2410	0.787379
tRNA_Val_TAC_1	55	55	GTTCG	3445	9517	0.885089	1712	4822	0.905616	3335	3414	0.769291	1129	1027	0.72428	2758	2976	0.789359
tRNA_Val_TAC_2	13	13	TGTAG	861	2962	0.918117	266	823	0.941735	732	1103	0.941955	273	357	0.887723	625	931	0.937605
tRNA_Val_TAC_2	27	27	CGTCT	4741	3061	0.485361	1735	1174	0.499363	2605	1250	0.464467	891	431	0.467128	2317	1107	0.463039
tRNA_Val_TAC_2	32	32	GCTTT	2364	6541	0.843703	962	2610	0.890104	2105	2178	0.759493	710	783	0.783518	1812	2020	0.787581
tRNA_Val_TAC_2	55	55	GTTCG	3367	9259	0.884005	1792	4446	0.874512	3038	2969	0.751603	1102	1027	0.733495	2642	2795	0.781825
tRNA_Val_TAC_3	13	13	TGTAG	852	3144	0.932434	436	1387	0.948134	587	1427	1	185	472	1	583	1272	1
tRNA_Val_TAC_3	27	27	CATCT	2357	4116	0.776392	1271	2184	0.779811	2062	1921	0.779488	659	644	0.798945	1745	1789	0.818461
tRNA_Val_TAC_3	32	32	GCTTT	1620	4968	0.866312	922	2731	0.910895	1870	2350	0.832435	641	747	0.804242	1643	2106	0.839794
tRNA_Val_TAC_3	55	55	GTTCA	1886	6544	0.919417	1219	4266	0.960178	2571	3681	0.878288	820	1213	0.890113	2058	3158	0.903298

## Sheet: Supplementary Table 6
Supplementary Table 6. Ψ sites in WT, PUS-KO, and PUS-KD HeLa cells
				WT-1			WT-2			TRUB1-KO1			TRUB1-KO2			TRUB1-KO3			PUS7-KO1			PUS7-KO2			PUS1-KO1			PUS1-KO2			shCTRL			shTRUB2-1			shTRUB2-2
name	pos	canonical pos	motif	WT-1_BACS_T	WT-1_BACS_C	WT-1_Ψ_level	WT-2_BACS_T	WT-2_BACS_C	WT-2_Ψ_level	TRUB1-KO1_BACS_T	TRUB1-KO1_BACS_C	TRUB1-KO1_Ψ_level	TRUB1-KO2_BACS_T	TRUB1-KO2_BACS_C	TRUB1-KO2_Ψ_level	TRUB1-KO3_BACS_T	TRUB1-KO3_BACS_C	TRUB1-KO3_Ψ_level	PUS7-KO1_BACS_T	PUS7-KO1_BACS_C	PUS7-KO1_Ψ_level	PUS7-KO2_BACS_T	PUS7-KO2_BACS_C	PUS7-KO2_Ψ_level	PUS1-KO1_BACS_T	PUS1-KO1_BACS_C	PUS1-KO1_Ψ_level	PUS1-KO2_BACS_T	PUS1-KO2_BACS_C	PUS1-KO2_Ψ_level	shCTRL_BACS_T	shCTRL_BACS_C	shCTRL_Ψ_level	shTRUB2-1_BACS_T	shTRUB2-1_BACS_C	shTRUB2-1_Ψ_level	shTRUB2-2_BACS_T	shTRUB2-2_BACS_C	shTRUB2-2_Ψ_level
mt_tRNA_Ala	35	38	CGTTC	9372	866	0.103603	9431	873	0.106703	899	45	0.0528751	2188	92	0.047764	7284	586	0.0845168	4119	282	0.0707806	3319	201	0.067992	2508	240	0.110055	1694	174	0.102999	2016	161	0.116769	1974	155	0.114855	2084	160	0.112356
mt_tRNA_Ala	36	39	GTTCA	8174	4914	0.419994	8463	5011	0.414875	990	132	0.130034	2486	132	0.0537658	5810	4041	0.456126	4156	913	0.203704	3460	724	0.194502	2459	1150	0.356443	1761	636	0.294491	1722	667	0.443353	1668	741	0.488988	1796	654	0.423658
mt_tRNA_Ala	64	68	AGTCC	21865	3780	0.0994965	22790	3804	0.0940291	1613	329	0.127389	4138	632	0.080803	17518	3464	0.120936	8468	1595	0.11572	7493	1407	0.116802	8314	176	0	6007	120	0	3044	403	0.0909841	3212	439	0.0967551	3253	442	0.0956799
mt_tRNA_Arg	29	32	GATTT	1075	3828	0.880812	1284	3896	0.839819	60	237	0.901645	327	1043	0.876304	1059	3570	0.860142	471	1259	0.834228	423	1364	0.878121	468	1457	0.863521	321	1118	0.883331	525	492	0.748662	647	619	0.75669	570	603	0.795732
mt_tRNA_Arg	36	39	ACTCA	1987	4800	0.799566	2150	4714	0.777668	198	199	0.562407	1124	692	0.428314	1684	4886	0.830407	1074	1440	0.651642	975	1505	0.691061	844	1837	0.782959	627	1366	0.794596	782	469	0.677943	856	675	0.809411	850	583	0.741575
mt_tRNA_Asn	25	25	GGTGC	6701	1059	0.154246	7447	1132	0.148551	412	112	0.25492	1023	215	0.196896	4997	1935	0.315301	2249	293	0.135276	2242	349	0.151586	2960	13	0	2235	8	0.00238588	1094	144	0.195606	1680	208	0.184893	1443	128	0.1349
mt_tRNA_Asn	28	28	GCTTA	7994	1155	0.124768	8859	1340	0.129092	495	91	0.163061	1222	215	0.156366	6105	1880	0.245834	2706	336	0.110395	2629	399	0.135168	3389	54	0.00191325	2593	39	0	1397	137	0.131631	2172	233	0.144739	1786	157	0.116908
mt_tRNA_Asn	40	40	ACTAA	12593	1457	0.1111	14297	1722	0.116268	788	22	0.0297752	2269	35	0.0156498	11537	1009	0.0832164	4902	198	0.0401471	4645	300	0.069142	4354	549	0.11967	3148	393	0.119742	1993	101	0.0812158	3005	286	0.151107	2680	131	0.0782692
mt_tRNA_Asn	55	55	GTTTA	2699	12499	0.925757	3273	14324	0.924598	950	8	0.000551229	2813	8	0	14733	40	0	1240	4926	0.901279	1102	4515	0.915458	1169	4555	0.892504	882	3930	0.91034	1160	1331	0.884953	1732	2106	0.909159	1614	1868	0.888566
mt_tRNA_Asp	24	27	CATAA	554	2636	0.944024	715	3528	0.940866	56	180	0.856941	127	597	0.915446	497	2987	0.982224	165	753	0.952571	192	813	0.937355	978	3	0.00137167	733	0	0	250	263	0.827523	394	418	0.830936	278	379	0.931517
mt_tRNA_Cys	22	27	TATTG	4704	11017	0.778721	5115	11576	0.7729	373	836	0.787172	937	1855	0.755516	3292	7825	0.776468	1161	2663	0.791933	1104	2488	0.785359	4722	29	0	4150	8	0	930	848	0.815591	1380	1309	0.832638	1338	1207	0.810962
mt_tRNA_Cys	23	28	ATTGA	3411	12875	0.883203	3556	13702	0.876433	407	876	0.797556	860	2078	0.843311	2263	9208	0.898298	999	3000	0.866116	937	2813	0.890335	5031	43	0.0029496	4529	13	0	997	873	0.850144	1485	1320	0.857042	1362	1294	0.887657
mt_tRNA_Cys	27	32	AATTG	8445	13998	0.70217	9155	14712	0.685384	614	1545	0.801957	1716	2990	0.726879	6834	8838	0.626572	1827	4155	0.789063	1841	3634	0.748702	4285	1700	0.312349	4134	1526	0.301128	1212	945	0.785116	1882	1364	0.752151	1756	1345	0.777055
mt_tRNA_Cys	34	39	AATTC	9865	19230	0.732516	10676	19767	0.725166	891	2002	0.764363	2273	4046	0.719064	7388	12351	0.706688	2327	5830	0.810174	2310	5098	0.761221	5151	2282	0.34883	4901	2236	0.352408	1404	1144	0.711017	2091	1776	0.727428	2022	1670	0.716358
mt_tRNA_Gln	39	39	GATTC	3444	3032	0.520693	3644	3143	0.518332	535	184	0.289896	1070	267	0.224773	3024	2711	0.522896	1478	1003	0.457157	1308	833	0.438614	1129	826	0.474805	966	616	0.436702	1418	625	0.482835	1603	711	0.484988	1671	787	0.505786
mt_tRNA_Gln	54	55	GTTCG	10422	12787	0.641777	10565	12675	0.638497	2809	12	0	7097	25	0.00190312	26307	99	0.000755863	4045	6442	0.727031	3907	5003	0.658893	4105	4320	0.609278	3948	4654	0.637582	2916	1690	0.617643	3386	1794	0.582719	3681	1944	0.581477
mt_tRNA_Glu	25	28	GATGG	10136	14563	0.66112	11219	15950	0.650163	1243	1451	0.62621	2842	3120	0.61249	5947	11591	0.734409	3036	3932	0.634175	3051	3798	0.621707	10407	38	0	8010	3	0	2927	1937	0.647681	4073	2367	0.596812	3686	2321	0.628038
mt_tRNA_Glu	37	40	TATCA	11322	45103	0.906822	11374	47752	0.905472	1255	4671	0.928114	3611	11906	0.885775	8806	35490	0.89974	4520	14092	0.860916	4224	13976	0.873323	4047	16431	0.928428	2510	11880	0.952357	3770	3949	0.896667	4731	5358	0.931077	4425	4911	0.922164
mt_tRNA_Glu	51	55	GTTGT	31990	41755	0.626896	31861	41484	0.632133	7457	28	0	22977	103	0	64424	274	0	11071	16017	0.664877	10923	14966	0.66125	11751	14179	0.603861	8511	11183	0.635817	6451	3494	0.564366	8511	4316	0.540076	8110	4152	0.543558
mt_tRNA_Gly	25	28	CGTTA	6648	7693	0.635321	7341	7920	0.623777	448	612	0.702576	1369	1427	0.620938	3832	7144	0.756956	2136	2575	0.639719	2015	2531	0.669918	5642	23	0	3852	4	0	1124	657	0.577114	1410	773	0.553631	1290	775	0.587287
mt_tRNA_Gly	36	39	AATTA	2586	14272	0.938924	3001	15116	0.946591	267	985	0.867144	777	2600	0.8622	1960	10796	0.946168	1067	4465	0.92867	1033	4362	0.899355	1144	5115	0.924585	802	3263	0.908512	991	1090	0.873066	1274	1241	0.821825	1159	1277	0.873797
mt_tRNA_Gly	37	40	ATTAA	2850	14180	0.926778	3332	14953	0.913622	259	1000	0.845737	818	2583	0.849932	2278	10598	0.93342	1162	4439	0.923304	1050	4394	0.938497	1280	5021	0.870611	910	3192	0.864883	1036	1100	0.846293	1337	1252	0.79377	1246	1255	0.824241
mt_tRNA_His	25	27	CATCA	4906	29980	0.977495	5237	31729	0.97564	610	3009	0.940456	947	4438	0.944135	3131	19470	0.972937	1326	6658	0.962042	1572	7753	0.954119	11770	54	0.00126585	7998	5	0	1186	1225	0.83657	1657	1672	0.826938	1541	1590	0.836136
mt_tRNA_His	37	39	AATCT	9418	52668	0.955543	9323	52228	0.947887	1377	4839	0.900858	2559	7481	0.830358	6208	35888	0.955555	3432	13819	0.930062	3667	15861	0.937205	4132	18456	0.953121	2551	12213	0.942138	1856	1971	0.806694	2428	2663	0.819643	2429	2648	0.817212
mt_tRNA_Ile	23	27	AGTTA	187	132	0.460038	252	215	0.51122	27	11	0.315595	47	20	0.33177	126	106	0.512522	45	34	0.482681	56	34	0.425386	1068	0	0	817	0	0	238	151	0.636007	350	214	0.621597	302	233	0.714039
mt_tRNA_Ile	24	28	GTTAC	761	72	0.0915769	1030	104	0.100821	67	2	0.0254132	133	12	0.0894463	511	49	0.0918467	202	24	0.119852	258	9	0.0299098	1228	0	0	924	0	0	532	41	0.114422	779	61	0.116246	754	51	0.10039
mt_tRNA_Ile	62	66	CTTAT	14717	1041	0.0655303	16550	1064	0.0590066	1121	60	0.0497218	3175	186	0.0551783	12628	1185	0.0877331	4954	451	0.0884192	5306	425	0.0772966	4684	11	0	3778	4	0	2491	147	0.0814437	3374	200	0.0818461	3236	205	0.088019
mt_tRNA_Leu_CUN	26	27	CATTG	6201	28573	0.926641	7248	33172	0.919526	960	4063	0.921342	1536	5665	0.901963	3279	15673	0.921509	1625	6111	0.897545	1600	6319	0.920144	12168	81	0.00209703	6891	21	0.00138846	889	862	0.814809	1131	1100	0.816077	1094	1129	0.840727
mt_tRNA_Leu_CUN	27	28	ATTGG	7654	27729	0.853434	8903	32156	0.860055	1230	3881	0.842956	1969	5397	0.835453	4039	15260	0.856617	1996	5903	0.811404	2022	6047	0.820341	12272	63	0.000778065	7020	14	0	979	822	0.738642	1253	1050	0.737848	1248	1044	0.737146
mt_tRNA_Leu_CUN	30	31	GGTCT	16528	26395	0.682308	18678	30411	0.690036	1966	4202	0.77769	4218	5506	0.645239	11166	12634	0.590087	4361	5530	0.645976	3828	6244	0.705113	4713	8849	0.731114	2946	4794	0.703029	1305	630	0.514465	1606	891	0.565137	1639	858	0.543705
mt_tRNA_Leu_UUR	21	20	GGTAA	33768	1981	0.060217	34949	2074	0.0611654	2412	440	0.173349	8115	756	0.0890892	23733	2819	0.117792	13058	747	0.0596127	12752	725	0.0570876	14212	12	0.000979286	11460	6	0	3404	168	0.0726674	5112	217	0.0629152	4394	204	0.0685492
mt_tRNA_Leu_UUR	29	27	CATAA	4668	29991	0.988672	5130	32283	0.97647	437	2466	0.955099	1286	7144	0.940887	3244	22197	0.999626	1925	10693	0.984206	1886	10380	0.980659	13517	69	0.00366945	10488	16	0	1697	1692	0.805801	2401	2561	0.833115	2098	2233	0.832244
mt_tRNA_Leu_UUR	42	40	ACTTT	33782	3799	0.10818	38274	4083	0.10251	3181	97	0.0275302	8893	184	0.0185423	24739	2077	0.0816847	12349	631	0.0512511	12335	779	0.0605609	12558	1061	0.0833928	8762	731	0.0846595	3263	173	0.0726845	4845	334	0.0962012	3987	187	0.0634586
mt_tRNA_Leu_UUR	57	55	GTTCA	3547	23429	0.976386	4427	28970	0.972586	2698	7	0	6288	14	0	20117	45	0	1187	7462	0.990049	1236	8105	0.99035	1321	8256	0.970624	896	5628	0.967158	1653	2275	0.92536	2345	3160	0.917083	1870	2627	0.933381
mt_tRNA_Lys	22	27	CATTA	2469	12086	0.941042	2628	12949	0.938724	327	1314	0.907725	547	2215	0.908949	1405	7278	0.955336	596	2694	0.94572	575	2523	0.952547	4598	27	0.00488506	3737	2	0	1055	1132	0.898673	1411	1510	0.897528	1309	1553	0.942227
mt_tRNA_Lys	23	28	ATTAA	5569	9378	0.695824	5952	10014	0.698327	681	981	0.625976	1206	1625	0.639847	2481	6398	0.815876	1279	2081	0.719194	1254	1925	0.701424	4769	24	0	3853	3	0	1400	884	0.632263	1917	1125	0.603459	1826	1155	0.632956
mt_tRNA_Met	24	27	TATCG	6849	39955	1	6705	40930	1	792	4049	0.99193	1497	7634	0.987942	5001	29484	0.9951	2190	9640	0.979347	2704	12364	0.99451	17835	170	0	9893	56	0	3310	3593	0.913425	3207	3699	0.940563	3591	4160	0.942509
mt_tRNA_Met	46	50	TGTTG	98608	9368	0.0897524	93237	8898	0.0908149	11648	1035	0.0865664	25370	1935	0.0729194	67324	6937	0.0984688	35478	132	0	41893	177	0	38288	5416	0.134604	21232	2051	0.0909748	8385	535	0.0892404	7967	543	0.0955901	9053	503	0.0770698
mt_tRNA_Phe	29	28	AATAC	8708	37616	0.919225	9346	39291	0.943082	1286	2968	0.855085	2525	8951	0.894997	5849	26908	0.929768	3489	13640	0.905972	3060	11037	0.908025	13929	191	0.00819603	8431	85	0.003895	3148	3651	0.970401	4155	5018	0.988788	3221	3504	0.941218
mt_tRNA_Phe	40	39	AATGT	32850	12898	0.318055	34647	13984	0.319879	4286	358	0.081033	10907	1246	0.115357	20712	9303	0.347885	12408	5417	0.347861	12618	2114	0.1588	11571	2543	0.192001	7688	1272	0.15817	10448	1289	0.175272	13019	1900	0.203843	10091	1242	0.174893
mt_tRNA_Pro	25	27	TCTTA	9370	1234	0.125292	10554	1360	0.123081	854	199	0.215137	1942	516	0.242679	6513	2577	0.307064	3151	405	0.125491	3137	490	0.148328	3771	15	0	2670	4	0	2261	184	0.13004	2893	270	0.148483	3035	231	0.121779
mt_tRNA_Pro	26	28	CTTAG	10573	734	0.0680561	11790	890	0.0760228	1016	119	0.11929	2407	231	0.0980109	8438	1256	0.141909	3572	235	0.0670284	3619	249	0.069893	4080	1	0	2869	1	0	2472	106	0.0658123	3133	183	0.090448	3286	156	0.0731758
mt_tRNA_Pro	30	32	GCTTT	2941	9181	0.840283	3230	10461	0.845126	335	935	0.842252	823	2128	0.820889	2522	7735	0.837712	1090	3017	0.826157	990	3164	0.858949	1002	3386	0.879159	646	2413	0.881671	1409	1286	0.767111	1854	1624	0.750377	1846	1744	0.781181
mt_tRNA_Pro	36	38	GGTGC	16857	1751	0.105427	18704	1930	0.103859	1732	60	0.0365782	4329	125	0.0283292	14321	1652	0.114748	6483	283	0.0474638	6525	319	0.0493379	6429	552	0.0873984	4461	379	0.0881452	3297	220	0.101928	4072	390	0.145229	4361	264	0.0923929
mt_tRNA_Pro	51	55	GTTAA	4804	15015	0.854522	5251	17061	0.862914	1962	2	0	4889	1	0	19080	13	0	2054	5368	0.835708	2000	5373	0.823075	1931	5698	0.849357	1369	4426	0.871433	2110	1896	0.760581	2728	2370	0.746969	2785	2437	0.749871
mt_tRNA_Pro	61	66	TTTTC	15164	1701	0.108916	17210	1952	0.109412	1452	179	0.123198	3100	429	0.134568	13163	2274	0.159551	5547	598	0.105525	5515	625	0.111225	6295	156	0.0190661	4811	122	0.0232856	3070	263	0.118686	3983	371	0.128809	4045	333	0.114114
mt_tRNA_Ser_UCN	25	28	GGTTG	1843	909	0.366375	1642	873	0.390757	177	110	0.451663	348	352	0.572836	938	1331	0.644187	818	661	0.519683	603	344	0.402503	803	4	0.00388734	565	1	0.00083129	430	190	0.488345	508	181	0.417977	511	252	0.526661
mt_tRNA_Ser_UCN	51	55	GTTCG	4281	21706	0.975145	4269	22309	0.984604	3318	14	0	7787	20	0.000750946	23453	108	0.00172894	1357	6973	0.991513	1391	6788	0.976676	1245	5520	0.971819	1022	5083	0.982901	1177	1457	0.933675	1385	1625	0.911133	1419	1794	0.942509
mt_tRNA_Tyr	23	27	CATTG	1066	3881	0.884527	1050	4041	0.889275	65	195	0.853909	181	508	0.845039	799	2631	0.854478	431	1420	0.871546	292	847	0.857328	1529	4	0	872	6	0.00568197	349	363	0.843986	485	465	0.810125	440	447	0.834197
mt_tRNA_Tyr	24	28	ATTGG	1354	3681	0.79583	1406	3767	0.799356	89	178	0.738749	238	463	0.752622	954	2546	0.787672	571	1352	0.763083	414	761	0.708301	1543	7	0.000122831	888	2	0	432	305	0.669072	546	422	0.705203	512	403	0.712535
mt_tRNA_Tyr	35	39	AATCT	2856	5277	0.727303	2838	5541	0.735418	276	215	0.499914	870	605	0.450351	2167	3839	0.712675	1393	2355	0.726162	1330	1067	0.506634	1409	1209	0.531884	1059	629	0.415993	870	401	0.485943	1110	501	0.478688	1029	480	0.490108
mt_tRNA_Tyr	60	67	TTTTT	13997	1365	0.0972744	12667	1263	0.0998744	766	69	0.0946142	2424	202	0.0849032	12047	1464	0.11797	5540	684	0.123054	4856	508	0.10467	4705	11	0	3786	14	0.00118179	1951	142	0.105001	2658	209	0.113139	2360	186	0.113392
mt_tRNA_Val	37	39	ACTTA	158881	204683	0.641249	152795	196672	0.642007	31658	16772	0.391483	74737	22596	0.267898	88581	149749	0.698216	63497	44330	0.467767	65877	50157	0.498338	57139	69552	0.637096	49104	59273	0.632665	13073	5917	0.554214	17851	9336	0.613439	18832	8332	0.545174
mt_tRNA_Val	38	40	CTTAG	353405	23142	0.0641406	339221	22641	0.067331	47573	2013	0.0436414	95840	2921	0.0303775	233089	15005	0.0641237	106553	5212	0.0496433	113835	5593	0.0496841	123380	7673	0.0629561	105792	5969	0.0575017	19113	659	0.0521775	27499	991	0.0547236	27507	961	0.0529255
tRNA_Ala_AGC_1	37	38	CATGC	356	73	0.193241	459	66	0.145843	91	20	0.212691	93	8	0.0936884	221	31	0.135006	166	24	0.146842	308	37	0.125358	162	21	0.135762	154	23	0.146105	170	34	0.282788	140	25	0.25635	191	29	0.221982
tRNA_Ala_AGC_1	54	55	GTTCG	759	2849	0.921642	670	2639	0.935326	414	296	0.505271	398	471	0.656061	962	1695	0.740081	379	1465	0.940915	570	2294	0.942401	333	1309	0.949381	345	1331	0.93737	386	364	0.818593	340	337	0.839721	414	412	0.841427
tRNA_Ala_AGC_11	38	38	CATGC	308	119	0.319896	307	113	0.318269	47	6	0.133122	71	4	0.0622668	318	118	0.304431	93	19	0.198173	226	40	0.177706	119	16	0.140309	92	18	0.185231	279	85	0.399428	452	112	0.338474	445	126	0.377006
tRNA_Ala_AGC_11	55	55	GATCG	1021	2925	0.879368	809	2217	0.871071	119	244	0.799516	208	461	0.823503	1066	3523	0.891053	316	686	0.818901	793	2055	0.88671	311	850	0.875773	392	944	0.848988	795	640	0.766762	1230	826	0.688319	1027	903	0.805562
tRNA_Ala_AGC_2	37	38	CATGC	875	252	0.255607	785	259	0.29305	141	37	0.245584	182	32	0.17909	698	198	0.247438	286	43	0.152035	470	116	0.23545	327	71	0.21262	249	66	0.238521	357	46	0.191143	358	48	0.198267	397	61	0.224372
tRNA_Ala_AGC_2	54	55	GTTCA	2928	15217	0.942667	2510	12503	0.93361	987	1287	0.639735	898	2047	0.788924	4844	13678	0.824064	997	4762	0.94872	1612	8313	0.955867	1034	4928	0.930505	1109	5513	0.933225	892	1085	0.876571	904	1096	0.875268	1010	1315	0.903533
tRNA_Ala_AGC_3	37	38	CATGT	94	26	0.240915	132	10	0.0746286	30	3	0.101141	37	3	0.0819369	35	10	0.243015	45	7	0.150226	59	8	0.13266	54	6	0.110154	29	6	0.187191	48	6	0.183832	45	1	0.0282961	61	12	0.276545
tRNA_Ala_AGC_3	39	40	TGTAC	277	37	0.123063	308	39	0.120404	57	8	0.139863	72	8	0.111428	236	16	0.061701	96	18	0.172711	169	24	0.13638	123	8	0.0555443	84	13	0.150953	97	2	0.0288982	116	2	0.0232076	111	9	0.124765
tRNA_Ala_AGC_3	54	55	GTTCA	521	1776	0.868809	426	1507	0.873742	143	218	0.682841	189	323	0.715692	684	1819	0.810899	219	559	0.823886	381	1031	0.832805	206	630	0.848023	225	676	0.8406	151	173	0.852694	184	169	0.764003	212	161	0.688292
tRNA_Ala_AGC_4	37	38	CATGC	1772	302	0.164588	1863	318	0.170012	364	25	0.0749752	572	39	0.0750135	1511	207	0.132106	632	68	0.11228	941	127	0.13952	766	97	0.132918	545	61	0.112098	1310	131	0.150602	1755	199	0.169678	1468	155	0.158616
tRNA_Ala_AGC_4	54	55	GTTCG	5427	23572	0.948871	4918	20154	0.942771	1034	3128	0.915618	1880	6881	0.951756	4749	18915	0.928211	1999	8652	0.962102	3303	14286	0.955701	2386	10093	0.963251	2053	9275	0.966523	2954	3396	0.90254	3972	4201	0.867256	3331	3536	0.86881
tRNA_Ala_AGC_6	37	38	CATGC	249	99	0.326658	263	70	0.247489	63	3	0.0526236	68	6	0.0959632	96	18	0.175035	114	31	0.250478	181	31	0.172669	107	21	0.195313	85	18	0.198146	105	31	0.389701	123	31	0.343215	111	23	0.291468
tRNA_Ala_AGC_6	54	55	GTTCA	434	2177	0.937191	427	2026	0.925862	82	332	0.908014	101	437	0.922569	171	885	0.935697	223	1189	0.966215	318	1422	0.932562	156	722	0.925707	163	789	0.929006	184	224	0.876906	242	252	0.814404	195	253	0.902153
tRNA_Ala_AGC_8	38	38	CATGC	715	280	0.323068	656	198	0.273521	81	5	0.0676946	95	9	0.102591	575	258	0.349284	215	38	0.175136	507	93	0.183318	279	67	0.231038	209	31	0.145203	567	168	0.3908	737	196	0.358528	902	225	0.340329
tRNA_Ala_AGC_8	55	55	GATCG	3057	5229	0.746211	2405	3936	0.735491	280	395	0.693918	417	706	0.749856	3054	6596	0.791591	1071	1767	0.743234	2303	4268	0.796491	1022	2041	0.795595	1217	1762	0.707974	1769	1108	0.658836	2319	1230	0.590492	2256	1551	0.698347
tRNA_Ala_CGC_1	37	38	CATGT	427	1093	0.812937	507	1038	0.756969	74	115	0.707945	77	119	0.701672	315	838	0.815352	137	224	0.711829	257	537	0.776454	152	321	0.778596	98	230	0.784932	360	201	0.614003	481	247	0.580931	426	216	0.575994
tRNA_Ala_CGC_1	39	40	TGTAT	597	1402	0.779714	590	1371	0.773141	140	146	0.579794	122	151	0.624336	518	1059	0.741697	181	292	0.69573	427	664	0.697201	245	402	0.706922	185	281	0.674692	488	260	0.567332	605	348	0.596664	528	321	0.61825
tRNA_Ala_CGC_1	54	55	GTTCG	893	3090	0.905418	784	2669	0.906399	442	325	0.513643	537	484	0.573507	1710	2457	0.683768	330	921	0.871761	662	2156	0.899904	361	1149	0.90601	329	1044	0.897368	567	445	0.741196	708	578	0.757712	688	525	0.729467
tRNA_Ala_CGC_2	37	38	CATGT	805	1050	0.638692	861	1142	0.641585	220	126	0.421513	220	137	0.441513	667	677	0.562315	194	220	0.608846	368	429	0.616866	327	325	0.570454	186	198	0.575533	415	170	0.496198	516	205	0.485285	518	233	0.530405
tRNA_Ala_CGC_2	39	40	TGTAT	1470	1500	0.560035	1585	1626	0.558776	353	225	0.441574	404	224	0.400629	1241	1047	0.502793	411	302	0.475182	799	640	0.508217	622	501	0.505959	329	312	0.543106	618	261	0.482742	819	306	0.441123	822	338	0.473477
tRNA_Ala_CGC_2	54	55	GTTCG	1912	5242	0.854928	1763	5100	0.871273	986	795	0.541414	1134	1331	0.65358	2939	4458	0.698974	643	1466	0.822981	1269	3191	0.841171	896	2244	0.850677	675	1658	0.838497	874	492	0.606211	1081	643	0.627922	1124	674	0.63113
tRNA_Ala_CGC_3	37	38	CATGT	630	670	0.581021	640	657	0.569439	134	111	0.525742	131	115	0.53902	510	512	0.559205	164	122	0.487682	263	250	0.55798	186	164	0.53592	144	110	0.482391	285	75	0.35303	409	128	0.405289	391	107	0.364388
tRNA_Ala_CGC_3	39	40	TGTGT	2508	449	0.167602	2745	448	0.15368	491	57	0.114058	488	70	0.145771	1840	383	0.186578	601	72	0.121851	1092	206	0.176393	897	101	0.112261	523	78	0.145877	579	76	0.174269	782	102	0.173255	729	102	0.1848
tRNA_Ala_CGC_3	54	55	GTTCA	1261	6088	0.931133	1178	5416	0.920714	266	894	0.872494	381	1323	0.881674	1204	5785	0.924109	335	1612	0.949941	671	3200	0.943353	491	2176	0.918446	402	1706	0.907065	596	716	0.871623	755	886	0.862277	778	813	0.815814
tRNA_Ala_CGC_4	37	38	CATGT	2335	2355	0.565932	2491	2450	0.557296	584	532	0.55346	578	404	0.473715	1146	1219	0.575601	724	594	0.515549	810	743	0.547691	792	624	0.503698	538	519	0.547763	622	202	0.417097	628	231	0.458466	714	220	0.40039
tRNA_Ala_CGC_4	39	40	TGTAC	9315	2301	0.213089	9746	2336	0.21123	2318	421	0.175314	2032	362	0.171273	5104	1124	0.19277	3029	550	0.167916	3617	616	0.160546	3002	633	0.187256	2455	457	0.177828	1256	193	0.226576	1221	211	0.251332	1270	238	0.269665
tRNA_Ala_CGC_4	54	55	GTTCG	3823	16034	0.942559	3602	14894	0.944431	876	3601	0.980324	867	3778	0.985692	2383	9701	0.932271	1370	5743	0.956258	1589	6877	0.955814	1407	5530	0.949352	1273	5971	0.973037	967	1028	0.869424	973	976	0.844788	1024	1073	0.863307
tRNA_Ala_TGC_1	37	38	CATGT	250	314	0.628103	253	316	0.624811	69	26	0.315433	72	21	0.257566	151	194	0.628783	93	51	0.403992	154	145	0.55523	107	112	0.585414	81	58	0.464558	149	57	0.47201	190	80	0.506115	159	77	0.558281
tRNA_Ala_TGC_1	39	40	TGTAT	336	517	0.673114	374	497	0.630203	91	65	0.47281	103	49	0.361542	284	304	0.569132	118	132	0.59405	245	253	0.581197	123	199	0.703117	110	120	0.582718	192	103	0.569934	230	141	0.621526	246	133	0.57289
tRNA_Ala_TGC_1	54	55	GTTCG	595	2250	0.923081	479	2118	0.956558	316	213	0.487793	308	376	0.665423	1021	1695	0.723926	209	902	0.961583	439	1737	0.939176	249	1002	0.953876	217	895	0.950046	383	394	0.855494	473	384	0.755369	473	421	0.79413
tRNA_Ala_TGC_2	37	38	CATGT	147	187	0.631681	175	189	0.583821	32	18	0.416633	60	14	0.214922	121	109	0.528505	51	54	0.589064	137	88	0.446753	64	63	0.567678	46	36	0.489107	108	50	0.5412	156	57	0.456185	150	61	0.493591
tRNA_Ala_TGC_2	39	40	TGTAT	267	292	0.579407	291	295	0.555472	66	23	0.292374	87	47	0.393861	262	171	0.432787	95	86	0.533884	236	162	0.464717	111	96	0.526195	78	67	0.515185	146	78	0.568367	230	83	0.42973	223	90	0.467068
tRNA_Ala_TGC_2	54	55	GTTCG	631	1886	0.874355	575	1694	0.875357	363	162	0.372441	502	401	0.5371	1367	1539	0.613776	248	646	0.855599	548	1530	0.865812	324	755	0.832828	288	773	0.859679	361	225	0.646569	406	284	0.693463	428	300	0.694302
tRNA_Ala_TGC_3	37	38	CATGT	1305	710	0.395405	1331	714	0.39085	240	67	0.25043	322	73	0.209822	1070	560	0.380645	300	172	0.415828	664	341	0.386863	538	269	0.379695	280	172	0.423112	1306	134	0.15241	1578	203	0.188827	1583	261	0.236789
tRNA_Ala_TGC_3	39	40	TGTAT	1421	1941	0.640928	1470	2040	0.641979	319	212	0.452947	435	260	0.42046	1261	1676	0.629039	401	419	0.574674	831	899	0.5946	686	699	0.573137	388	370	0.544677	1292	744	0.597097	1571	952	0.616976	1591	984	0.625002
tRNA_Ala_TGC_3	54	55	GTTCG	2085	5525	0.84705	1808	5226	0.871094	1010	751	0.516994	1113	1300	0.652108	3134	4865	0.705414	623	1540	0.842991	1354	3428	0.84281	972	2508	0.857899	733	1787	0.836666	1436	1073	0.720726	1759	1398	0.74646	1709	1441	0.771295
tRNA_Ala_TGC_4	39	40	CGTAT	2678	10685	0.957991	2448	10784	0.962722	458	1585	0.933085	605	1905	0.917018	2012	7818	0.934784	650	2247	0.925128	1095	3943	0.959708	951	3341	0.990649	590	2236	0.89733	925	781	0.757876	1268	1084	0.763044	1250	1074	0.765136
tRNA_Ala_TGC_4	54	55	GTTCA	3382	17850	0.945013	3382	16437	0.929721	881	2714	0.854584	950	4055	0.920199	3419	14720	0.90593	954	4397	0.942772	1659	7557	0.935708	1286	6045	0.928259	1046	5327	0.936988	1201	1328	0.838486	1481	1745	0.863888	1458	1712	0.862514
tRNA_Ala_TGC_5	37	38	CATGT	588	641	0.588054	594	521	0.524864	162	63	0.322838	169	44	0.235167	252	236	0.539501	248	192	0.498999	388	272	0.47104	236	195	0.517281	163	166	0.563047	229	91	0.485368	207	80	0.475572	286	123	0.513837
tRNA_Ala_TGC_5	39	40	TGTAT	908	970	0.572856	912	834	0.526834	243	113	0.359637	240	103	0.3364	424	396	0.531072	406	364	0.53114	639	533	0.519779	391	318	0.508704	286	257	0.527893	343	152	0.499676	290	116	0.464019	378	187	0.539582
tRNA_Ala_TGC_5	54	55	GTTCG	858	4431	0.978091	758	3747	0.975615	277	685	0.86718	310	857	0.88974	525	2569	0.964353	442	2344	0.996563	638	3433	0.992484	340	1876	1	313	1883	1	395	436	0.885343	329	412	0.938518	516	590	0.90025
tRNA_Ala_TGC_6	37	38	CATGT	471	194	0.326377	460	203	0.34211	116	46	0.32747	81	26	0.27758	139	50	0.291027	161	86	0.39707	174	77	0.349259	182	76	0.334922	88	46	0.381088	85	29	0.433178	107	34	0.410117	121	36	0.389518
tRNA_Ala_TGC_6	54	55	GTTCG	527	1827	0.905803	430	1709	0.937032	132	286	0.833035	116	232	0.807504	432	923	0.790493	217	770	0.923908	265	872	0.902093	216	755	0.925885	161	634	0.941315	205	181	0.790728	241	196	0.756112	247	213	0.780768
tRNA_Arg_ACG_1	27	27	CGTCT	610	527	0.541501	699	449	0.44978	96	33	0.29223	136	51	0.304407	359	522	0.687057	120	78	0.462734	118	91	0.51873	335	2	0	254	2	0	219	206	0.773647	320	298	0.769514	356	308	0.73924
tRNA_Arg_ACG_1	39	39	GATCA	5799	4400	0.490359	4773	3231	0.45601	538	118	0.202091	942	127	0.130211	3931	3500	0.533941	969	462	0.372106	1698	852	0.381307	1528	793	0.388703	1170	588	0.384303	2278	747	0.408487	3393	1063	0.394055	3285	1150	0.429754
tRNA_Arg_ACG_1	54	54	GGTTC	16515	26291	0.677854	13115	20175	0.681963	1654	1626	0.561321	2823	3379	0.621451	10846	21459	0.742364	3492	3749	0.575788	6258	7691	0.62003	3038	9112	0.85131	3445	7249	0.769776	4000	2739	0.622061	5967	3532	0.568952	5864	3912	0.61243
tRNA_Arg_ACG_1	55	55	GTTCG	7943	35795	0.955366	6382	27627	0.952776	881	2446	0.895552	1582	4718	0.907387	6691	26270	0.925516	1509	5890	0.942796	2670	11542	0.955605	2672	9721	0.93407	2142	8748	0.94821	3419	3407	0.84199	4803	4788	0.842155	4884	4987	0.852334
tRNA_Arg_ACG_2	27	27	CGTCT	749	167	0.201346	900	129	0.13124	151	23	0.141658	315	35	0.0997018	554	203	0.300603	257	86	0.287452	227	115	0.396137	288	1	0	186	2	0	137	108	0.701222	214	144	0.637557	201	155	0.692273
tRNA_Arg_ACG_2	39	39	GATCA	1615	694	0.33826	1726	530	0.260767	273	34	0.120069	532	32	0.0562367	1347	465	0.285884	965	552	0.420832	1353	943	0.471294	486	121	0.222128	346	110	0.274018	967	373	0.462546	1432	535	0.451585	1285	552	0.50063
tRNA_Arg_ACG_2	54	54	GGTTC	2387	2315	0.542733	2353	1832	0.492177	388	158	0.327664	737	327	0.347863	2023	1794	0.525039	1860	3344	0.715253	2723	6394	0.789481	638	759	0.616469	518	657	0.633793	1520	1107	0.645005	2205	1540	0.629388	2035	1542	0.659882
tRNA_Arg_ACG_2	55	55	GTTCG	1201	3545	0.871588	1206	3053	0.840333	346	202	0.446062	660	422	0.471432	1835	2050	0.611534	1172	4106	0.921302	1923	7364	0.93288	410	1001	0.844431	354	844	0.831195	1438	1209	0.770078	2031	1762	0.783309	1928	1656	0.77909
tRNA_Arg_CCG_1	27	27	CGTCT	866	1045	0.642311	877	813	0.557598	88	53	0.438469	118	85	0.477427	633	873	0.671773	179	197	0.621844	385	353	0.571789	1329	0	0	1185	1	0	1205	382	0.371009	1436	418	0.345848	1489	502	0.389869
tRNA_Arg_CCG_1	39	39	GATCA	3143	5153	0.710893	2890	4295	0.68059	334	127	0.315533	469	151	0.278891	2182	3914	0.731875	719	822	0.622202	1732	1945	0.610217	893	1191	0.657702	808	899	0.611613	2190	1347	0.638878	2651	1445	0.590614	2891	1610	0.599071
tRNA_Arg_CCG_1	54	54	GGTTC	10909	1313	0.115884	9367	1180	0.124664	865	55	0.0676923	1242	156	0.122371	8366	919	0.109958	2613	361	0.132982	6553	649	0.0988305	2938	325	0.112238	2880	248	0.0840975	3414	311	0.126511	3992	334	0.116871	4403	380	0.120308
tRNA_Arg_CCG_1	55	55	GTTCG	2395	9756	0.937193	2049	8456	0.944071	284	629	0.838831	385	992	0.872787	1959	7184	0.912383	744	2211	0.88602	1677	5447	0.899333	725	2488	0.922065	717	2380	0.90697	1718	1900	0.886163	2064	2139	0.858622	2297	2376	0.857826
tRNA_Arg_CCG_2	27	27	CATCA	5277	32271	0.977597	4870	28989	0.973174	729	3645	0.942603	845	4320	0.958221	4935	30016	0.969918	1743	8929	0.965235	3063	16622	0.969059	12002	107	0.00613458	10748	39	3.04866e-05	3103	3350	0.854811	3759	3786	0.826172	3793	3929	0.837755
tRNA_Arg_CCG_2	50	50	TGTGG	40447	14756	0.294023	39652	14425	0.295642	5364	1631	0.254113	6614	2154	0.275094	27432	13960	0.371264	17901	33	0.00139674	32691	53	0	5343	12077	0.803207	5349	10516	0.739471	7131	1866	0.330486	8316	1907	0.297151	8734	2034	0.300911
tRNA_Arg_CCG_2	55	55	GTTCG	8584	44098	0.977251	8272	44061	0.987614	1215	5526	0.99924	1594	6993	0.986935	6895	32239	0.956767	3052	14138	0.974135	5465	25690	0.970351	3023	13855	0.977709	2664	13514	0.986141	3836	4781	0.936529	4424	5249	0.915845	4585	5651	0.931842
tRNA_Arg_CCT_1	28	28	ACTGG	5359	2085	0.314219	4560	1783	0.315247	842	323	0.332575	613	313	0.394895	3431	1941	0.403286	1482	634	0.342831	3398	1345	0.321031	1259	3	0	1262	1	0	853	78	0.137686	872	99	0.17064	984	99	0.151523
tRNA_Arg_CCT_1	54	54	GGTTC	7470	904	0.116465	6536	791	0.12024	1358	93	0.0725738	1008	140	0.134309	5653	649	0.11444	2236	384	0.161113	5298	689	0.127045	1729	433	0.226648	1964	296	0.143308	1029	98	0.13183	1045	82	0.110045	1318	102	0.108621
tRNA_Arg_CCT_1	55	55	GTTCG	1496	6574	0.950941	1342	5738	0.950549	407	1018	0.870035	317	799	0.867373	1358	4725	0.901911	549	1981	0.927306	1185	4604	0.93568	417	1724	0.958985	459	1772	0.9375	558	528	0.820044	565	519	0.807476	701	689	0.836156
tRNA_Arg_CCT_1	72	72	GGTAC	1339	4267	0.847588	1213	3707	0.846894	264	700	0.798089	224	559	0.804492	976	3505	0.878702	379	1489	0.890264	771	3337	0.913133	299	1413	0.942892	322	1465	0.923039	439	423	0.785733	452	393	0.744291	580	553	0.781474
tRNA_Arg_CCT_2	28	28	ACTGG	5467	2895	0.390029	4579	2438	0.391725	790	419	0.416903	599	428	0.489215	3398	2237	0.443848	1560	856	0.406746	3265	1842	0.411584	1201	14	0.00731858	1254	3	0	707	105	0.220232	840	134	0.235221	944	148	0.231511
tRNA_Arg_CCT_2	50	50	TGTGG	8203	1641	0.182093	6908	1549	0.201989	1387	231	0.153817	1024	196	0.179256	5184	1039	0.18151	3240	4	0.000700074	6738	8	0	1817	50	0.0276829	2093	41	0.0203897	797	98	0.174049	919	106	0.16433	1109	127	0.163269
tRNA_Arg_CCT_2	54	54	GGTTC	6987	1785	0.222408	6125	1466	0.216288	1291	201	0.152542	900	189	0.193754	4224	1234	0.252164	2234	613	0.237918	4643	1390	0.257348	1069	572	0.395166	1357	539	0.318928	716	116	0.212337	826	108	0.175831	972	149	0.202354
tRNA_Arg_CCT_2	55	55	GTTCG	1668	6806	0.937505	1526	5805	0.92864	460	1006	0.8355	309	724	0.849055	1150	4075	0.905582	668	2071	0.895388	1206	4544	0.929713	389	1219	0.902612	400	1446	0.924533	411	385	0.815767	482	409	0.773967	588	498	0.773168
tRNA_Arg_CCT_2	72	72	GGTGC	1639	4306	0.831568	1607	3590	0.7987	418	630	0.724175	261	443	0.724349	811	2705	0.874794	545	1409	0.859684	963	3202	0.887617	328	873	0.867673	306	1090	0.894224	326	264	0.772586	355	286	0.770355	455	362	0.764964
tRNA_Arg_CCT_3	27	27	CATTG	555	255	0.352219	497	249	0.372562	137	44	0.273357	169	35	0.193097	555	197	0.289532	122	43	0.293661	301	125	0.336689	1670	1	0	1163	0	0	230	37	0.226471	275	33	0.174186	265	55	0.281856
tRNA_Arg_CCT_3	28	28	ATTGG	505	326	0.424806	428	332	0.477579	113	71	0.423016	140	62	0.347042	385	378	0.534911	94	81	0.500723	215	222	0.554528	1654	1	0	1157	2	0	183	92	0.539493	214	101	0.516763	228	106	0.511419
tRNA_Arg_CCT_3	54	54	GGTTC	3034	655	0.19365	2566	583	0.207283	444	60	0.134799	581	118	0.188293	3068	942	0.262035	725	210	0.248291	1743	431	0.221023	1729	307	0.170404	1294	198	0.145296	601	86	0.190485	636	107	0.219377	722	95	0.176824
tRNA_Arg_CCT_3	55	55	GTTCG	669	3064	0.958171	566	2605	0.963564	163	346	0.827582	221	475	0.826703	957	3094	0.886764	178	762	0.960108	451	1749	0.935324	386	1565	0.955304	274	1132	0.95036	331	347	0.863504	335	390	0.907848	375	442	0.913062
tRNA_Arg_CCT_3	72	72	GGTAC	570	2080	0.874305	590	1764	0.842279	109	268	0.78131	171	336	0.74648	662	2228	0.866007	140	543	0.887919	302	1240	0.903925	316	938	0.854324	183	702	0.892938	274	285	0.816648	292	291	0.799352	312	350	0.847146
tRNA_Arg_CCT_4	27	27	CATTG	2167	1205	0.40043	2393	1198	0.372374	451	189	0.333162	409	142	0.292368	1724	733	0.330205	547	374	0.459623	1152	746	0.451891	5135	3	0	3337	1	0	1319	186	0.201539	1354	178	0.189231	1454	185	0.183718
tRNA_Arg_CCT_4	28	28	ATTGG	1230	2265	0.704917	1468	2273	0.666153	317	341	0.571852	284	280	0.564454	938	1577	0.678305	325	616	0.710171	574	1371	0.771311	5129	7	0	3386	6	0	908	667	0.684845	897	707	0.713085	950	746	0.711589
tRNA_Arg_CCT_4	50	50	TGTGG	6316	15527	0.787504	5854	13756	0.782725	1302	1883	0.651358	1248	2200	0.717459	3969	11186	0.817891	6493	18	0.00245773	13913	38	0	2192	6611	0.870356	1532	4931	0.851322	1857	1762	0.777041	2071	1854	0.753843	2236	1879	0.728701
tRNA_Arg_CCT_4	55	55	GTTCG	3671	18507	0.974221	3431	16369	0.969698	823	2422	0.909263	848	2706	0.922581	3220	12256	0.919609	1127	5469	0.982069	2409	11685	0.975665	1510	7003	0.979781	1124	5227	0.971559	1653	1910	0.904681	1743	2102	0.922701	1892	2202	0.907727
tRNA_Arg_CCT_4	72	72	GGTGC	4701	12084	0.826525	4634	10545	0.803269	885	1722	0.796106	1040	1808	0.730797	3299	7733	0.796749	1556	3620	0.833733	2956	7833	0.83797	2552	3482	0.687208	1713	2958	0.724937	1575	1278	0.773443	1770	1378	0.755649	1748	1495	0.796169
tRNA_Arg_TCG_1	27	27	CGTCT	550	479	0.54392	438	326	0.492436	36	25	0.479817	57	12	0.187299	277	309	0.609366	101	74	0.498128	237	211	0.562716	633	0	0	529	0	0	618	196	0.371141	665	196	0.349452	816	249	0.359618
tRNA_Arg_TCG_1	39	39	GATCA	2522	3522	0.66624	1958	2478	0.635278	201	58	0.254369	183	39	0.197996	1344	2202	0.707484	596	544	0.55542	1648	1312	0.50951	715	782	0.600213	644	547	0.531921	1233	735	0.626221	1439	792	0.594425	1548	969	0.64602
tRNA_Arg_TCG_1	54	54	GGTTC	6445	10029	0.671851	4625	7296	0.68872	502	614	0.622972	407	724	0.731255	3338	6089	0.721834	1658	2536	0.672901	4480	6668	0.672877	1526	3086	0.759449	1665	2624	0.694104	1500	1109	0.650643	1845	1258	0.620486	2104	1463	0.627752
tRNA_Arg_TCG_1	55	55	GTTCG	3275	13515	0.939592	2279	9840	0.95231	282	848	0.914245	293	844	0.899388	1999	7613	0.91972	1033	3239	0.897854	2520	8805	0.914586	1027	3651	0.929368	990	3350	0.911	1315	1276	0.830711	1609	1489	0.810617	1844	1712	0.811987
tRNA_Arg_TCG_2	27	27	CGTCT	75	47	0.446836	68	55	0.516951	NA	NA	NA	NA	NA	NA	NA	NA	NA	23	12	0.400212	37	15	0.337041	89	0	0	81	0	0	86	17	0.246164	112	35	0.366701	104	28	0.32384
tRNA_Arg_TCG_2	39	39	GATCA	358	382	0.588929	280	297	0.584508	38	5	0.12663	44	4	0.0879354	345	451	0.64454	131	69	0.398413	246	130	0.394966	103	81	0.504051	97	65	0.46327	192	72	0.452857	225	84	0.451339	225	96	0.498178
tRNA_Arg_TCG_2	54	54	GGTTC	1209	1099	0.524797	819	777	0.547537	75	54	0.47399	144	122	0.522177	989	1419	0.658485	413	308	0.474614	922	773	0.512323	163	390	0.800496	272	323	0.615131	229	120	0.526004	329	93	0.33656	325	162	0.508832
tRNA_Arg_TCG_2	55	55	GTTCG	467	1863	0.933293	326	1285	0.935466	39	87	0.840717	54	214	0.967663	456	1986	0.944477	141	594	0.95717	336	1367	0.944441	121	431	0.929769	152	430	0.871848	174	163	0.815788	200	208	0.860118	265	213	0.751181
tRNA_Arg_TCG_2	72	72	GTTAC	275	1557	0.955687	249	1088	0.919415	20	86	0.911703	49	180	0.89004	278	1636	0.963408	101	488	0.960005	197	1221	0.98781	72	387	0.949028	76	417	0.953973	135	120	0.797355	142	148	0.865398	171	179	0.867253
tRNA_Arg_TCG_3	27	27	CGTCT	401	605	0.70831	315	495	0.713476	36	38	0.606089	29	21	0.478945	308	598	0.767525	85	108	0.665476	157	219	0.700537	461	1	0	463	0	0	964	396	0.454293	1259	547	0.473605	1304	593	0.489644
tRNA_Arg_TCG_3	39	39	GATCA	1799	2120	0.617684	1663	1800	0.590351	199	66	0.284172	242	51	0.196071	1387	2001	0.672347	476	342	0.485227	1103	820	0.489742	485	450	0.552115	445	409	0.555157	1809	1028	0.607085	2420	1410	0.61705	2428	1410	0.61573
tRNA_Arg_TCG_3	55	55	GTTCG	1904	6679	0.908195	1570	5677	0.918652	206	510	0.867466	328	829	0.868051	1665	5430	0.88859	583	1730	0.885691	1483	4208	0.869516	554	1749	0.904237	551	1836	0.907775	1615	1647	0.851805	2056	2205	0.873151	2125	2204	0.858966
tRNA_Arg_TCG_4	27	27	CGTCT	32	43	0.674367	30	26	0.537486	NA	NA	NA	NA	NA	NA	NA	NA	NA	NA	NA	NA	NA	NA	NA	42	0	0	53	0	0	47	11	0.286767	76	11	0.182448	59	14	0.290276
tRNA_Arg_TCG_4	39	39	GATCA	114	53	0.35779	88	42	0.362757	NA	NA	NA	NA	NA	NA	NA	NA	NA	26	5	0.180219	59	19	0.274952	43	13	0.26052	47	16	0.289086	95	15	0.218209	128	20	0.216094	109	17	0.215726
tRNA_Arg_TCG_4	54	54	GGTTC	132	61	0.347246	106	55	0.383754	NA	NA	NA	NA	NA	NA	NA	NA	NA	31	23	0.473209	80	37	0.354345	40	19	0.365012	45	21	0.35776	70	18	0.312263	98	15	0.202087	93	8	0.11994
tRNA_Arg_TCG_4	55	55	GTTCG	53	132	0.832389	48	102	0.796967	NA	NA	NA	NA	NA	NA	NA	NA	NA	18	35	0.781745	37	72	0.776152	13	37	0.880988	19	39	0.793183	49	26	0.583287	58	37	0.655928	66	29	0.513028
tRNA_Arg_TCG_4	72	72	GTTAC	12	60	0.936946	24	43	0.724451	NA	NA	NA	NA	NA	NA	NA	NA	NA	NA	NA	NA	NA	NA	NA	NA	NA	NA	NA	NA	NA	NA	NA	NA	NA	NA	NA	NA	NA	NA
tRNA_Arg_TCG_5	27	27	CGTCT	64	56	0.545332	48	37	0.502735	NA	NA	NA	NA	NA	NA	NA	NA	NA	22	12	0.412554	24	16	0.474951	57	0	0	73	0	0	124	36	0.345092	133	46	0.397869	141	36	0.309432
tRNA_Arg_TCG_5	39	39	GATCA	220	169	0.493883	238	131	0.399709	26	4	0.146865	49	6	0.118635	186	147	0.499738	74	42	0.418686	132	68	0.388217	61	40	0.452346	91	36	0.323974	257	81	0.395931	336	99	0.37518	326	98	0.381282
tRNA_Arg_TCG_5	54	54	GGTTC	629	280	0.33834	504	230	0.351878	53	24	0.352927	85	47	0.404	434	280	0.43795	201	95	0.355927	389	215	0.399228	154	91	0.421145	176	74	0.33235	357	140	0.430638	468	177	0.419481	436	200	0.48093
tRNA_Arg_TCG_5	55	55	GTTCG	246	660	0.849933	179	558	0.887764	26	50	0.800768	48	84	0.770692	174	524	0.871556	84	209	0.844579	165	438	0.854072	72	169	0.834649	59	187	0.897112	273	216	0.744582	339	295	0.784598	328	303	0.809866
tRNA_Arg_TCG_5	72	72	GTTGC	570	234	0.326742	451	190	0.33361	47	16	0.299353	81	31	0.315366	432	174	0.317332	181	88	0.366245	356	194	0.403292	143	63	0.344382	149	61	0.323174	387	48	0.178613	487	76	0.220647	479	74	0.218643
tRNA_Arg_TCT_1	27	27	CATTG	621	1243	0.751172	533	980	0.725228	48	44	0.54269	123	99	0.509286	590	1191	0.744494	144	232	0.700271	170	393	0.804607	651	1	0	475	1	0.000328124	532	469	0.77529	675	590	0.771751	672	559	0.75129
tRNA_Arg_TCT_1	28	28	ATTGG	878	984	0.57393	819	693	0.501313	61	27	0.334128	163	52	0.272396	818	919	0.57158	223	148	0.430893	307	247	0.486081	649	1	0	462	0	0	646	353	0.570228	796	458	0.589639	752	470	0.621315
tRNA_Arg_TCT_1	36	36	TCTAA	834	1607	0.756167	670	1286	0.739163	29	49	0.722305	75	68	0.538811	638	1263	0.7605	591	0	0	1007	3	0	265	329	0.642866	172	236	0.678131	652	381	0.63497	844	486	0.62905	844	506	0.645348
tRNA_Arg_TCT_1	40	40	ATTCA	2113	3936	0.735317	1920	2969	0.679094	142	151	0.588919	247	235	0.558551	1651	3357	0.747397	449	713	0.705624	714	1363	0.748565	599	985	0.727196	421	842	0.747119	844	519	0.670877	1078	702	0.695259	1088	715	0.699164
tRNA_Arg_TCT_1	54	54	GGTTC	5767	6338	0.577378	4629	4949	0.581216	357	337	0.549838	569	676	0.619318	4769	6197	0.631439	1268	1590	0.618897	2491	2829	0.597884	1621	2586	0.697589	1829	2310	0.632599	1792	873	0.501054	2145	1115	0.523219	2202	1140	0.52182
tRNA_Arg_TCT_1	55	55	GTTCG	2537	9677	0.924754	2063	7627	0.923057	175	533	0.917167	366	886	0.857312	2482	8609	0.901282	743	2160	0.881076	1237	4151	0.906219	1137	3120	0.872512	1074	3110	0.877149	1518	1132	0.719895	1838	1428	0.736969	1846	1501	0.756024
tRNA_Arg_TCT_2	27	27	CATTG	122	426	0.876431	145	415	0.830094	19	45	0.800223	28	38	0.65888	73	215	0.831518	51	117	0.790862	92	313	0.891101	141	0	0	147	0	0	107	92	0.764946	145	129	0.779069	169	129	0.716001
tRNA_Arg_TCT_2	28	28	ATTGG	251	301	0.592357	238	321	0.629319	40	23	0.399638	47	19	0.325187	102	190	0.704066	88	81	0.518671	188	218	0.586391	144	0	0	150	0	0	117	86	0.685095	166	114	0.658129	151	152	0.812566
tRNA_Arg_TCT_2	36	36	TCTAA	382	715	0.748566	323	603	0.732097	28	57	0.771154	33	64	0.748318	243	439	0.736682	434	0	0	964	1	0	59	101	0.733166	74	119	0.723137	203	114	0.619008	251	156	0.660043	275	167	0.650571
tRNA_Arg_TCT_2	40	40	ATTCA	864	1463	0.710229	757	1175	0.680107	102	94	0.54753	129	140	0.59674	473	1229	0.805674	205	478	0.805872	481	1088	0.79142	99	236	0.824844	123	270	0.770155	258	212	0.796846	391	219	0.631875	399	262	0.69882
tRNA_Arg_TCT_2	54	54	GGTTC	2909	2350	0.492286	2284	1745	0.486939	285	148	0.387024	400	291	0.478957	2130	2211	0.569035	1022	823	0.495713	2224	1785	0.50012	306	503	0.705618	547	666	0.622227	709	297	0.451413	955	347	0.40735	926	384	0.448192
tRNA_Arg_TCT_2	55	55	GTTCG	1037	4279	0.939576	818	3257	0.937377	129	304	0.854944	195	498	0.87061	966	3457	0.907555	394	1478	0.935052	835	3207	0.933452	188	623	0.914691	288	932	0.901578	529	485	0.806665	668	638	0.823992	707	605	0.777519
tRNA_Arg_TCT_3	27	27	CATTG	140	478	0.872001	147	405	0.821809	19	38	0.758469	19	34	0.734651	63	230	0.87453	35	131	0.896649	85	247	0.857722	219	2	0.00495387	150	0	0	91	107	0.894838	119	108	0.787333	118	105	0.779151
tRNA_Arg_TCT_3	28	28	ATTGG	211	412	0.719424	179	374	0.742046	32	26	0.493186	31	22	0.471122	105	190	0.696857	57	110	0.714605	128	205	0.673016	220	2	0.00510159	152	0	0	120	80	0.646456	136	92	0.65219	126	101	0.719884
tRNA_Arg_TCT_3	36	36	TCTAA	369	835	0.796944	332	664	0.749525	54	35	0.451511	43	44	0.573173	225	411	0.739595	439	1	0	915	0	0	126	198	0.709664	80	146	0.757867	210	85	0.495084	214	125	0.634802	240	125	0.589268
tRNA_Arg_TCT_3	40	40	ATTCA	801	1855	0.789798	636	1544	0.793222	82	158	0.754373	95	218	0.80112	364	1143	0.846619	213	522	0.8179	427	1064	0.814668	230	468	0.784677	166	388	0.785248	263	174	0.702046	302	207	0.717299	321	226	0.728918
tRNA_Arg_TCT_3	54	54	GGTTC	5789	795	0.130653	4558	678	0.144522	477	60	0.126515	949	148	0.149241	3683	597	0.155277	1876	258	0.13244	3557	467	0.128142	1909	194	0.103883	1952	183	0.0914636	808	74	0.12714	994	94	0.130972	1013	111	0.149933
tRNA_Arg_TCT_3	55	55	GTTCG	1332	5391	0.935994	990	4316	0.954042	134	412	0.919318	261	852	0.927565	844	3523	0.936858	444	1725	0.941898	767	3311	0.955352	423	1705	0.954191	464	1694	0.926512	459	431	0.816789	526	574	0.880505	535	599	0.891367
tRNA_Arg_TCT_5	27	27	CATTG	29	18	0.429469	27	15	0.398807	NA	NA	NA	NA	NA	NA	NA	NA	NA	14	15	0.586439	13	16	0.635394	67	0	0	67	0	0	19	4	0.285246	21	6	0.365599	20	4	0.273193
tRNA_Arg_TCT_5	28	28	ATTGG	35	10	0.238545	35	7	0.1792	NA	NA	NA	NA	NA	NA	NA	NA	NA	21	7	0.26824	25	4	0.147028	67	0	0	66	0	0	19	2	0.148433	24	3	0.174372	19	2	0.148433
tRNA_Arg_TCT_5	36	36	TCTAA	11	12	0.597861	14	7	0.374236	NA	NA	NA	NA	NA	NA	NA	NA	NA	23	0	0	24	0	0	19	12	0.448239	10	16	0.721728	NA	NA	NA	NA	NA	NA	NA	NA	NA
tRNA_Arg_TCT_5	55	55	GTTCG	21	13	0.444091	19	14	0.495862	NA	NA	NA	NA	NA	NA	NA	NA	NA	NA	NA	NA	NA	NA	NA	NA	NA	NA	NA	NA	NA	NA	NA	NA	NA	NA	NA	NA	NA	NA
tRNA_Asn_GTT_1	28	27	CGTTC	350	430	0.701598	487	359	0.554136	119	53	0.366325	145	58	0.367799	227	297	0.672828	55	68	0.644075	101	190	0.827036	423	5	0.0104662	352	3	0.00435334	89	41	0.518221	92	56	0.622966	112	87	0.720753
tRNA_Asn_GTT_1	29	28	GTTCG	839	239	0.255728	860	183	0.202963	179	21	0.12283	204	30	0.153382	506	190	0.314631	119	40	0.296485	356	91	0.235154	476	0	0	415	1	0	202	19	0.14091	229	24	0.155993	262	42	0.229464
tRNA_Asn_GTT_1	56	55	GTTCG	1822	7191	0.931273	1419	4913	0.909871	267	449	0.763002	296	590	0.806589	1704	6448	0.918485	443	1722	0.941997	1108	4499	0.944073	466	1759	0.941445	548	1937	0.919987	660	671	0.850493	922	955	0.858399	1057	1029	0.832094
tRNA_Asn_GTT_2	28	27	CGTTC	698	2292	0.977436	850	2146	0.938745	262	260	0.594904	245	192	0.568202	435	1168	0.866218	152	339	0.80545	233	828	0.989433	1031	19	0.0189081	960	11	0.00770509	161	270	1	210	283	0.94831	195	324	1
tRNA_Asn_GTT_2	29	28	GTTCG	3770	691	0.177392	3581	705	0.190053	567	101	0.179476	500	75	0.156091	1630	538	0.28568	583	127	0.21019	1392	278	0.191218	1197	7	0.00312427	1117	3	0	567	39	0.104228	662	47	0.10751	722	47	0.0987333
tRNA_Asn_GTT_2	56	55	GTTCG	3786	14690	0.928035	2965	11442	0.931412	1052	1143	0.63258	1094	1608	0.720583	4355	10263	0.814857	1081	3188	0.884306	2231	7437	0.904826	1139	3520	0.899554	1306	4045	0.892102	992	666	0.676655	1250	856	0.684748	1438	992	0.687755
tRNA_Asn_GTT_3	28	27	CATTC	673	1376	0.766066	728	1222	0.717616	127	122	0.550801	105	113	0.588318	345	815	0.798613	116	184	0.706773	275	373	0.664698	1533	0	0	1492	3	0.000396018	261	124	0.517526	360	202	0.577828	390	195	0.535696
tRNA_Asn_GTT_3	29	28	ATTCG	2779	754	0.241749	2536	669	0.235797	289	92	0.273819	286	78	0.246946	1151	591	0.383899	390	110	0.255613	1037	228	0.206771	1701	1	0	1664	2	0	464	75	0.227543	661	121	0.253576	668	161	0.319525
tRNA_Asn_GTT_3	56	55	GTTCG	3723	13880	0.920315	2725	10293	0.927264	761	1060	0.707828	878	1556	0.774231	4262	9654	0.805127	976	2918	0.887367	2219	7175	0.898369	1153	3883	0.918112	1368	4271	0.893844	967	660	0.683385	1291	853	0.670148	1466	988	0.678215
tRNA_Asn_GTT_4	28	27	CGTTC	162	401	0.90786	223	375	0.821232	34	35	0.605929	42	39	0.623143	112	180	0.73215	48	72	0.699384	47	150	0.96526	257	1	0.000190382	241	0	0	61	40	0.652335	62	40	0.645878	63	49	0.721275
tRNA_Asn_GTT_4	29	28	GTTCG	649	209	0.281386	664	185	0.252937	76	17	0.218221	87	15	0.176286	323	105	0.282383	141	43	0.275266	233	91	0.32665	291	1	0.0002674	271	1	0.00113738	149	18	0.177921	169	15	0.133356	193	20	0.154356
tRNA_Asn_GTT_4	56	55	GTTCG	1578	4872	0.881442	1191	3410	0.868951	248	351	0.712585	387	513	0.690073	1830	3101	0.72952	584	1373	0.830658	1003	2267	0.81489	442	886	0.793904	589	1223	0.796181	423	244	0.615783	588	258	0.512522	638	345	0.590582
tRNA_Asn_GTT_5	28	27	CGTTC	52	65	0.707075	60	54	0.61913	NA	NA	NA	NA	NA	NA	NA	NA	NA	19	9	0.372638	13	29	0.87488	NA	NA	NA	NA	NA	NA	NA	NA	NA	NA	NA	NA	NA	NA	NA
tRNA_Asn_GTT_5	29	28	GTTCG	170	19	0.113643	162	13	0.0838558	18	2	0.1167	31	1	0.0356013	94	21	0.209267	27	5	0.183336	53	9	0.165995	NA	NA	NA	NA	NA	NA	NA	NA	NA	NA	NA	NA	NA	NA	NA
tRNA_Asn_GTT_5	56	55	GTTCG	961	2387	0.831743	626	1524	0.830917	242	222	0.580737	359	355	0.601635	1466	2154	0.690057	385	707	0.766384	790	1537	0.776101	343	782	0.827314	576	1022	0.754258	254	99	0.470927	372	117	0.401033	399	179	0.520539
tRNA_Asn_GTT_7	28	27	CGTTC	113	411	1	137	273	0.872301	23	34	0.713327	26	37	0.761169	82	208	0.852604	22	58	0.846	52	170	0.970795	240	3	0.0113396	275	1	0	18	25	0.960545	39	26	0.658919	34	30	0.773238
tRNA_Asn_GTT_7	29	28	GTTCG	800	100	0.12605	648	62	0.0992058	72	9	0.130323	92	19	0.205577	402	71	0.171376	114	14	0.127694	322	42	0.130744	287	1	0.000324268	317	0	0	70	2	0.042157	97	5	0.0782027	104	6	0.0875797
tRNA_Asn_GTT_7	56	55	GTTCG	722	2607	0.914002	517	1898	0.921668	144	145	0.609284	178	270	0.729772	899	1761	0.768167	150	379	0.8483	359	1086	0.883893	213	556	0.860682	181	576	0.897983	148	79	0.58558	169	88	0.576067	170	115	0.679744
tRNA_Asp_GTC_1	13	13	TATAG	4106	22020	0.954131	4159	23310	0.940272	514	3033	0.939394	822	4776	1	2226	12553	0.96166	5448	2	0	6951	47	0.00266979	1696	8500	0.962014	1128	6378	0.973493	1788	1712	0.944196	2432	2551	0.988804	2383	2399	0.968713
tRNA_Asp_GTC_1	54	55	GTTCA	10529	59179	0.954316	12580	67943	0.945944	8437	6152	0.475705	9028	10133	0.599345	18138	22030	0.611069	1695	8445	0.955585	2306	11182	0.946072	3989	19761	0.936692	3121	16275	0.940616	4962	6466	0.903873	6679	8861	0.910948	6259	8362	0.913697
tRNA_Asp_GTC_2	13	13	TATAG	38344	205387	0.953949	40050	220234	0.937515	5967	34092	0.934901	7461	45362	1	20424	107739	0.951661	66594	201	0	85906	599	0.00290722	15954	78680	0.959399	10541	61686	0.978489	13688	15420	1	17816	20928	1	17653	20270	1
tRNA_Asp_GTC_2	54	55	GTTCG	66552	368024	0.988739	79819	445300	0.994752	73324	39422	0.422814	60979	49045	0.539154	115215	106174	0.555472	14123	72151	0.99057	19394	100756	0.986923	26545	129330	0.988246	18892	98567	0.990677	27514	34437	0.938297	35654	45110	0.942821	34835	44322	0.94517
tRNA_Asp_GTC_3	13	13	TATAG	249	1269	0.946305	276	1431	0.928764	52	200	0.871135	74	239	0.901936	134	469	0.879748	398	1	0	570	1	0	97	443	0.946538	58	257	0.934496	NA	NA	NA	NA	NA	NA	NA	NA	NA
tRNA_Asp_GTC_3	54	55	GTTCG	13149	52517	0.933514	13697	57184	0.946204	14109	6832	0.394118	17802	12080	0.488729	28027	17656	0.446948	3379	12439	0.931316	4265	16451	0.934282	5409	20267	0.939979	5298	21057	0.943082	6750	5592	0.763874	8636	7096	0.760426	8022	6716	0.768296
tRNA_Cys_GCA_11	26	27	CATTT	42	69	0.706178	56	90	0.691088	NA	NA	NA	NA	NA	NA	NA	NA	NA	19	29	0.704958	24	42	0.742259	117	0	0	81	0	0	31	20	0.657718	33	21	0.652226	36	24	0.6709
tRNA_Cys_GCA_11	27	28	ATTTG	55	64	0.59313	74	84	0.596329	16	9	0.406873	15	7	0.351437	41	40	0.532679	16	35	0.75656	35	33	0.534861	128	0	0	86	0	0	36	18	0.527437	53	14	0.325684	50	16	0.379974
tRNA_Cys_GCA_11	38	39	GATCA	239	126	0.390151	273	145	0.39031	47	16	0.289999	51	8	0.150222	189	95	0.376004	114	47	0.335375	142	72	0.384045	95	103	0.597666	79	75	0.564726	195	13	0.091107	186	11	0.0796426	192	18	0.131053
tRNA_Cys_GCA_11	54	55	GTTCA	341	813	0.791311	368	911	0.797951	96	119	0.625552	107	144	0.650514	431	660	0.674402	127	350	0.841446	219	559	0.819445	94	300	0.856874	105	374	0.874965	229	140	0.604367	251	159	0.617866	247	161	0.628797
tRNA_Cys_GCA_14	26	27	CATTT	71	253	0.887319	85	280	0.860409	16	33	0.749333	16	46	0.830345	26	79	0.854528	11	37	0.899691	25	73	0.869016	222	0	0	162	0	0	15	16	0.866075	33	26	0.739266	22	32	0.994587
tRNA_Cys_GCA_14	27	28	ATTTG	74	263	0.864811	111	263	0.79177	12	37	0.863793	20	42	0.758682	37	82	0.746835	18	34	0.720379	30	73	0.785347	234	0	0	171	0	0	15	16	0.823948	35	28	0.707669	35	25	0.662612
tRNA_Cys_GCA_14	38	39	GATCA	397	165	0.33016	493	185	0.304655	95	8	0.08082	132	15	0.110233	168	79	0.359031	83	34	0.333799	134	45	0.284124	307	43	0.13261	258	48	0.174233	64	20	0.393264	73	29	0.472795	75	26	0.426527
tRNA_Cys_GCA_14	54	55	GTTCA	423	913	0.767474	510	953	0.72944	110	58	0.388788	121	152	0.63121	371	597	0.687613	153	232	0.690366	214	372	0.723553	176	391	0.775694	176	378	0.764061	150	154	0.808712	194	169	0.742811	192	177	0.765483
tRNA_Cys_GCA_17	26	27	CATTT	117	266	0.789097	132	298	0.777145	20	21	0.569674	49	33	0.449975	55	165	0.851821	29	61	0.790965	37	81	0.800744	185	0	0	141	0	0	32	23	0.701458	22	25	0.892607	25	16	0.654503
tRNA_Cys_GCA_17	27	28	ATTTG	182	225	0.609941	207	247	0.610463	32	11	0.286386	71	15	0.188461	91	144	0.663135	39	54	0.638709	48	75	0.674386	194	1	0	140	0	0	35	23	0.629984	35	16	0.495631	26	21	0.711505
tRNA_Cys_GCA_17	38	39	GATCA	282	398	0.669223	318	388	0.624823	49	11	0.20619	117	9	0.0737465	235	246	0.580728	76	83	0.608654	100	118	0.624691	99	85	0.529496	84	79	0.561946	107	24	0.298813	85	29	0.421296	91	27	0.377293
tRNA_Cys_GCA_17	54	55	GTTCA	302	1160	0.891662	338	1077	0.852937	65	33	0.37912	123	56	0.353037	421	836	0.741795	90	299	0.88163	141	475	0.879703	64	309	0.932596	66	281	0.907628	131	106	0.713394	135	104	0.693934	135	108	0.708874
tRNA_Cys_GCA_2	26	27	CATTT	395	394	0.56711	511	429	0.511237	59	44	0.474972	113	38	0.281039	266	319	0.619076	114	107	0.564744	164	138	0.532725	643	0	0	627	1	0.00034597	264	117	0.514743	299	135	0.52142	316	154	0.549319
tRNA_Cys_GCA_2	27	28	ATTTG	359	448	0.612535	504	458	0.533042	63	44	0.466101	113	39	0.281601	251	346	0.626718	91	132	0.651297	119	186	0.674475	651	1	0	631	1	0	210	182	0.739854	240	202	0.728059	249	228	0.762079
tRNA_Cys_GCA_2	38	39	GATCA	450	512	0.607537	568	553	0.559723	89	42	0.369072	120	34	0.251753	349	349	0.567497	119	125	0.597111	166	190	0.615791	150	230	0.697222	144	239	0.726775	272	168	0.640576	307	190	0.641395	340	213	0.646347
tRNA_Cys_GCA_2	54	55	GTTCA	419	1161	0.825508	498	1303	0.81057	146	130	0.531785	141	150	0.584097	541	852	0.681889	169	382	0.794831	271	610	0.789526	113	376	0.865345	156	465	0.838928	331	252	0.689275	350	266	0.688586	342	313	0.762571
tRNA_Cys_GCA_4	26	27	CATTT	234	127	0.399252	268	122	0.349919	23	12	0.381032	56	14	0.223164	179	80	0.350268	66	33	0.388513	119	49	0.339686	470	0	0	499	0	0	180	33	0.259016	250	37	0.215301	187	31	0.237624
tRNA_Cys_GCA_4	27	28	ATTTG	179	193	0.571855	217	200	0.537057	23	14	0.428126	48	22	0.34702	130	145	0.569364	52	50	0.537794	74	103	0.643182	458	2	0	500	0	0	130	90	0.650323	202	97	0.512971	142	89	0.611701
tRNA_Cys_GCA_4	38	39	GATCA	395	339	0.525739	388	394	0.571902	38	36	0.565884	57	31	0.408477	272	228	0.516584	130	87	0.464832	206	152	0.487585	133	128	0.56281	119	141	0.630127	298	104	0.42873	400	122	0.385728	381	103	0.349754
tRNA_Cys_GCA_4	54	55	GTTCA	823	4209	0.940201	755	3584	0.92594	105	320	0.852315	169	610	0.889255	769	3785	0.927928	335	1515	0.93955	432	2514	0.973944	198	934	0.928832	274	1300	0.925785	618	749	0.875131	853	949	0.840941	754	905	0.871265
tRNA_Cys_GCA_5	27	27	CATTT	96	355	0.894458	114	320	0.826928	18	47	0.804596	23	40	0.710447	86	316	0.892832	53	133	0.834519	100	308	0.8807	238	1	0.00390217	242	0	0	76	42	0.596836	69	48	0.688137	72	55	0.726482
tRNA_Cys_GCA_5	28	28	ATTTG	148	315	0.752747	138	306	0.775799	25	42	0.715493	29	35	0.610692	104	304	0.808281	55	132	0.778436	105	308	0.826853	245	1	0	248	2	0	72	50	0.651532	76	47	0.606564	88	43	0.519182
tRNA_Cys_GCA_5	39	39	GATCA	258	225	0.530372	267	242	0.539049	43	32	0.494908	48	11	0.210827	221	167	0.486976	107	57	0.401455	182	138	0.49542	94	132	0.672419	87	119	0.671952	178	23	0.180463	203	19	0.130832	200	33	0.227272
tRNA_Cys_GCA_5	55	55	GTTCA	373	935	0.802963	420	918	0.768491	102	136	0.645949	103	131	0.63469	434	683	0.681698	157	354	0.794225	273	615	0.789724	108	334	0.850359	100	389	0.891528	201	128	0.619879	268	170	0.618385	272	146	0.555967
tRNA_Cys_GCA_6	26	27	CATTT	76	38	0.378244	53	66	0.621626	NA	NA	NA	NA	NA	NA	NA	NA	NA	14	18	0.656274	25	17	0.47177	72	1	0.0149264	80	0	0	35	9	0.342403	48	7	0.212533	59	13	0.302085
tRNA_Cys_GCA_6	27	28	ATTTG	64	37	0.401097	41	75	0.727228	NA	NA	NA	NA	NA	NA	NA	NA	NA	15	13	0.508886	18	21	0.594464	72	1	0.00528375	76	0	0	18	16	0.750077	20	18	0.755099	32	21	0.629455
tRNA_Cys_GCA_6	38	39	GATCA	35	27	0.495089	36	32	0.533433	NA	NA	NA	NA	NA	NA	NA	NA	NA	16	6	0.312574	8	14	0.736394	NA	NA	NA	NA	NA	NA	NA	NA	NA	NA	NA	NA	NA	NA	NA
tRNA_Cys_GCA_6	54	55	GTTCA	51	67	0.637041	59	83	0.654154	NA	NA	NA	NA	NA	NA	NA	NA	NA	14	28	0.764169	23	40	0.723678	9	24	0.81828	9	27	0.840288	21	10	0.513064	18	8	0.48914	26	9	0.407918
tRNA_Cys_GCA_7	27	27	CATTT	65	108	0.709198	102	138	0.644525	12	10	0.505452	16	23	0.659831	47	66	0.66316	11	42	0.924952	43	50	0.626952	160	0	0	128	0	0	53	22	0.491627	42	24	0.609784	59	20	0.424117
tRNA_Cys_GCA_7	28	28	ATTTG	84	97	0.590999	151	102	0.449962	14	8	0.411078	22	18	0.500871	62	59	0.525853	33	26	0.482547	48	48	0.551347	167	0	0	135	0	0	51	28	0.561658	49	20	0.456912	59	20	0.397397
tRNA_Cys_GCA_7	39	39	GATCA	259	152	0.418774	301	180	0.421931	36	18	0.384167	63	14	0.205317	219	116	0.389614	87	51	0.427589	163	88	0.400668	87	108	0.637043	96	90	0.561009	184	13	0.0971121	192	16	0.115926	213	25	0.164311
tRNA_Cys_GCA_7	55	55	GTTCA	363	862	0.790371	346	1008	0.834175	99	101	0.570425	99	158	0.697362	437	700	0.686401	148	318	0.782296	262	525	0.760534	109	307	0.830382	105	376	0.875992	229	127	0.567954	267	136	0.536986	262	168	0.622514
tRNA_Cys_GCA_8	26	27	CATTT	56	110	0.752849	66	113	0.707771	17	12	0.460055	13	12	0.536874	25	63	0.813059	17	22	0.658147	20	43	0.796188	142	0	0	141	0	0	46	24	0.574861	41	33	0.74812	43	26	0.631928
tRNA_Cys_GCA_8	27	28	ATTTG	69	105	0.666631	83	102	0.618776	14	16	0.607326	16	12	0.476578	53	48	0.512301	22	20	0.522168	30	36	0.602303	148	0	0	149	0	0	54	21	0.440926	48	31	0.623257	52	21	0.453369
tRNA_Cys_GCA_8	38	39	GATCA	255	172	0.457109	237	201	0.519914	45	20	0.353743	40	13	0.280959	210	114	0.396074	110	39	0.29953	163	70	0.341728	74	114	0.698533	95	117	0.641457	175	35	0.270353	209	18	0.120007	194	34	0.240164
tRNA_Cys_GCA_8	54	55	GTTCA	354	880	0.80104	417	932	0.773874	101	128	0.631764	90	157	0.72113	403	695	0.705808	163	321	0.760202	236	577	0.809372	94	307	0.861582	116	445	0.888966	218	152	0.654832	257	166	0.625306	245	164	0.639032
tRNA_Gln_CTG_1	13	13	TGTAA	2060	10388	0.941991	2144	10969	0.978145	216	1044	1	281	1183	0.9443	1454	6630	0.926299	3476	7	0	9167	34	0	611	3354	0.962819	556	2847	0.952058	2069	2094	0.786949	3076	2977	0.769413	2640	2708	0.792211
tRNA_Gln_CTG_1	28	28	TCTGG	9458	24404	0.824193	9859	25066	0.829827	934	2532	0.877358	1172	3163	0.885398	4671	17643	0.897148	1902	5617	0.86801	5408	14440	0.848032	9904	75	0.00519524	9019	28	0	5064	3648	0.740973	7417	5325	0.739501	6479	4765	0.749992
tRNA_Gln_CTG_1	39	39	AATCC	7732	45631	0.971029	7695	45069	0.962755	910	4064	0.901893	1271	5515	0.920518	5667	32599	0.964555	2059	10693	0.989875	4916	26739	0.977521	2170	12205	0.96492	2310	11275	0.966495	5572	6140	0.841089	8137	8830	0.834076	7192	7757	0.831283
tRNA_Gln_CTG_1	53	54	AGTTC	36449	15666	0.336533	36551	15094	0.327588	3668	1088	0.250903	4320	2121	0.37557	23415	15805	0.449242	8168	4442	0.401584	19681	11614	0.430056	8537	4664	0.391156	9093	3522	0.311593	10410	2720	0.320978	15654	3483	0.281047	12945	3705	0.345365
tRNA_Gln_CTG_1	54	55	GTTCA	6593	45584	0.982174	6699	44996	0.975929	1015	3603	0.883315	1246	5023	0.909997	5865	33588	0.950576	1757	10804	0.987013	4286	26794	0.983955	1916	11174	0.96109	1825	10617	0.956638	5456	7766	0.938502	8049	11228	0.930632	7002	9755	0.930132
tRNA_Gln_CTG_2	13	13	TGTAA	1315	6377	0.935781	1205	6153	0.977835	123	634	1	204	782	0.926678	909	3879	0.914971	2461	3	0	5957	13	0	459	2451	0.95863	381	2020	0.95744	1205	1146	0.762559	1890	1638	0.726226	1607	1414	0.732141
tRNA_Gln_CTG_2	28	28	TCTGG	4784	10272	0.780164	4564	10324	0.801627	402	1095	0.878487	633	1529	0.858162	2265	6923	0.854731	1164	2816	0.822055	2886	6575	0.809977	5618	25	0.00153625	4897	7	0	2473	1599	0.694437	3708	2178	0.653974	3231	1917	0.658166
tRNA_Gln_CTG_2	39	39	AATCC	3431	17696	0.949508	3294	17307	0.945601	388	1561	0.882549	607	2345	0.897948	2223	10631	0.934088	934	4543	0.978269	2129	10244	0.95649	1182	5884	0.944824	1050	4909	0.958704	2412	2316	0.778049	3501	3315	0.771649	2991	2953	0.790794
tRNA_Gln_CTG_2	53	54	AGTTC	15068	2359	0.148627	15213	2248	0.141677	1389	147	0.102545	1949	292	0.146008	8985	1833	0.186062	3682	746	0.189386	7872	1678	0.201314	4078	971	0.209359	3407	551	0.151952	4025	533	0.177765	5813	657	0.153334	4995	701	0.187499
tRNA_Gln_CTG_2	54	55	GTTCA	2405	14494	0.964166	2503	14475	0.955852	513	891	0.717787	688	1378	0.756894	2618	7888	0.837891	688	3590	0.962885	1461	7661	0.958451	825	4004	0.933431	591	3112	0.94209	2163	2323	0.826795	3014	3357	0.841395	2738	2885	0.819144
tRNA_Gln_CTG_3	13	13	TGTAA	254	700	0.827573	238	691	0.869448	33	75	0.849065	55	91	0.726609	104	299	0.837609	231	0	0	380	2	0	100	195	0.749664	57	207	0.891929	167	79	0.501718	243	126	0.533595	239	106	0.47993
tRNA_Gln_CTG_3	28	28	TCTGG	1004	819	0.513274	990	756	0.49894	104	100	0.588084	158	102	0.475714	297	441	0.676879	252	140	0.414427	342	255	0.497058	539	4	0.00501819	559	3	0.000993986	314	91	0.394345	470	118	0.351452	405	124	0.411697
tRNA_Gln_CTG_3	39	39	AATCC	457	1626	0.879438	472	1602	0.862999	61	198	0.838827	107	208	0.732844	191	666	0.872868	144	304	0.785102	197	481	0.807885	159	421	0.81327	147	490	0.88974	230	135	0.558176	278	189	0.622035	283	182	0.597639
tRNA_Gln_CTG_3	54	55	GTTCG	232	1113	0.966052	283	1198	0.948737	70	133	0.797429	67	128	0.795044	157	424	0.847144	58	228	0.94416	112	350	0.891018	89	270	0.895443	88	307	0.917308	157	129	0.760416	189	130	0.686557	191	148	0.735859
tRNA_Gln_CTG_4	13	13	TGTAA	162	920	0.959893	161	843	0.981831	20	99	1	26	93	0.913023	91	481	0.949855	247	0	0	508	6	0.00695751	47	229	0.944152	41	259	0.982645	130	92	0.648009	156	118	0.673484	168	108	0.611764
tRNA_Gln_CTG_4	28	28	TCTGG	1370	874	0.444801	1335	857	0.450103	122	131	0.621294	126	145	0.649077	515	719	0.65988	284	211	0.494837	497	418	0.531753	618	2	0.00010793	705	2	0	311	99	0.424305	380	126	0.437791	366	134	0.47171
tRNA_Gln_CTG_4	39	39	AATCC	447	2169	0.939092	429	2194	0.941136	63	241	0.872758	66	272	0.910703	246	1208	0.938691	107	484	0.964805	233	835	0.898678	160	562	0.877942	159	645	0.931458	209	204	0.78556	286	230	0.697213	279	226	0.700492
tRNA_Gln_CTG_4	54	55	GTTCG	322	1518	0.96311	330	1695	0.981848	92	145	0.744265	75	135	0.77858	226	710	0.880685	82	356	0.962656	148	607	0.945948	97	369	0.942979	118	404	0.913437	186	162	0.784967	213	190	0.795058	211	203	0.827086
tRNA_Gln_CTG_5	13	13	TGTAA	153	525	0.873657	106	405	0.926622	8	18	0.84643	31	44	0.683463	197	587	0.845308	350	1	0	843	3	0	85	382	0.930636	88	325	0.895173	287	168	0.577145	503	273	0.549814	409	210	0.530135
tRNA_Gln_CTG_5	28	28	TCTGG	341	467	0.66071	254	355	0.673185	16	24	0.720251	43	55	0.680858	313	506	0.699995	148	216	0.689282	343	506	0.69435	503	0	0	473	0	0	347	124	0.46326	584	208	0.46211	455	184	0.507348
tRNA_Gln_CTG_5	39	39	AATCC	125	363	0.834254	128	297	0.773184	14	18	0.596518	36	53	0.653026	89	198	0.765903	50	114	0.80629	118	245	0.764605	52	90	0.699935	67	86	0.627937	89	38	0.428709	154	52	0.342974	130	55	0.425198
tRNA_Gln_CTG_5	53	54	AGTTC	394	178	0.34857	321	130	0.323022	33	16	0.35991	79	27	0.289535	341	61	0.166117	138	50	0.30194	293	97	0.28678	102	28	0.23541	165	25	0.143247	141	22	0.206388	216	43	0.255681	186	44	0.29581
tRNA_Gln_CTG_5	54	55	GTTCA	136	438	0.857393	100	357	0.875503	16	33	0.761961	46	59	0.637057	152	253	0.696529	42	146	0.890797	101	287	0.843713	31	98	0.854918	48	139	0.832761	111	52	0.507339	183	78	0.474935	157	78	0.528062
tRNA_Gln_CTG_6	13	13	TGTAA	319	1006	0.85652	321	991	0.882963	16	89	1	66	134	0.781643	121	319	0.818403	189	0	0	342	1	0	54	209	0.903762	73	204	0.837404	57	58	0.789058	74	52	0.645318	65	70	0.811283
tRNA_Gln_CTG_6	28	28	TCTGG	1206	1344	0.602392	1195	1409	0.62457	95	148	0.731147	183	241	0.689569	378	665	0.722531	171	193	0.615774	366	435	0.632514	659	3	0.00165656	668	2	0	186	76	0.511146	262	114	0.534574	212	108	0.595862
tRNA_Gln_CTG_6	39	39	AATCC	814	2646	0.859933	831	2736	0.856422	99	232	0.76256	222	358	0.679794	486	1144	0.78055	158	379	0.819924	299	917	0.863909	187	624	0.866895	215	607	0.850827	196	134	0.624509	291	199	0.62462	300	129	0.431433
tRNA_Gln_CTG_6	53	54	AGTTC	2432	612	0.223324	2562	612	0.214524	245	43	0.162311	407	81	0.187174	1027	405	0.313832	353	111	0.271074	873	249	0.255416	535	179	0.275289	564	121	0.19464	281	42	0.19855	381	60	0.20811	344	48	0.186514
tRNA_Gln_CTG_6	54	55	GTTCA	520	2555	0.933934	524	2589	0.93233	113	170	0.679236	194	277	0.666941	462	966	0.754568	101	359	0.89522	221	875	0.910928	136	561	0.905991	133	531	0.896255	199	119	0.596028	247	185	0.682839	226	159	0.658328
tRNA_Gln_TTG_1	13	13	TGTAA	340	1825	0.95158	329	1560	0.965639	41	200	1	59	260	0.952532	370	1458	0.90073	590	0	0	1509	3	0	103	519	0.949564	89	504	0.967285	311	327	0.801905	460	424	0.750304	420	470	0.826294
tRNA_Gln_TTG_1	28	28	TCTGG	861	2645	0.862831	716	2299	0.881905	95	310	0.919374	144	397	0.890479	648	2250	0.880869	189	661	0.903616	502	1676	0.897086	1152	9	0.0054753	1124	3	0	540	420	0.774498	821	499	0.668263	757	529	0.72779
tRNA_Gln_TTG_1	39	39	AATCC	896	3775	0.913336	787	3225	0.901341	160	437	0.799854	159	572	0.883308	865	3157	0.882436	264	844	0.891559	618	2371	0.912984	296	1112	0.891952	284	1138	0.928984	593	479	0.699214	867	624	0.647323	743	687	0.760772
tRNA_Gln_TTG_1	53	54	AGTTC	1980	1363	0.45834	1774	1259	0.467244	305	151	0.365049	331	201	0.431546	1523	1265	0.506429	481	319	0.455261	1205	999	0.526224	548	390	0.461701	633	321	0.376926	637	257	0.448461	905	336	0.421916	826	329	0.444296
tRNA_Gln_TTG_1	54	55	GTTCA	626	2651	0.909196	583	2401	0.901887	125	314	0.809476	152	352	0.79273	714	2033	0.825865	164	614	0.905319	443	1700	0.90511	190	715	0.889237	182	722	0.8951	506	384	0.688013	703	525	0.681687	664	493	0.679402
tRNA_Gln_TTG_2	13	13	TGTAA	141	580	0.90784	113	567	0.975009	14	82	1	14	101	1	140	515	0.887877	276	2	0.00340993	694	0	0	44	268	0.97789	46	234	0.951027	139	101	0.658076	187	135	0.655601	175	121	0.639179
tRNA_Gln_TTG_2	28	28	TCTGG	517	999	0.753495	421	936	0.797342	31	124	0.960982	51	175	0.939677	346	1013	0.845512	150	340	0.806164	376	769	0.782704	610	4	0.00400805	521	1	0	233	145	0.678209	306	164	0.616291	336	169	0.590776
tRNA_Gln_TTG_2	39	39	AATCC	345	2023	0.970047	291	1669	0.959545	33	184	0.938936	53	268	0.947844	328	1802	0.957325	111	646	1	293	1370	0.951323	144	767	0.956165	127	575	0.952754	215	204	0.772599	263	244	0.762315	313	264	0.718842
tRNA_Gln_TTG_2	54	55	GTTCG	417	1596	0.925408	294	1346	0.962652	64	110	0.769242	57	179	0.919032	313	1537	0.964929	94	567	1	243	1187	0.976842	114	600	1	91	443	0.979338	178	241	0.971055	233	235	0.847108	261	331	0.943807
tRNA_Gln_TTG_3	13	13	TGTAA	497	2761	0.956685	434	2400	0.990297	69	351	1	74	490	1	468	2518	0.952531	836	1	0	2088	3	0	143	1004	0.996744	125	883	0.997137	447	436	0.77247	593	626	0.803468	572	684	0.852166
tRNA_Gln_TTG_3	28	28	TCTGG	1062	3435	0.873624	954	3032	0.879744	101	442	0.977829	180	565	0.92031	767	3035	0.90581	241	784	0.888761	689	2011	0.868229	1666	12	0.0047631	1495	5	0	611	512	0.807406	899	642	0.737186	961	661	0.720946
tRNA_Gln_TTG_3	39	39	AATCC	1003	4095	0.907285	918	3655	0.89575	153	484	0.833228	192	622	0.860694	896	3181	0.87667	235	950	0.942706	664	2465	0.906149	290	1396	0.939007	338	1242	0.91103	599	457	0.673444	777	648	0.713708	852	673	0.689104
tRNA_Gln_TTG_3	53	54	AGTTC	2417	1201	0.37218	2133	1186	0.401571	304	128	0.326199	326	197	0.430223	1587	1138	0.465731	524	320	0.432627	1303	980	0.498121	678	401	0.411858	726	297	0.324288	669	188	0.340361	936	229	0.304165	931	293	0.372122
tRNA_Gln_TTG_3	54	55	GTTCA	661	2760	0.906725	590	2620	0.914913	127	277	0.775803	151	336	0.783065	655	1960	0.836449	174	618	0.895068	470	1726	0.89674	226	796	0.87659	189	762	0.898015	499	340	0.645887	638	503	0.703084	681	527	0.69572
tRNA_Glu_CTC_1	13	13	TCTAG	40967	177944	0.924072	45698	204061	0.927505	8265	32125	0.940279	7714	30381	0.92489	20065	83376	0.914745	60739	88	0	85351	211	0	13043	48300	0.896421	9780	38174	0.925536	10230	9364	0.861726	10808	10021	0.867579	13151	12338	0.872952
tRNA_Glu_CTC_1	54	55	GTTCG	122839	402295	0.894025	153312	503692	0.898981	75086	26221	0.311447	52750	31721	0.453826	151582	101998	0.4653	17395	71066	0.951469	25226	111601	0.959754	34237	102655	0.892823	21442	66869	0.893602	21772	20048	0.808505	22439	20342	0.801892	25999	24172	0.812584
tRNA_Glu_CTC_2	13	13	TCTAG	26476	106557	0.910442	25474	103096	0.910132	5363	20541	0.937416	6115	22927	0.915471	14661	55421	0.897256	45767	65	0	62779	141	0	9051	30974	0.880845	7603	26733	0.90504	3494	2380	0.728993	3797	2748	0.755798	4197	3020	0.753232
tRNA_Glu_CTC_2	54	55	GTTCG	34803	94679	0.853142	39255	108322	0.860545	18520	4944	0.252443	13296	6005	0.375591	46957	25483	0.406485	4852	16431	0.914273	6612	24937	0.929903	9316	23425	0.85165	5908	15287	0.85103	3957	3153	0.747538	4018	3224	0.750458	4357	3582	0.760655
tRNA_Glu_TTC_1	13	13	TCTAG	2081	10147	0.94353	2041	9937	0.941908	310	1418	0.970325	450	1706	0.917617	1758	9210	0.953449	1964	6	0	4881	25	0	630	2795	0.92949	437	2001	0.954492	1389	1054	0.776924	1793	1506	0.82267	1688	1439	0.829392
tRNA_Glu_TTC_1	32	32	GGTTT	3366	18272	0.941307	3458	19154	0.948838	637	3257	0.932216	856	3808	0.901927	2942	15013	0.944932	562	2675	0.935145	1365	6723	0.968016	1011	5048	0.920055	692	3615	0.947376	1587	2016	0.838458	2074	2662	0.84227	1925	2637	0.866183
tRNA_Glu_TTC_1	54	55	GTTCG	5433	27356	0.974019	5328	26797	0.978446	2623	3192	0.667153	2619	4914	0.790088	9398	24186	0.835939	830	3828	0.973371	2061	9839	0.972979	1659	7472	0.974624	1310	6063	0.970736	2984	3230	0.877071	3882	3877	0.842935	3884	3920	0.847396
tRNA_Glu_TTC_14	13	13	TCTAG	615	1903	0.858548	559	1842	0.870395	132	430	0.904263	188	595	0.880958	396	1053	0.823625	1797	4	0	2509	6	0	296	841	0.841414	311	831	0.845369	104	71	0.729976	152	75	0.592513	167	107	0.702229
tRNA_Glu_TTC_14	34	34	CTTTC	2580	1443	0.398105	2638	1759	0.446443	543	302	0.407266	673	263	0.323129	1436	683	0.353259	1326	386	0.253419	1727	461	0.239133	1044	514	0.374084	943	343	0.299107	225	79	0.420583	282	78	0.348483	312	89	0.357292
tRNA_Glu_TTC_14	54	55	GTTCG	4157	8191	0.773565	3999	8048	0.782898	1889	495	0.248676	2854	836	0.272861	7843	3101	0.326712	1234	2860	0.827096	1564	4315	0.863069	1999	3691	0.771799	1831	3130	0.744039	1483	650	0.512132	1430	668	0.535317	1629	738	0.524099
tRNA_Glu_TTC_2	13	13	TCTAG	2874	14600	0.950082	2804	14207	0.948278	544	2055	0.934705	694	3211	0.953829	2414	12367	0.949963	4224	11	0	7674	23	0	915	3737	0.914793	818	3648	0.9499	945	807	0.830179	956	787	0.813577	1017	824	0.806392
tRNA_Glu_TTC_2	32	32	GGTTT	5039	28597	0.947728	5122	30074	0.957139	1166	5935	0.931528	1685	7838	0.90921	4110	21653	0.949833	1133	5972	0.951177	2078	11089	0.980768	1456	7264	0.91993	1240	6622	0.950709	938	1374	0.890541	956	1381	0.885503	971	1334	0.867241
tRNA_Glu_TTC_2	54	55	GTTCG	13701	46076	0.899556	13993	46031	0.899248	11844	563	0.0497238	18017	1243	0.0760393	51639	4609	0.0919101	2679	10513	0.943826	4764	19824	0.948639	4289	11859	0.874285	3850	12286	0.898581	1995	1919	0.827006	1996	1820	0.804349	2008	1901	0.820258
tRNA_Glu_TTC_3	13	13	TCTAG	1815	7110	0.905458	1886	7561	0.908406	459	1901	0.952351	432	1846	0.939906	871	3540	0.91074	3263	2	0	5286	12	0	623	2310	0.896667	463	1837	0.928632	366	253	0.73547	404	330	0.810057	437	352	0.803747
tRNA_Glu_TTC_3	54	55	GTTCG	2298	8387	0.916129	2497	9714	0.93296	1068	1603	0.729963	893	1824	0.813168	2498	4450	0.743035	589	2125	0.927273	806	3176	0.938389	883	3350	0.942448	565	2128	0.932684	698	565	0.754135	814	663	0.75674	847	751	0.792509
tRNA_Glu_TTC_4	13	13	TCTAG	2687	11643	0.923648	3219	14397	0.927775	724	3002	0.952568	549	2291	0.935619	1213	5395	0.926704	4109	6	0	6626	23	0	818	3183	0.905847	621	2437	0.926557	919	842	0.862156	1014	1053	0.919277	1171	1079	0.864746
tRNA_Glu_TTC_4	54	55	GTTCG	15265	46210	0.877149	16762	53719	0.893715	9449	5619	0.451329	8458	6118	0.507527	23540	18678	0.512148	3163	10069	0.901136	4594	16343	0.918252	5374	13655	0.854191	4063	10458	0.849778	4954	3442	0.690686	5125	3523	0.686308	5498	3854	0.694329
tRNA_Gly_CCC_1	53	55	GTTCA	16709	97815	0.960121	18280	107247	0.957878	3977	13095	0.86835	2967	10947	0.893482	9367	39682	0.903147	6060	31905	0.96427	5221	27028	0.956465	6110	31709	0.943924	4267	22687	0.943546	2778	3594	0.901025	3574	4476	0.888162	3642	4479	0.880944
tRNA_Gly_CCC_2	13	13	TGTAG	5418	27523	0.93061	5122	25942	0.931176	840	4641	0.952872	1057	5752	0.951294	4673	23564	0.955641	10016	34	0	20839	134	0	2012	9913	0.953612	1448	8642	0.983376	2906	3398	0.86142	3914	4251	0.831862	3624	4076	0.845871
tRNA_Gly_CCC_2	38	39	ATTCT	15724	103619	0.968575	15347	103354	0.968933	2735	19231	1	3043	20489	0.98002	12243	79142	0.967923	3201	19815	0.96689	7650	49683	0.987459	4816	30451	0.971527	3769	22883	0.971623	4513	7640	0.996839	5887	10010	0.998514	5615	9725	1
tRNA_Gly_CCC_2	53	55	GTTCG	23087	98709	0.946044	23590	96780	0.942978	10926	11952	0.634657	9286	16065	0.76746	31192	68007	0.795599	4074	20229	0.985899	9396	49850	0.990264	7125	28990	0.955975	5902	22612	0.936021	6600	7473	0.896115	8731	9458	0.877395	8207	9521	0.90637
tRNA_Gly_GCC_1	53	55	GTTCG	40733	214632	0.981273	47570	253373	0.987608	18434	28125	0.734772	11515	26982	0.849073	36181	106184	0.865891	10266	47951	0.975565	11845	58719	0.97929	14002	67272	0.985873	8921	43761	0.980612	10059	12794	0.945024	10929	13896	0.944886	11720	14696	0.939068
tRNA_Gly_GCC_2	53	55	GTTCG	114404	599870	0.980501	129931	689021	0.986919	43634	67656	0.739496	36183	84922	0.849486	95588	277913	0.863815	29104	140135	0.980752	45805	233961	0.984187	33770	169222	0.992952	24848	123727	0.983093	26962	33485	0.935041	33095	41691	0.941005	29934	39016	0.955239
tRNA_Gly_GCC_3	53	55	GTTTG	1537	1776	0.591933	1743	2009	0.596664	552	145	0.23723	448	123	0.234572	1397	686	0.359902	354	442	0.616752	484	607	0.623528	430	501	0.604852	237	291	0.61416	377	106	0.367023	477	124	0.34493	392	122	0.397109
tRNA_Gly_TCC_1	13	13	TATAG	2068	10784	0.949862	2060	10850	0.931138	279	1315	0.90593	373	1922	0.989514	1589	8881	0.960347	3334	15	0	8503	128	0.0119205	813	3661	0.944108	458	2192	0.947512	1327	1305	0.957262	2134	2086	0.954312	1777	1886	0.994553
tRNA_Gly_TCC_1	54	55	GTTCG	5686	31607	0.989529	6243	34414	0.992926	1314	5190	0.972522	1405	5667	0.971091	5070	22954	0.951258	1512	6894	0.971372	3255	15591	0.973544	2079	9785	0.98234	1622	7357	0.96722	2951	3092	0.863278	4598	4841	0.865324	3966	4377	0.885279
tRNA_Gly_TCC_2	13	13	TATAG	8220	43790	0.953122	8398	45356	0.934873	1047	5235	0.915223	1181	6161	0.991496	6005	31998	0.9532	13996	85	0.000135287	30065	843	0.026108	2877	13895	0.955964	1688	8927	0.963423	3820	4217	1	5564	6257	1	5173	5630	1
tRNA_Gly_TCC_2	54	55	GTTCG	10054	59158	0.997976	11958	66132	0.993423	2521	9638	0.966016	1960	8413	0.982898	7872	36656	0.95607	2406	12118	0.988246	5067	26430	0.987566	3413	17122	0.99314	2390	11801	0.981701	4723	5486	0.906894	7067	8307	0.911915	6636	7754	0.9094
tRNA_Gly_TCC_3	13	13	TATAG	2716	13873	0.946657	2716	13913	0.926926	408	1893	0.903393	535	2919	0.998562	2375	11854	0.94302	5325	23	0	12204	344	0.0262678	833	3870	0.94946	663	3378	0.957607	1508	1550	0.978876	2432	2301	0.938361	2155	2018	0.933321
tRNA_Gly_TCC_3	54	55	GTTCG	6007	33830	0.991498	6643	35919	0.989953	1409	6220	0.993783	1422	6347	0.990086	5035	24112	0.960783	1615	7717	0.979458	3449	17318	0.981399	2011	9397	0.981092	1706	7731	0.967061	2970	3182	0.87272	4503	5050	0.892065	4164	4242	0.851355
tRNA_His_GTG_1	14	13	TATAG	14748	82946	0.961193	13509	75919	0.940661	1767	9361	0.923975	1749	9653	1	8901	49425	0.959385	18658	72	0	49753	620	0.00904514	3941	19667	0.961322	3344	18715	0.97198	8435	9347	1	12604	14116	1	10572	12047	1
tRNA_His_GTG_1	29	28	TCTGC	153828	23596	0.144142	146459	21351	0.13957	18392	3464	0.175115	16289	3619	0.211875	75416	22351	0.255515	23773	4678	0.186047	66652	11719	0.169672	40281	304	0	36023	239	0	21773	2139	0.142849	33364	3033	0.131537	27959	2918	0.152183
tRNA_His_GTG_1	55	55	GTTCG	43575	199761	0.958334	40848	182997	0.958867	11768	22310	0.796819	8755	22940	0.876876	33416	120677	0.909359	6823	35018	0.991317	17265	92592	0.991961	9845	46811	0.984095	11324	45802	0.946393	13511	15941	0.913486	20961	23822	0.897686	18122	22035	0.926157
tRNA_Ile_AAT_1	28	27	CGTGG	154	100	0.462313	175	78	0.360179	NA	NA	NA	NA	NA	NA	NA	NA	NA	NA	NA	NA	NA	NA	NA	NA	NA	NA	NA	NA	NA	NA	NA	NA	NA	NA	NA	NA	NA	NA
tRNA_Ile_AAT_1	56	55	GTTCG	1759	6057	0.904423	1560	5014	0.894333	536	578	0.630278	830	1242	0.725814	2440	5139	0.786852	583	1676	0.878539	1048	3465	0.903101	472	1722	0.934637	601	1893	0.895761	1274	869	0.683133	1834	1169	0.655593	1702	1167	0.685264
tRNA_Ile_AAT_2	28	27	CGTGG	59	11	0.183868	71	17	0.225538	NA	NA	NA	NA	NA	NA	NA	NA	NA	20	9	0.366499	22	6	0.249208	38	0	0	28	0	0	NA	NA	NA	NA	NA	NA	NA	NA	NA
tRNA_Ile_AAT_2	56	55	GTTCG	309	809	0.844231	262	725	0.861188	103	82	0.53757	139	154	0.636133	463	704	0.699649	91	209	0.824822	230	596	0.848368	95	274	0.884033	129	322	0.8424	163	106	0.663696	267	120	0.521199	239	121	0.565375
tRNA_Ile_AAT_3	28	27	CGTGG	19	7	0.315803	29	11	0.321231	NA	NA	NA	NA	NA	NA	NA	NA	NA	NA	NA	NA	NA	NA	NA	NA	NA	NA	NA	NA	NA	NA	NA	NA	NA	NA	NA	NA	NA	NA
tRNA_Ile_AAT_3	31	30	GGTGC	32	4	0.125028	46	8	0.167396	NA	NA	NA	NA	NA	NA	NA	NA	NA	NA	NA	NA	NA	NA	NA	NA	NA	NA	NA	NA	NA	NA	NA	NA	NA	NA	NA	NA	NA	NA
tRNA_Ile_AAT_3	56	55	GTTCG	298	792	0.847739	253	654	0.845305	107	71	0.483169	157	146	0.582987	433	698	0.71585	90	237	0.858182	232	566	0.833834	117	246	0.806479	117	316	0.861141	173	96	0.600613	250	119	0.542266	237	131	0.599087
tRNA_Ile_AAT_4	28	27	CGTGG	49	12	0.230454	51	9	0.175033	NA	NA	NA	NA	NA	NA	NA	NA	NA	NA	NA	NA	NA	NA	NA	NA	NA	NA	NA	NA	NA	NA	NA	NA	NA	NA	NA	NA	NA	NA
tRNA_Ile_AAT_4	56	55	GTTCG	307	860	0.859847	258	828	0.894014	81	53	0.479057	207	241	0.651134	328	641	0.767557	142	232	0.734197	196	527	0.857078	86	262	0.896381	81	284	0.918335	108	99	0.806592	168	99	0.624217	133	116	0.785554
tRNA_Ile_AAT_5	28	27	CGTGG	346	46	0.137025	515	62	0.12527	125	29	0.216275	106	37	0.303507	106	63	0.428387	88	10	0.120184	122	11	0.0956864	145	0	0	64	0	0	43	14	0.413837	40	12	0.388824	54	10	0.263267
tRNA_Ile_AAT_5	56	55	GTTCG	1928	5352	0.857775	1814	4678	0.844741	654	521	0.537768	946	1259	0.691258	2242	4794	0.790693	575	1551	0.863841	1100	3222	0.876708	556	1580	0.880629	622	1924	0.89182	1167	743	0.655132	1530	1005	0.667765	1543	956	0.644183
tRNA_Ile_AAT_7	28	27	CGTGG	31	4	0.133422	59	3	0.0561885	NA	NA	NA	NA	NA	NA	NA	NA	NA	NA	NA	NA	NA	NA	NA	NA	NA	NA	NA	NA	NA	29	6	0.288842	27	5	0.263267	22	4	0.259216
tRNA_Ile_AAT_7	56	55	GTTCG	1694	5339	0.885882	1472	4566	0.886691	532	540	0.611738	848	1205	0.710659	2158	4842	0.802772	562	1555	0.869766	994	3240	0.900084	525	1592	0.895346	606	1784	0.880863	1176	725	0.642189	1589	915	0.615101	1485	912	0.640659
tRNA_Ile_AAT_8	28	27	CGTGG	60	92	0.711336	97	73	0.501829	12	14	0.618419	25	19	0.508488	60	59	0.570786	18	18	0.590762	41	31	0.501543	87	0	0	105	0	0	68	26	0.466039	94	31	0.417857	93	33	0.441286
tRNA_Ile_AAT_8	31	30	GGTGC	137	93	0.462904	149	94	0.445081	29	17	0.443668	42	21	0.381746	92	71	0.493858	26	18	0.486619	49	24	0.376856	50	43	0.54906	46	58	0.638216	83	34	0.499273	114	32	0.374831	113	44	0.481251
tRNA_Ile_AAT_8	56	55	GTTCG	1588	5238	0.895525	1456	4867	0.902607	532	537	0.610031	825	1176	0.711583	2188	4704	0.792066	527	1567	0.886146	1015	3341	0.902161	464	1658	0.930416	568	1793	0.896237	1161	763	0.667969	1638	939	0.61334	1542	895	0.618224
tRNA_Ile_TAT_1	31	30	GGTAC	74	41	0.392553	49	23	0.357445	NA	NA	NA	NA	NA	NA	NA	NA	NA	20	9	0.343415	24	17	0.464784	28	10	0.299115	14	10	0.46666	70	54	0.696423	77	42	0.562958	71	42	0.593259
tRNA_Ile_TAT_1	35	34	CTTAT	65	88	0.640277	37	53	0.654229	NA	NA	NA	NA	NA	NA	NA	NA	NA	17	20	0.624266	37	34	0.550264	21	24	0.59865	16	19	0.614587	115	59	0.565169	114	61	0.581371	112	64	0.607089
tRNA_Ile_TAT_1	40	39	AATGC	223	575	0.832412	191	321	0.725446	30	21	0.481629	91	45	0.398211	103	350	0.87566	83	144	0.772557	123	320	0.872948	55	141	0.881642	30	107	0.923073	233	139	0.644587	259	188	0.726054	257	197	0.749212
tRNA_Ile_TAT_1	56	55	GTTCG	358	1534	0.946439	283	982	0.910324	31	93	0.913703	77	308	0.969477	272	1161	0.940887	145	616	0.958711	295	1175	0.940438	142	493	0.924485	102	530	0.990022	359	417	0.906897	509	479	0.817719	526	485	0.809073
tRNA_Ile_TAT_2	31	30	GGTAC	130	69	0.381546	118	87	0.475796	22	5	0.203534	40	11	0.239956	91	75	0.50613	22	20	0.529732	37	39	0.57586	42	27	0.445858	24	20	0.50954	85	68	0.71091	136	85	0.614172	109	123	0.849525
tRNA_Ile_TAT_2	35	34	CTTAT	138	186	0.639047	133	189	0.652053	10	27	0.838661	15	39	0.83273	118	148	0.618606	38	31	0.517277	66	68	0.583676	41	59	0.663228	44	27	0.427772	170	93	0.589977	218	128	0.617855	223	145	0.658962
tRNA_Ile_TAT_2	40	39	AATGC	538	1314	0.81958	604	1064	0.738155	154	94	0.44302	202	152	0.517604	538	1157	0.772864	169	305	0.783681	312	726	0.845151	227	379	0.765373	137	288	0.800202	400	251	0.665255	517	372	0.722349	535	362	0.696515
tRNA_Ile_TAT_2	56	55	GTTCG	892	3510	0.930707	739	2907	0.935079	201	330	0.756104	376	587	0.738122	1068	3454	0.886833	308	1194	0.941474	715	2603	0.922904	376	1363	0.93334	342	1229	0.923336	791	649	0.759813	1035	867	0.768539	982	878	0.796041
tRNA_Leu_AAG_1	21	20B	TCTAA	158	135	0.527181	176	147	0.511338	27	28	0.585017	57	39	0.460049	127	161	0.639225	149	0	0	264	0	0	91	63	0.473906	58	33	0.423549	168	42	0.342294	232	49	0.297874	206	39	0.271536
tRNA_Leu_AAG_1	33	32	GATTA	147	40	0.228554	175	65	0.292106	42	5	0.106714	70	4	0.0466475	113	21	0.159054	31	13	0.327448	44	16	0.303555	59	19	0.264849	33	11	0.272513	68	17	0.306623	113	13	0.145546	85	17	0.251171
tRNA_Leu_AAG_1	40	39	GCTCC	481	62	0.0979042	604	84	0.106521	176	12	0.0410819	200	18	0.060816	306	38	0.0934145	153	13	0.0628351	209	13	0.0323474	223	21	0.0635556	160	12	0.0596529	197	11	0.0661825	236	5	0.0108596	219	14	0.0785789
tRNA_Leu_AAG_1	47	e12	TCTCT	1012	827	0.518014	1269	1087	0.536661	419	523	0.659805	518	503	0.581067	589	463	0.504037	327	280	0.548634	520	431	0.524493	341	366	0.613561	340	325	0.572101	317	96	0.426626	413	145	0.477942	375	119	0.442436
tRNA_Leu_AAG_1	64	55	GTTCG	1091	2259	0.786442	1076	2661	0.834722	945	654	0.49559	977	1046	0.625755	1359	1230	0.550232	426	789	0.768695	623	1259	0.786119	472	962	0.798307	584	946	0.729092	414	254	0.640258	604	287	0.541616	545	255	0.535914
tRNA_Leu_AAG_2	21	20B	TCTAA	474	693	0.681409	575	831	0.664377	154	144	0.5552	144	110	0.490544	284	389	0.661073	302	0	0	541	0	0	234	234	0.579997	148	135	0.558506	529	289	0.608052	700	353	0.576729	638	351	0.61083
tRNA_Leu_AAG_2	33	32	GATTA	924	986	0.577151	1192	1263	0.571023	329	159	0.364904	325	73	0.203926	634	514	0.487267	161	187	0.610574	266	264	0.583483	390	300	0.487036	178	209	0.60985	596	393	0.634968	759	519	0.649495	695	526	0.690571
tRNA_Leu_AAG_2	40	39	GCTCC	7727	2298	0.22997	8698	2597	0.229978	2045	369	0.145183	1918	329	0.136695	3929	1322	0.256209	1764	383	0.180847	2984	606	0.161066	3249	693	0.168347	1994	459	0.199845	5215	495	0.124376	7041	638	0.118168	6636	646	0.127857
tRNA_Leu_AAG_2	47	e12	TCTCT	15373	47552	0.877663	18003	55646	0.884647	4896	14626	0.893562	4995	13734	0.869199	7860	22985	0.86064	3715	9405	0.857293	6431	17221	0.849626	6386	18656	0.886035	4729	14504	0.886979	7821	6995	0.875329	10501	9281	0.869786	9877	8957	0.88179
tRNA_Leu_AAG_2	49	e1	TCTTC	18808	46500	0.79675	21687	54491	0.806696	6352	13913	0.777088	6370	13274	0.786319	9216	22959	0.798361	4197	9368	0.791567	7039	17590	0.822702	6899	19021	0.848971	5897	14106	0.802146	8820	6918	0.763568	11565	9253	0.772123	10828	8888	0.783179
tRNA_Leu_AAG_2	64	55	GTTCG	13868	83935	1	15935	95072	1	8544	20614	0.860949	6850	23619	0.939327	10389	43273	0.93647	2929	17584	1	5485	32592	1	5552	34572	1	4437	27160	1	8648	11899	0.977727	11241	15703	0.983989	10617	14824	0.983785
tRNA_Leu_AAG_3	21	20B	TCTAA	235	211	0.541485	215	158	0.475855	52	49	0.557422	77	46	0.423364	159	165	0.581937	183	0	0	359	1	0	99	104	0.594369	79	59	0.500113	195	51	0.354978	237	60	0.345796	236	74	0.4094
tRNA_Leu_AAG_3	33	32	GATTA	219	101	0.345844	255	110	0.327066	86	16	0.166109	87	22	0.226319	185	56	0.244371	51	31	0.424117	98	33	0.285704	102	34	0.272298	73	16	0.190839	76	40	0.547558	96	41	0.471768	109	31	0.342272
tRNA_Leu_AAG_3	40	39	GCTCC	415	113	0.212508	498	143	0.222152	120	25	0.16805	150	12	0.0507206	350	83	0.186993	96	23	0.198405	170	32	0.14894	171	34	0.156733	106	20	0.165932	186	25	0.179106	248	25	0.132786	226	14	0.0755621
tRNA_Leu_AAG_3	47	e12	TCTCT	600	1275	0.788697	728	1329	0.755156	180	203	0.62947	177	160	0.559662	495	719	0.681884	147	207	0.697747	221	319	0.687164	224	355	0.727972	138	226	0.728897	242	132	0.652205	299	177	0.687602	281	150	0.643007
tRNA_Leu_AAG_3	49	e1	TCTTC	740	1215	0.694318	790	1330	0.706286	195	193	0.561449	199	139	0.475663	480	755	0.682992	147	213	0.677431	246	331	0.658898	240	362	0.69352	161	213	0.646913	241	134	0.619924	316	172	0.611411	265	179	0.699955
tRNA_Leu_AAG_3	64	55	GTTCA	676	2278	0.866525	614	2297	0.884387	216	230	0.582584	195	253	0.640281	832	1483	0.714367	133	394	0.857429	180	634	0.8886	196	689	0.876213	148	457	0.846338	246	182	0.678007	299	274	0.763089	304	266	0.744582
tRNA_Leu_CAA_1	21	20B	TCTAA	475	1378	0.855049	492	1601	0.860156	38	75	0.763235	81	91	0.599691	363	1027	0.84621	363	1	0	693	1	0	162	296	0.750716	103	175	0.738375	989	747	0.741535	1307	1028	0.758796	1287	1023	0.763303
tRNA_Leu_CAA_1	39	38	AGTTC	3064	2308	0.483264	4033	2449	0.424853	817	85	0.100908	778	116	0.145379	2318	1414	0.422086	461	294	0.44447	767	541	0.4798	886	470	0.383592	594	302	0.377583	1865	1368	0.663806	2443	1845	0.675131	2373	1840	0.685405
tRNA_Leu_CAA_1	40	39	GTTCT	4572	2040	0.345164	6048	2058	0.28053	1114	46	0.0321	1173	51	0.0334841	3120	1302	0.328864	761	230	0.259171	1418	371	0.231856	1438	332	0.204428	960	215	0.196386	2676	1180	0.501598	3526	1591	0.509997	3477	1567	0.509555
tRNA_Leu_CAA_1	47	e12	TCTCC	19361	6232	0.269469	23915	8178	0.280346	3302	1008	0.249595	4628	1210	0.23533	10853	4104	0.302167	3359	1035	0.270075	6355	2386	0.309083	5228	2192	0.332312	4291	1249	0.258922	5614	1232	0.321754	7490	1560	0.307548	7406	1636	0.323578
tRNA_Leu_CAA_1	65	55	GTTCG	4390	23130	0.981261	5650	29237	0.983039	1817	3066	0.76398	2282	4699	0.815335	4628	11850	0.834746	814	3998	0.984088	1521	8313	0.994912	1386	6830	0.990161	1056	5289	0.984055	3003	3848	0.948131	4076	5165	0.943468	3980	5196	0.95592
tRNA_Leu_CAA_2	21	20B	TCTAA	168	285	0.722329	191	258	0.645881	21	24	0.612958	62	38	0.430204	186	209	0.604792	212	1	0.00163785	409	1	0	75	80	0.59882	61	66	0.608826	211	81	0.476467	272	100	0.461593	261	108	0.502966
tRNA_Leu_CAA_2	39	38	AGTTC	178	428	0.797847	224	413	0.732434	45	11	0.214851	31	18	0.419464	77	122	0.685984	57	72	0.63929	84	99	0.628905	50	92	0.723805	29	65	0.781803	154	131	0.721764	202	151	0.671149	192	154	0.698649
tRNA_Leu_CAA_2	40	39	GTTCT	282	391	0.663328	383	346	0.537551	69	7	0.0951669	62	8	0.118186	108	112	0.579654	95	61	0.44715	143	85	0.42914	98	75	0.492381	63	53	0.512783	218	107	0.541331	254	150	0.613314	253	139	0.584739
tRNA_Leu_CAA_2	47	e12	TCTCC	1859	338	0.164385	2281	382	0.149902	279	64	0.193236	322	41	0.123435	572	187	0.26928	415	62	0.143671	745	146	0.180088	558	97	0.154351	395	69	0.166392	463	55	0.183536	529	58	0.169728	550	70	0.196134
tRNA_Leu_CAA_2	66	55	GTTCG	869	2882	0.89666	905	3549	0.934491	385	327	0.557222	609	634	0.617254	838	1394	0.724476	207	651	0.898505	420	1253	0.880811	271	996	0.93612	308	861	0.869118	531	448	0.771549	690	575	0.766348	586	542	0.810385
tRNA_Leu_CAA_3	21	20B	TCTAA	180	151	0.521898	146	117	0.499808	25	18	0.480726	66	44	0.452943	193	170	0.534814	186	0	0	388	0	0	86	51	0.430928	36	28	0.511868	140	31	0.309853	181	39	0.302895	170	41	0.332435
tRNA_Leu_CAA_3	39	38	AGTTC	39	78	0.752811	39	69	0.721675	NA	NA	NA	NA	NA	NA	NA	NA	NA	13	10	0.496864	21	25	0.631824	NA	NA	NA	NA	NA	NA	42	27	0.613278	49	33	0.630953	42	33	0.690574
tRNA_Leu_CAA_3	40	39	GTTCT	101	25	0.216571	89	32	0.292846	NA	NA	NA	NA	NA	NA	NA	NA	NA	16	4	0.221219	45	10	0.201374	NA	NA	NA	NA	NA	NA	61	10	0.21889	66	16	0.31179	66	14	0.277349
tRNA_Leu_CAA_3	47	e12	TCTCC	260	50	0.17311	322	56	0.155408	45	8	0.150751	62	13	0.195075	143	25	0.154728	43	4	0.0899426	101	24	0.213356	58	13	0.196638	58	7	0.11694	60	7	0.180351	74	7	0.146522	77	18	0.339579
tRNA_Leu_CAA_3	66	55	GTTCG	695	2082	0.874853	813	2808	0.909372	337	326	0.596991	608	690	0.643409	884	1161	0.658229	173	412	0.833851	315	873	0.864111	251	715	0.881187	272	750	0.865953	332	227	0.68411	490	289	0.624558	418	274	0.666924
tRNA_Leu_CAA_4	21	20B	TCTAA	770	2680	0.893471	799	2770	0.872763	81	110	0.662038	80	116	0.671054	618	1912	0.865643	538	3	0.00267304	1097	1	0	262	593	0.805891	127	347	0.859384	1208	933	0.751031	1574	1287	0.775414	1531	1192	0.754453
tRNA_Leu_CAA_4	39	38	AGTTC	1892	5208	0.828835	2284	5357	0.792388	267	213	0.490605	201	146	0.481069	1245	3390	0.819327	666	546	0.515005	676	1298	0.765354	632	1273	0.74679	327	727	0.779823	2073	1821	0.734453	2677	2506	0.75963	2595	2313	0.740212
tRNA_Leu_CAA_4	40	39	GTTCT	3405	4846	0.670734	4116	5089	0.62864	626	129	0.189864	467	86	0.166274	2049	3292	0.704986	913	494	0.399931	1365	1070	0.508585	1157	1108	0.557542	707	627	0.527935	2809	1788	0.643545	3738	2331	0.635216	3562	2211	0.633345
tRNA_Leu_CAA_4	47	e12	TCTCC	19081	6167	0.270352	23597	8043	0.279622	3000	1143	0.299668	2688	862	0.277511	9800	4900	0.371375	2951	627	0.197862	6690	2015	0.260029	5181	2297	0.346505	4068	1283	0.276184	5996	1347	0.328275	8120	1761	0.318498	7617	1784	0.340127
tRNA_Leu_CAA_4	66	55	GTTCG	4090	21901	0.983791	5309	28298	0.987722	1519	3265	0.830916	1377	3256	0.851379	3457	11896	0.899669	677	3119	0.973184	1496	7832	0.988152	1250	6651	1	1076	5030	0.972459	3130	3905	0.936952	4324	5305	0.929923	3980	5222	0.957998
tRNA_Leu_CAG_1	21	20B	TCTAA	1560	4506	0.854087	1560	4149	0.817166	219	441	0.768381	246	518	0.769029	1096	3014	0.839861	1645	1	0	3449	12	0	629	1522	0.822241	420	949	0.813538	1789	1129	0.666313	2322	1506	0.677595	2207	1375	0.661035
tRNA_Leu_CAG_1	39	38	GGTCG	3545	7699	0.786918	4314	8417	0.760755	881	1102	0.648168	849	852	0.59803	2361	4422	0.745182	785	1522	0.77155	1642	3129	0.765902	1362	2344	0.734384	827	1567	0.740301	2492	2079	0.711496	3273	2754	0.71482	3057	2442	0.694653
tRNA_Leu_CAG_1	47	e12	TCTCC	9961	12641	0.639583	11489	14925	0.643678	1842	2802	0.689973	1989	2205	0.613183	5379	7852	0.676781	2243	2355	0.6013	4376	5441	0.641638	2969	4363	0.694265	2545	2397	0.571893	4649	1946	0.537401	6100	2568	0.53963	5486	2254	0.530173
tRNA_Leu_CAG_1	65	55	GTTCG	6876	27896	0.93644	7751	31768	0.942795	5058	2524	0.402265	4738	3638	0.525269	12305	13183	0.599355	1590	6314	0.946098	3092	13862	0.962108	2157	9778	0.975772	1934	7999	0.950566	4521	5080	0.892882	6093	6430	0.866314	5362	5717	0.870668
tRNA_Leu_CAG_2	21	20B	TCTAA	1560	4604	0.858826	1607	4700	0.837947	213	472	0.792434	280	530	0.742096	1098	3027	0.840419	1673	0	0	3290	5	0	675	1495	0.800491	434	1067	0.834363	1788	1132	0.667634	2534	1656	0.680733	2438	1539	0.666428
tRNA_Leu_CAG_2	39	38	GGTCG	3990	7856	0.762003	5151	9824	0.754821	941	1084	0.624283	1269	1111	0.557238	2424	3978	0.710103	731	1411	0.770378	1285	2565	0.778145	1487	2298	0.704854	940	1534	0.70105	2445	2068	0.716839	3478	3085	0.735382	3321	2668	0.696851
tRNA_Leu_CAG_2	47	e12	TCTCC	9884	13869	0.668412	12586	19028	0.686831	1976	2804	0.670011	2778	3363	0.639142	4929	6838	0.662295	2084	2161	0.597577	3198	3987	0.642422	3028	4218	0.678623	2430	2645	0.615486	4318	1990	0.575617	6232	2948	0.586222	5645	2693	0.58968
tRNA_Leu_CAG_2	65	55	GTTCG	5059	23920	0.963608	7005	33587	0.970536	3314	3248	0.600997	3830	5461	0.711664	5144	9370	0.748995	877	4172	0.978701	1550	7107	0.96605	1523	7253	0.984367	1239	5741	0.970935	3307	3765	0.89843	4879	5385	0.885309	4372	4945	0.895662
tRNA_Leu_TAA_1	27	27	CGTTG	321	46	0.144471	332	32	0.106092	17	4	0.232802	46	11	0.234552	162	49	0.267186	38	10	0.23823	74	9	0.122782	298	0	0	149	0	0	369	36	0.140066	721	80	0.157768	504	72	0.198252
tRNA_Leu_TAA_1	28	28	GTTGG	608	228	0.301441	563	250	0.343692	26	8	0.266667	70	19	0.245706	366	298	0.495933	84	39	0.357745	158	65	0.325167	329	2	0.00521227	174	0	0	525	82	0.225255	1036	170	0.23513	775	105	0.198725
tRNA_Leu_TAA_1	39	39	GATCC	884	1554	0.710849	896	1414	0.679399	81	23	0.189169	205	59	0.196104	939	1225	0.617318	224	248	0.584976	387	351	0.532694	306	313	0.564629	223	180	0.497591	707	336	0.487236	1317	681	0.523543	1035	519	0.510211
tRNA_Leu_TAA_1	65	55	GTTCG	1386	7782	0.991042	1364	7637	0.995297	302	376	0.674077	618	1176	0.79396	2415	5866	0.822188	367	1806	0.984407	708	3907	0.996396	518	2764	1	366	2084	1	903	1133	0.939329	1760	2184	0.934696	1357	1796	0.961615
tRNA_Leu_TAA_3	27	27	CGTTG	90	21	0.219995	106	11	0.113678	NA	NA	NA	NA	NA	NA	NA	NA	NA	NA	NA	NA	NA	NA	NA	48	0	0	20	0	0	82	13	0.217333	179	28	0.214794	160	29	0.244076
tRNA_Leu_TAA_3	28	28	GTTGG	162	68	0.327024	180	62	0.286171	NA	NA	NA	NA	NA	NA	NA	NA	NA	23	6	0.233436	34	11	0.271822	54	0	0	25	0	0	132	19	0.209675	284	64	0.307364	263	47	0.253045
tRNA_Leu_TAA_3	39	39	GATCC	263	379	0.651752	298	368	0.604569	42	5	0.0442961	87	13	0.0756475	292	233	0.464768	63	53	0.496705	101	70	0.445405	68	61	0.522011	45	20	0.313383	172	97	0.561911	417	202	0.495364	317	163	0.521099
tRNA_Leu_TAA_3	65	55	GTTCG	408	1959	0.966194	411	2309	0.995811	104	138	0.693298	205	398	0.799445	569	1399	0.825108	80	531	1	179	971	0.993746	117	605	0.998107	71	447	1	238	318	0.965562	590	716	0.925339	424	529	0.936963
tRNA_Leu_TAA_4	28	28	GTTGG	70	16	0.204712	89	15	0.160639	NA	NA	NA	NA	NA	NA	NA	NA	NA	NA	NA	NA	NA	NA	NA	NA	NA	NA	NA	NA	NA	NA	NA	NA	NA	NA	NA	NA	NA	NA
tRNA_Leu_TAA_4	39	39	GATCC	122	37	0.20268	147	37	0.163052	NA	NA	NA	NA	NA	NA	NA	NA	NA	NA	NA	NA	NA	NA	NA	NA	NA	NA	NA	NA	NA	NA	NA	NA	NA	NA	NA	NA	NA	NA
tRNA_Leu_TAA_4	65	55	GTTCG	92	237	0.840422	105	264	0.838699	56	15	0.253132	30	11	0.32356	78	56	0.483577	17	56	0.908454	38	165	0.956406	13	64	0.989998	15	57	0.934425	NA	NA	NA	NA	NA	NA	NA	NA	NA
tRNA_Leu_TAG_1	21	20B	TCTAA	1013	2975	0.857748	1082	3261	0.844318	169	509	0.863531	183	379	0.764899	495	1584	0.872749	979	1	0	1527	2	0	343	791	0.810517	238	592	0.837187	737	482	0.681044	1058	752	0.715826	944	756	0.766508
tRNA_Leu_TAG_1	33	32	GATTT	1246	5092	0.90642	1325	5792	0.908899	348	716	0.760352	303	590	0.760486	805	2477	0.841729	264	1091	0.923158	409	1817	0.939062	365	1389	0.903599	203	1098	0.959615	744	970	0.876324	1063	1425	0.886924	1037	1334	0.871202
tRNA_Leu_TAG_1	40	39	GCTCC	1860	6250	0.851489	1959	7205	0.866892	472	993	0.759019	431	890	0.763371	1037	3182	0.835099	407	1346	0.875935	669	2212	0.860437	578	1684	0.832451	429	1308	0.875899	1090	718	0.658768	1493	1028	0.677103	1446	977	0.66926
tRNA_Leu_TAG_1	47	e12	TCTCT	3716	5290	0.679843	4289	6117	0.686249	963	1228	0.666158	982	1116	0.628099	2068	2646	0.645705	921	1162	0.665262	1354	2038	0.699091	1028	1607	0.724065	936	1290	0.679821	1324	728	0.65564	1844	1033	0.663651	1753	1000	0.671485
tRNA_Leu_TAG_1	49	e1	TCTTC	4785	4246	0.523094	5455	4929	0.531978	1198	1026	0.520298	1276	875	0.47043	2533	2174	0.51431	1095	966	0.535575	1711	1707	0.572367	1197	1444	0.629506	1194	1052	0.531204	1427	647	0.54067	1999	865	0.523321	1840	870	0.556521
tRNA_Leu_TAG_1	64	55	GTTCG	1841	6548	0.910986	2043	7454	0.920442	1439	1033	0.506471	1300	1484	0.645182	2206	2920	0.660466	533	1589	0.886731	848	2675	0.893055	723	2009	0.875439	719	1871	0.852379	976	925	0.820719	1343	1271	0.820112	1275	1234	0.829616
tRNA_Leu_TAG_2	21	20B	TCTAA	427	1414	0.883329	402	1625	0.901527	80	198	0.819149	47	120	0.815136	237	843	0.894218	613	1	0	740	3	0.000572299	190	544	0.861413	113	256	0.814198	382	193	0.577456	473	300	0.668375	441	293	0.687591
tRNA_Leu_TAG_2	33	32	GATTT	451	2276	0.941685	517	2648	0.934454	123	346	0.833579	86	132	0.696961	238	1043	0.908103	136	531	0.912746	170	571	0.886508	189	839	0.931344	86	391	0.932009	291	309	0.797184	338	391	0.830362	318	383	0.845919
tRNA_Leu_TAG_2	40	39	GCTCC	1199	2806	0.7711	1326	3198	0.776064	330	476	0.657003	239	209	0.517112	662	1256	0.720624	358	622	0.71894	455	682	0.664323	591	941	0.680351	267	479	0.743376	577	236	0.474848	794	288	0.433346	687	300	0.498377
tRNA_Leu_TAG_2	47	e12	TCTCT	3535	4751	0.663377	3942	5455	0.677578	1003	1446	0.702269	708	798	0.625638	1657	2234	0.660712	994	1028	0.605548	1227	1328	0.603216	1219	1873	0.719139	830	1044	0.653224	794	395	0.613398	1037	522	0.618299	965	468	0.602869
tRNA_Leu_TAG_2	49	e1	TCTTC	4337	4186	0.546838	4896	4740	0.55165	1266	1277	0.566853	881	693	0.509769	1995	2019	0.56072	1178	914	0.498886	1332	1293	0.564391	1462	1733	0.624399	959	972	0.571224	796	405	0.584792	1082	493	0.542518	983	475	0.564828
tRNA_Leu_TAG_2	64	55	GTTCG	1735	9006	0.978903	1950	9891	0.979824	1038	2182	0.824978	514	1669	0.926405	1248	4650	0.91549	513	2162	0.957242	578	2977	0.985534	735	3503	0.984498	453	2243	0.982163	597	652	0.880844	779	825	0.867814	715	793	0.887367
tRNA_Leu_TAG_3	21	20B	TCTAA	1095	4622	0.930155	1176	4919	0.907582	172	593	0.891684	194	630	0.867437	775	3502	0.938237	980	2	0	2254	7	0	469	1649	0.905084	251	952	0.929327	1530	1237	0.770581	2234	1689	0.741947	2103	1581	0.739546
tRNA_Leu_TAG_3	33	32	GATTT	2025	6958	0.873837	2410	7793	0.852886	443	778	0.719959	552	696	0.641927	1863	4246	0.775134	296	1012	0.887014	554	2542	0.944581	693	2499	0.893289	349	1562	0.929354	1558	1941	0.858923	2306	2735	0.839997	2118	2560	0.847287
tRNA_Leu_TAG_3	40	39	GCTCC	3929	8292	0.745708	4338	9274	0.746771	827	934	0.586621	989	855	0.513723	3056	5251	0.694434	682	1131	0.706126	1489	2800	0.726215	1478	2893	0.735976	942	1728	0.749469	2540	1485	0.610258	3752	2100	0.592885	3335	1976	0.615618
tRNA_Leu_TAG_3	48	e13	CATTT	5449	17575	0.867378	6535	18933	0.833756	1214	3017	0.793448	1529	3526	0.78059	4256	11517	0.829276	865	3228	0.920525	2143	7762	0.914269	2040	7195	0.901782	1332	5008	0.903321	3152	2999	0.818065	4488	4396	0.830265	4083	3895	0.819166
tRNA_Leu_TAG_3	49	e1	ATTTC	8281	15593	0.710222	9269	17063	0.71523	1750	2591	0.665524	2179	3064	0.639317	6070	10357	0.699076	1343	2910	0.764582	2834	7421	0.794299	2946	6606	0.765947	2110	4473	0.74532	3691	2795	0.67741	5308	4018	0.677267	4650	3673	0.694049
tRNA_Leu_TAG_3	64	55	GTTCG	4792	24620	0.977266	4907	26283	0.988484	2265	3407	0.730601	2442	4886	0.807615	5609	16755	0.869782	1023	4708	0.972997	2323	11437	0.978153	1998	10090	0.994235	1563	7487	0.97662	3087	3964	0.949013	4419	5547	0.939514	3928	5003	0.945609
tRNA_Lys_CTT_1	27	27	CATGG	8701	46285	0.967532	9841	51054	0.963618	2353	10395	0.939857	1992	8730	0.958845	5149	24970	0.942303	2073	6938	0.891735	4090	14031	0.913774	23567	88	0.00200748	21053	7	0	4892	4842	0.833518	6682	6244	0.809403	6301	6014	0.818279
tRNA_Lys_CTT_1	39	39	AATCC	10602	72907	0.993082	12228	80659	0.980078	2889	15643	0.934354	2526	13439	0.956327	5978	39140	0.983681	2435	12278	0.98471	4727	23876	0.965026	4460	24396	0.960483	3890	21350	0.986616	5431	6378	0.87013	7351	8272	0.850667	6873	7934	0.862307
tRNA_Lys_CTT_1	55	55	GTTCG	15852	63368	0.933678	17647	71719	0.941224	12681	6815	0.422699	11051	7928	0.50509	23183	24068	0.590193	4044	12204	0.889444	7054	23186	0.901859	5665	19873	0.926633	5575	18648	0.908582	6080	5424	0.795099	8025	7078	0.790281	7732	6840	0.791544
tRNA_Lys_CTT_2	27	27	CATGA	14414	79085	1	16268	84177	1	3542	15390	1	4578	21427	1	9699	58322	1.02871	3638	15289	1	7036	28037	1	36113	176	0	34066	102	0	6658	7664	1	8939	10500	1	8743	10342	1
tRNA_Lys_CTT_2	39	39	AATCT	12913	81419	0.972483	15315	93252	0.959692	3161	16325	0.970672	3612	18914	0.937607	8154	51272	0.967235	2966	15267	0.972883	5746	28411	0.960147	5060	26725	0.981262	4392	23781	0.961688	5951	6956	0.845126	7956	9324	0.846173	7890	9421	0.853627
tRNA_Lys_CTT_2	55	55	GTTCG	17051	65552	0.926268	20157	77157	0.929845	11311	7837	0.495933	13012	9539	0.511494	24604	29146	0.628531	4244	13069	0.893905	7648	24404	0.895531	6064	19687	0.910299	5793	18352	0.897008	5962	5317	0.794962	7988	6996	0.78731	8154	7172	0.789117
tRNA_Lys_CTT_3	27	27	CATGA	1261	2084	0.795428	918	1421	0.791716	187	352	0.809424	486	901	0.820182	1431	3086	0.818915	422	563	0.70677	772	1191	0.824023	3759	10	0	3597	5	0	584	258	0.622566	827	372	0.630397	734	378	0.690806
tRNA_Lys_CTT_3	39	39	AATCT	994	3500	0.876029	1151	3893	0.860824	290	838	0.858988	377	1190	0.846574	759	2907	0.887739	302	871	0.860984	534	1673	0.873659	509	1345	0.844497	453	1144	0.813813	304	134	0.470568	439	205	0.490481	412	186	0.478769
tRNA_Lys_CTT_3	55	55	GTTCG	4438	9008	0.781295	4526	9014	0.780168	3083	1210	0.339682	5118	2191	0.361795	8374	5129	0.439198	1686	2830	0.741723	3026	5105	0.737432	2203	3803	0.753288	2548	4262	0.738026	1150	381	0.417311	1689	607	0.443641	1660	546	0.415021
tRNA_Lys_CTT_4	27	27	CATGG	1477	4287	0.854857	1163	3860	0.883082	303	875	0.855863	495	1236	0.84065	1512	3715	0.807561	546	793	0.685422	1032	1325	0.662643	5304	7	0	5170	3	0	1093	593	0.589081	1457	804	0.595582	1228	691	0.60311
tRNA_Lys_CTT_4	39	39	AATCT	2040	9178	0.921035	2398	10478	0.908431	511	2055	0.927206	683	2468	0.87361	1348	5998	0.914536	570	2046	0.907697	898	3446	0.914989	876	2753	0.883806	683	2400	0.885712	555	398	0.650123	802	519	0.610343	797	499	0.597719
tRNA_Lys_CTT_4	55	55	GTTCG	5569	13511	0.826069	5981	14513	0.830118	3865	1732	0.37352	5854	2770	0.387828	9898	6966	0.477933	2052	3664	0.758753	3381	6494	0.772683	2359	5153	0.816383	2887	5323	0.764689	1412	585	0.492115	1951	839	0.505314	1915	871	0.525538
tRNA_Lys_CTT_5	27	27	CATGA	1098	858	0.55811	893	854	0.635197	158	160	0.621301	309	269	0.586698	1349	766	0.432325	344	195	0.445594	668	363	0.474863	2730	3	0	2624	2	0	439	83	0.322427	623	95	0.26808	564	127	0.372898
tRNA_Lys_CTT_5	39	39	AATCT	533	858	0.690669	574	981	0.70089	137	194	0.674399	215	285	0.631682	321	755	0.783807	166	226	0.665006	276	416	0.689635	373	670	0.74599	283	661	0.795143	227	85	0.416715	311	95	0.35491	296	134	0.479719
tRNA_Lys_CTT_5	55	55	GTTCG	433	412	0.567466	522	452	0.542747	229	42	0.184116	330	76	0.225039	465	199	0.345769	129	120	0.569922	257	217	0.536128	230	243	0.610452	145	232	0.725639	89	24	0.355428	124	36	0.376828	130	35	0.354973
tRNA_Lys_TTT_1	27	27	CATCA	140	47	0.282842	174	32	0.173444	17	15	0.528024	36	19	0.394056	33	28	0.516795	38	16	0.33946	33	26	0.504287	68	1	0.012585	65	0	0	52	6	0.168614	73	20	0.352847	64	10	0.220921
tRNA_Lys_TTT_1	39	39	AATCT	156	167	0.576481	163	159	0.545337	4	24	0.993465	25	50	0.741352	70	57	0.495933	42	43	0.581604	64	57	0.537053	54	51	0.560235	47	59	0.628928	86	8	0.115569	66	24	0.407441	96	25	0.310898
tRNA_Lys_TTT_1	55	55	GTTCA	370	833	0.77769	334	704	0.759632	61	31	0.379373	114	49	0.339083	357	186	0.380275	99	208	0.776675	161	346	0.778128	92	227	0.800565	126	315	0.80007	195	119	0.603688	162	117	0.668561	191	148	0.696235
tRNA_Lys_TTT_2	27	27	CATCA	93	24	0.23005	105	24	0.208484	17	12	0.46553	25	22	0.534976	32	31	0.554251	44	20	0.358225	51	34	0.457458	47	0	0	47	0	0	30	3	0.147916	65	8	0.178752	40	10	0.327997
tRNA_Lys_TTT_2	39	39	AATCT	124	74	0.412522	96	97	0.555326	15	22	0.684395	22	50	0.772866	96	29	0.249085	40	46	0.615841	80	81	0.574626	41	34	0.521841	31	22	0.465141	25	3	0.150995	37	13	0.396723	46	7	0.191075
tRNA_Lys_TTT_2	55	55	GTTCA	217	303	0.653849	190	232	0.615051	87	11	0.123892	134	30	0.204875	377	40	0.103849	76	106	0.667122	171	256	0.683133	87	96	0.589203	66	108	0.694669	51	13	0.321122	66	22	0.396441	74	19	0.323012
tRNA_Lys_TTT_3	27	27	CATCA	1790	1461	0.50912	1655	1280	0.493843	176	254	0.666695	369	524	0.67138	1454	2436	0.706307	526	561	0.593999	1184	1117	0.55582	1392	12	0.00580457	1113	4	0	1219	392	0.399518	1370	406	0.375214	1344	468	0.424199
tRNA_Lys_TTT_3	39	39	AATCT	3139	2711	0.51514	2736	2656	0.543968	329	365	0.603572	408	886	0.76181	2361	1614	0.447227	867	1304	0.693474	2216	2233	0.573224	1181	801	0.46351	819	585	0.466962	1765	279	0.198183	2066	359	0.216741	2264	434	0.237348
tRNA_Lys_TTT_3	55	55	GTTCA	12549	33268	0.815686	9649	24934	0.80776	2797	785	0.245436	4167	1669	0.3224	31300	12829	0.322186	3637	8845	0.812495	8692	23913	0.836523	4128	11689	0.831551	3597	11240	0.848808	4418	3367	0.689679	5234	3669	0.656916	5727	4401	0.692957
tRNA_Lys_TTT_4	27	27	CATCA	341	111	0.276259	249	130	0.387596	29	31	0.582512	93	79	0.524883	279	309	0.59216	120	62	0.390834	255	127	0.379706	227	5	0.0206348	195	1	0.00174289	270	95	0.427493	300	80	0.345372	307	102	0.409525
tRNA_Lys_TTT_4	39	39	AATCT	162	200	0.617054	137	186	0.638458	22	43	0.7632	55	107	0.734349	113	132	0.598349	66	83	0.642005	108	165	0.693436	78	64	0.518724	43	54	0.62904	38	20	0.53309	61	24	0.432657	53	15	0.333365
tRNA_Lys_TTT_4	55	55	GTTCA	237	346	0.666025	204	281	0.648385	94	17	0.170402	158	30	0.178244	424	67	0.149281	91	121	0.653687	202	283	0.664771	104	113	0.584848	74	109	0.666446	57	23	0.456696	71	29	0.460713	79	23	0.357058
tRNA_Lys_TTT_5	27	27	CATCA	905	466	0.384019	679	327	0.367104	71	53	0.481025	205	179	0.532748	1047	1656	0.690929	271	186	0.467661	775	457	0.424006	896	6	0.00364342	811	3	0.000111166	867	241	0.356899	978	248	0.331767	936	243	0.338078
tRNA_Lys_TTT_5	39	39	AATCT	287	374	0.632298	291	319	0.578429	54	46	0.525951	85	115	0.637354	205	204	0.552811	80	151	0.756083	175	276	0.702323	111	127	0.617028	71	101	0.664351	153	40	0.31193	178	38	0.261568	203	39	0.237826
tRNA_Lys_TTT_5	55	55	GTTCA	1336	2454	0.726974	1037	1928	0.728148	328	102	0.265967	593	193	0.276286	2981	999	0.277675	374	633	0.720319	900	1478	0.708337	439	782	0.720161	391	847	0.766153	491	285	0.584867	525	280	0.553628	537	337	0.614297
tRNA_Lys_TTT_6	27	27	CATCA	198	83	0.333152	174	79	0.352501	13	23	0.721494	50	40	0.507809	154	125	0.504342	76	44	0.420952	127	62	0.374619	131	0	0	115	0	0	92	28	0.383021	119	30	0.330212	146	33	0.302176
tRNA_Lys_TTT_6	39	39	AATCT	136	177	0.631939	145	152	0.565759	27	31	0.613632	33	60	0.716953	94	83	0.518826	44	87	0.76841	100	108	0.59354	58	50	0.53326	30	46	0.685247	44	6	0.171663	49	8	0.204379	87	16	0.228475
tRNA_Lys_TTT_6	55	55	GTTCA	526	1053	0.748849	377	765	0.750234	137	31	0.206068	162	52	0.273371	580	123	0.192443	160	255	0.704029	257	493	0.749356	110	211	0.739218	116	343	0.837222	94	55	0.587856	79	55	0.654249	102	75	0.675589
tRNA_Met_CAT_1	27	27	CGTCA	419	1669	0.9263	409	1277	0.876117	31	82	0.822214	66	131	0.786102	450	2177	0.956967	135	418	0.870884	257	754	0.882104	1149	5	0	810	3	0	747	753	0.812205	1289	1134	0.756419	1099	1042	0.787071
tRNA_Met_CAT_1	31	31	AGTCT	747	2638	0.873696	724	2121	0.835591	78	211	0.830407	137	268	0.739917	1018	2770	0.813408	249	693	0.822014	461	1398	0.837876	359	1002	0.837621	249	697	0.827629	962	932	0.765015	1647	1433	0.721724	1390	1323	0.757868
tRNA_Met_CAT_1	39	39	AATCT	735	4179	0.957969	712	3550	0.930196	75	416	0.98182	130	597	0.916653	866	4117	0.925591	258	1320	0.971908	497	2309	0.949711	367	1629	0.952008	247	1223	0.947645	1070	957	0.737731	1670	1546	0.751548	1486	1455	0.774068
tRNA_Met_CAT_1	55	55	GTTCG	1464	6848	0.961784	1129	5504	0.973316	193	684	0.950404	358	1288	0.948221	1817	6537	0.908608	628	2751	0.964272	975	4481	0.966457	721	3023	0.961608	575	2519	0.961061	1219	1361	0.890179	1979	2224	0.89294	1828	1982	0.877776
tRNA_Met_CAT_3	27	27	CGTCA	617	774	0.642261	633	681	0.596832	134	121	0.53479	168	169	0.590714	592	1148	0.760177	145	170	0.619399	282	243	0.544188	906	4	0	960	1	0	488	303	0.616964	667	390	0.593835	689	384	0.575624
tRNA_Met_CAT_3	31	31	AGTCT	1297	2360	0.719908	1305	2179	0.697638	310	320	0.57128	458	349	0.47634	1668	1958	0.59524	300	569	0.729341	523	1225	0.779402	440	687	0.689899	351	847	0.793339	668	677	0.783201	1001	843	0.708646	931	849	0.740619
tRNA_Met_CAT_3	39	39	AATCT	1014	4716	0.926629	1050	4362	0.899609	258	715	0.849492	358	918	0.801219	1292	4108	0.851056	301	1150	0.92003	479	2385	0.961289	364	1351	0.918361	320	1528	0.941704	912	925	0.788228	1285	1258	0.774005	1199	1204	0.784212
tRNA_Met_CAT_3	55	55	GTTCG	1763	8439	0.965679	1536	6980	0.961359	618	867	0.709962	820	1534	0.78927	2656	7128	0.845698	548	2400	0.96423	1046	4958	0.971767	549	2542	0.979499	607	2912	0.976875	1521	1754	0.903846	2177	2242	0.855962	1965	2226	0.89632
tRNA_Met_CAT_4	27	27	CGTCA	18	51	0.855903	11	43	0.921524	NA	NA	NA	NA	NA	NA	NA	NA	NA	NA	NA	NA	NA	NA	NA	43	0	0	39	0	0	10	12	0.883536	21	11	0.552438	19	10	0.554208
tRNA_Met_CAT_4	31	31	AGTCT	33	67	0.748215	37	63	0.702887	NA	NA	NA	NA	NA	NA	NA	NA	NA	10	13	0.626741	24	45	0.723884	18	30	0.707883	13	31	0.790498	21	7	0.374259	32	10	0.355042	24	14	0.56541
tRNA_Met_CAT_4	39	39	AATCT	29	107	0.885125	36	123	0.86284	9	23	0.83055	12	20	0.69408	23	29	0.619885	6	26	0.943573	24	88	0.906116	22	46	0.786413	17	57	0.876229	23	7	0.353854	27	16	0.57692	35	12	0.389198
tRNA_Met_CAT_4	55	55	GTTCG	38	132	0.906208	45	161	0.916526	13	22	0.764812	13	28	0.827257	21	33	0.708807	20	39	0.782504	45	139	0.888484	32	76	0.837589	26	85	0.903748	24	14	0.620202	32	10	0.399049	32	17	0.583749
tRNA_Met_CAT_6	27	27	CGTCA	285	413	0.68349	324	337	0.586986	64	47	0.476326	84	66	0.517234	235	455	0.75977	93	90	0.563703	166	97	0.431881	781	2	0	683	4	0	376	188	0.535339	485	251	0.547978	505	233	0.506424
tRNA_Met_CAT_6	31	31	AGTCT	817	1508	0.723654	791	1406	0.714333	173	270	0.689717	234	327	0.649276	738	1013	0.639198	208	411	0.739879	346	777	0.769236	277	705	0.816275	215	642	0.841839	517	480	0.747847	749	607	0.693282	734	626	0.713708
tRNA_Met_CAT_6	39	39	AATCT	660	3518	0.948361	670	3346	0.930452	123	612	0.964636	201	843	0.901097	570	2428	0.906992	213	1043	0.964721	359	1759	0.958649	295	1367	0.959562	196	1321	0.992582	702	695	0.778513	985	987	0.783355	938	975	0.798087
tRNA_Met_CAT_6	55	55	GTTCG	1495	6312	0.943769	1284	5633	0.955162	304	994	0.933069	551	1775	0.924666	1293	4431	0.898827	596	2202	0.932038	845	3598	0.95286	611	2480	0.955515	626	2542	0.947136	1153	1236	0.872959	1720	1724	0.844468	1542	1593	0.857284
tRNA_Phe_GAA_1	27	27	CGTTA	123	75	0.446744	171	80	0.3806	25	11	0.36875	36	21	0.446416	81	76	0.561373	31	27	0.543897	31	22	0.497821	390	0	0	330	0	0	158	39	0.305801	236	58	0.304704	281	77	0.332966
tRNA_Phe_GAA_1	28	28	GTTAG	295	313	0.56528	328	343	0.563686	40	15	0.29345	53	45	0.528788	211	301	0.65748	81	122	0.695575	78	88	0.603471	406	0	0	346	0	0	298	71	0.298334	475	106	0.281464	531	119	0.282535
tRNA_Phe_GAA_1	39	39	GATCT	1365	888	0.439188	1304	879	0.449531	143	22	0.126718	262	57	0.182153	960	910	0.545253	528	257	0.365595	694	226	0.266474	718	273	0.30647	460	235	0.373693	2443	295	0.139419	3651	476	0.152208	3430	498	0.171479
tRNA_Phe_GAA_1	55	55	GTTCG	5704	22302	0.929492	5243	19464	0.923872	830	1824	0.83678	1785	5087	0.896893	4663	15778	0.896228	1975	7726	0.943222	3220	12147	0.929949	2613	10654	0.956371	2515	9974	0.942664	7201	6456	0.797198	10360	9134	0.79012	9434	8488	0.798696
tRNA_Phe_GAA_2	27	27	CGTTA	32	25	0.518287	51	25	0.393013	NA	NA	NA	NA	NA	NA	NA	NA	NA	16	4	0.230089	16	7	0.36328	151	0	0	133	0	0	59	7	0.159911	98	9	0.125071	92	5	0.073378
tRNA_Phe_GAA_2	28	28	GTTAG	53	60	0.583609	73	54	0.465785	4	18	0.917242	14	11	0.505891	32	50	0.682623	21	12	0.413293	24	11	0.350063	154	0	0	134	0	0	74	6	0.0996306	118	12	0.128921	104	10	0.121156
tRNA_Phe_GAA_2	39	39	GATCT	195	64	0.264274	233	54	0.194239	33	3	0.068261	37	6	0.135768	137	38	0.226985	65	17	0.22045	96	10	0.0837821	90	34	0.304898	61	18	0.242104	153	12	0.0804559	237	18	0.0768538	229	20	0.0932435
tRNA_Phe_GAA_2	55	55	GTTCA	350	1207	0.871096	358	1087	0.84294	70	98	0.659483	122	211	0.718856	289	568	0.739219	117	354	0.861995	208	647	0.863229	139	425	0.847974	95	372	0.892736	293	165	0.57361	466	245	0.54842	429	221	0.541053
tRNA_Phe_GAA_3	27	27	CGTTA	28	33	0.640763	44	18	0.346108	NA	NA	NA	NA	NA	NA	NA	NA	NA	NA	NA	NA	NA	NA	NA	69	0	0	64	0	0	40	13	0.380902	42	12	0.344297	39	11	0.34077
tRNA_Phe_GAA_3	28	28	GTTAG	52	74	0.647462	49	66	0.63512	7	13	0.724906	17	18	0.594552	27	52	0.738362	13	16	0.636988	19	18	0.552241	72	0	0	67	0	0	61	13	0.27001	75	14	0.238917	69	12	0.223423
tRNA_Phe_GAA_3	39	39	GATCT	194	73	0.295565	187	56	0.244582	29	5	0.142766	48	6	0.10209	124	51	0.314717	54	23	0.330916	84	17	0.173101	58	23	0.316834	56	15	0.22232	145	11	0.0767269	241	20	0.087025	235	19	0.0839513
tRNA_Phe_GAA_3	55	55	GTTCA	349	1153	0.862558	279	1047	0.884969	66	90	0.652196	117	188	0.699195	267	541	0.746815	121	360	0.858365	196	621	0.867093	114	360	0.854697	120	379	0.851008	333	166	0.529267	443	225	0.535953	419	229	0.562576
tRNA_Pro_AGG_1	13	13	TCTAG	197	373	0.742223	213	401	0.739698	30	36	0.64268	48	52	0.600721	167	289	0.71686	354	0	0	704	1	0	105	106	0.567822	83	110	0.660469	131	45	0.456152	120	38	0.428454	129	40	0.421482
tRNA_Pro_AGG_1	31	32	GCTTA	188	345	0.727312	216	377	0.705641	39	50	0.640415	43	30	0.464969	151	155	0.555165	97	66	0.455166	150	129	0.526148	73	91	0.637047	61	69	0.600032	116	45	0.460853	117	40	0.418053	99	60	0.630238
tRNA_Pro_AGG_1	37	38	GATGC	738	746	0.612532	840	711	0.561164	152	107	0.489373	149	79	0.438775	418	418	0.582473	146	124	0.547883	310	246	0.568685	238	187	0.547564	231	159	0.474324	280	101	0.466807	314	94	0.404445	357	115	0.428261
tRNA_Pro_AGG_1	53	54	GGTTC	6135	1997	0.269078	5469	1902	0.289498	997	320	0.275124	1071	508	0.364443	4085	1537	0.30508	1015	593	0.409368	1885	1219	0.440764	1199	786	0.449034	1969	699	0.293396	1160	203	0.226934	1276	217	0.221424	1337	259	0.247411
tRNA_Pro_AGG_1	54	55	GTTCA	2399	5779	0.793733	2096	5312	0.80334	375	948	0.810944	493	1088	0.781051	1734	3907	0.772655	547	1063	0.756775	1094	2013	0.738539	669	1323	0.746945	815	1870	0.779998	899	473	0.548688	1006	491	0.521754	1053	547	0.544066
tRNA_Pro_AGG_2	13	13	TCTAG	611	1236	0.759214	695	1251	0.72797	101	156	0.715973	117	194	0.721968	406	722	0.724096	732	2	0	1433	5	0	262	365	0.65979	161	249	0.704277	312	139	0.55201	386	145	0.487887	396	159	0.512372
tRNA_Pro_AGG_2	31	32	GCTTA	822	2188	0.819399	1020	2314	0.772297	178	288	0.706442	223	233	0.58306	534	1134	0.75293	312	372	0.617863	481	857	0.736827	387	529	0.663708	194	411	0.774843	299	193	0.656061	352	203	0.610172	379	241	0.649888
tRNA_Pro_AGG_2	37	38	GGTGC	1902	4841	0.824222	2143	5241	0.820799	380	785	0.812205	417	674	0.711059	1047	2529	0.803887	522	799	0.720691	898	1764	0.764428	691	1194	0.75509	517	1054	0.768128	785	352	0.532359	856	390	0.538309	910	429	0.551179
tRNA_Pro_AGG_2	53	54	GGTTC	8820	3680	0.323224	8697	3866	0.345538	1614	582	0.300092	1424	816	0.413475	5381	2318	0.336056	1421	1021	0.464466	2611	2109	0.501899	1776	1303	0.479966	2651	1075	0.323774	1746	371	0.267309	1971	341	0.224717	1924	457	0.292915
tRNA_Pro_AGG_2	54	55	GTTCA	3179	9370	0.838895	3209	9403	0.835412	645	1553	0.799573	711	1525	0.774036	2177	5553	0.801531	769	1683	0.786874	1413	3309	0.799112	874	2202	0.805386	1106	2617	0.787279	1338	798	0.595035	1483	838	0.574878	1566	830	0.551354
tRNA_Pro_CGG_1	13	13	TCTAG	1987	5828	0.847057	2010	6810	0.876041	217	742	0.914502	254	694	0.848449	997	3244	0.867516	2362	7	0	4276	25	0	648	1513	0.795841	336	1015	0.873064	1244	881	0.746172	1376	956	0.737706	1499	1100	0.761963
tRNA_Pro_CGG_1	31	32	GCTTC	4896	13612	0.817182	5467	14945	0.810342	808	1738	0.784721	697	1407	0.746417	2906	6821	0.769893	1176	2713	0.780856	2039	4927	0.796153	1369	3260	0.78608	946	2338	0.80303	1971	1704	0.762011	2124	1715	0.73296	2357	2013	0.756812
tRNA_Pro_CGG_1	37	38	GGTGC	5025	17775	0.895285	5154	19980	0.919876	828	2531	0.908717	760	2049	0.840329	2433	9384	0.903065	1040	3386	0.912225	1951	6254	0.879991	1464	4259	0.888506	1075	3238	0.859745	2312	2034	0.808408	2455	2123	0.800955	2764	2378	0.798735
tRNA_Pro_CGG_1	53	54	GGTTC	15830	8909	0.396104	16745	9743	0.413315	2748	1319	0.367228	2136	1420	0.453839	8466	5331	0.431496	2206	2335	0.571831	4239	4311	0.566747	2927	2962	0.570632	3752	2076	0.401324	3591	1084	0.354195	3966	1081	0.327058	4142	1408	0.38768
tRNA_Pro_CGG_1	54	55	GTTCA	5182	19580	0.888609	5349	21289	0.895778	1015	3037	0.848409	834	2677	0.865769	3168	10671	0.860615	1166	3366	0.851773	2127	6405	0.85633	1395	4505	0.859291	1429	4378	0.8447	2630	2075	0.703372	2847	2209	0.696763	3122	2442	0.699954
tRNA_Pro_CGG_2	13	13	TCTAG	343	648	0.741648	293	618	0.76866	34	74	0.809071	95	98	0.586437	245	440	0.726698	661	0	0	1077	5	0	142	191	0.649917	94	176	0.756486	193	118	0.681989	216	110	0.605338	218	125	0.65463
tRNA_Pro_CGG_2	31	32	GCTTC	1095	264	0.199652	1176	264	0.186304	196	35	0.156424	196	20	0.0842553	580	123	0.175754	462	103	0.187658	666	184	0.228182	306	77	0.20859	224	60	0.222578	370	68	0.233148	420	69	0.20889	406	80	0.249195
tRNA_Pro_CGG_2	37	38	GGTGT	727	791	0.582555	712	850	0.613235	119	138	0.583951	140	90	0.448839	335	384	0.592761	177	184	0.581716	258	344	0.657427	194	187	0.543683	137	163	0.609439	359	161	0.472358	433	195	0.473788	400	201	0.512041
tRNA_Pro_CGG_2	53	54	GGTTC	5942	1892	0.264573	5094	1631	0.272006	940	244	0.233347	958	387	0.325286	4033	1669	0.326688	1026	549	0.38679	1949	1064	0.396037	1171	679	0.416143	1815	579	0.270326	1527	323	0.266307	1716	315	0.236386	1640	400	0.299271
tRNA_Pro_CGG_2	54	55	GTTCA	2182	5708	0.812685	1812	4947	0.820053	372	815	0.776896	434	912	0.768953	1662	4098	0.793784	523	1066	0.769001	943	2077	0.784202	589	1272	0.76881	733	1679	0.779593	1129	742	0.631964	1258	814	0.625984	1242	816	0.631839
tRNA_Pro_TGG_1	13	13	TCTAG	74	227	0.856705	88	239	0.828817	17	19	0.62163	33	41	0.640501	50	127	0.813063	100	0	0	115	3	0.0214641	36	84	0.795681	21	48	0.807833	48	16	0.445781	62	32	0.610819	62	35	0.648049
tRNA_Pro_TGG_1	31	32	GCTTT	454	921	0.741951	444	1022	0.770094	92	147	0.701844	127	103	0.507895	268	545	0.743722	101	146	0.663436	163	312	0.739427	167	239	0.668776	106	201	0.730336	145	90	0.613244	186	99	0.555077	167	107	0.625547
tRNA_Pro_TGG_1	37	38	GGTGC	1621	3387	0.776275	1678	3979	0.813351	279	655	0.845472	339	533	0.703484	934	1788	0.746426	322	543	0.748074	664	1218	0.746464	483	866	0.76537	439	911	0.772609	518	200	0.478284	571	255	0.530843	603	248	0.500708
tRNA_Pro_TGG_1	53	54	GGTTC	8341	3159	0.301374	8074	3245	0.321806	1430	548	0.313704	1374	724	0.391362	5062	2273	0.345908	1292	955	0.472187	2531	1889	0.479926	1679	1202	0.473178	2641	1053	0.319815	1499	265	0.228915	1733	253	0.193876	1702	303	0.230289
tRNA_Pro_TGG_1	54	55	GTTCA	2913	8637	0.840157	2770	8587	0.847272	571	1398	0.8035	600	1497	0.810365	2250	5121	0.775056	707	1545	0.786505	1358	3068	0.790422	848	2038	0.794426	1047	2643	0.802293	1210	554	0.499371	1304	689	0.550228	1355	654	0.51781
tRNA_Pro_TGG_2	13	13	TCTAG	1309	4250	0.868608	1315	4277	0.867717	124	474	0.93703	217	504	0.809854	949	3025	0.863247	1441	2	0	3337	26	0.000715523	429	1056	0.808491	278	707	0.833757	917	624	0.728549	1192	762	0.70124	1197	827	0.735238
tRNA_Pro_TGG_2	31	32	GGTTT	1813	8283	0.914487	1979	8876	0.915878	258	1122	0.906167	324	1048	0.8438	1280	5513	0.917074	422	1328	0.858656	796	3256	0.935784	491	1982	0.885019	315	1436	0.925637	1198	1295	0.778398	1454	1617	0.789015	1472	1698	0.802663
tRNA_Pro_TGG_2	37	38	GGTCC	2608	10835	0.892629	2615	11545	0.914964	369	1529	0.891931	455	1464	0.871206	1965	7169	0.863397	533	1490	0.840561	1064	3547	0.867413	766	2517	0.856554	585	2025	0.883717	1481	1333	0.74897	1700	1668	0.785107	1782	1756	0.786914
tRNA_Pro_TGG_2	53	54	GGTTC	10279	9578	0.531649	10080	9359	0.541462	1650	1190	0.474453	1644	1473	0.538216	6316	7703	0.61394	1437	1789	0.616913	2742	3899	0.66042	2008	2688	0.649533	2953	2225	0.48551	2636	1137	0.460809	3110	1338	0.459975	3048	1596	0.525742
tRNA_Pro_TGG_2	54	55	GTTCA	4235	15853	0.88686	3950	15630	0.894728	694	2141	0.854886	785	2320	0.848345	3124	11101	0.871044	878	2377	0.837424	1663	5006	0.856254	1193	3549	0.842178	1363	3852	0.827494	2092	1729	0.721816	2452	2031	0.722694	2546	2157	0.731689
tRNA_Pro_TGG_3	13	13	TCTAG	1741	5011	0.842932	1598	5261	0.870213	194	623	0.901192	253	617	0.82173	1111	3607	0.867062	1953	9	0	4410	42	0.00271242	564	1532	0.831325	349	951	0.849902	1055	751	0.74845	1255	921	0.761989	1351	1018	0.773785
tRNA_Pro_TGG_3	31	32	GCTTT	2074	6832	0.85122	2191	7294	0.850646	354	884	0.816565	389	775	0.757551	1478	4505	0.83642	538	1502	0.828058	1125	3591	0.858693	722	1956	0.831727	448	1251	0.822417	1159	1156	0.803327	1467	1329	0.764077	1495	1491	0.803291
tRNA_Pro_TGG_3	37	38	GGTGC	2689	8486	0.871975	2960	9523	0.882576	529	1351	0.866466	541	1098	0.771422	1755	4745	0.829893	573	1508	0.863949	1366	3597	0.836515	905	2375	0.86429	658	1740	0.830888	1402	1170	0.785551	1591	1389	0.80508	1702	1511	0.812345
[truncated: 159 more rows]
