# Supplementary material for: A comprehensive tRNA pseudouridine map uncovers targets dependent on human stand-alone pseudouridine synthases
Source: Nat Cell Biol. 2025 Oct 24;27(12):2186–97. doi: 10.1038/s41556-025-01803-w (PMC12716993; doi:10.1038/s41556-025-01803-w)
Supplement: Supplementary file 4 — Statistical source data. [file 41556_2025_1803_MOESM4_ESM.xlsx]

## Sheet: Fig1a
name	canonical pos	WT_Ψ_level	RPUSD1-KO1_Ψ_level	RPUSD1-KO2_Ψ_level
tRNA_Arg_CCT_1	72	0.918101	0.00460881	0.00761
tRNA_Arg_CCT_2	72	0.860595	0.000932561	0.0046
tRNA_Arg_CCT_3	72	0.905772	0.00042149	0.00561
tRNA_Arg_CCT_4	72	0.775912	0.00107401	0.00296
tRNA_Arg_TCG_2	72	0.914626	0.00146995	0.00322
tRNA_Arg_TCG_4	72	0.917861	0.00987284	0.02401
tRNA_Arg_TCG_5	72	0.364242	0	0
tRNA_Ile_AAT_2	30	0.143505	0	0
tRNA_Ile_AAT_3	30	0.160483	0	0
tRNA_Ile_AAT_6	30	0.378351	0	0
tRNA_Ile_AAT_8	30	0.542217	0	0
tRNA_Ile_TAT_1	30	0.446906	0	0
tRNA_Ile_TAT_2	30	0.59588	0.00252369	0.00249
tRNA_Ile_TAT_3	30	0.458126	0.0072949	0.01584

## Sheet: Fig1b
name	canonical pos	WT_Ψ_level	RPUSD2-KO1_Ψ_level	RPUSD2-KO2_Ψ_level
mt_tRNA_Arg	32	0.84878	0.0008	0.00125
mt_tRNA_Cys	32	0.88635	0	0
mt_tRNA_Leu_CUN	31	0.6566	0	0
mt_tRNA_Pro	32	0.81855	0	0
tRNA_Glu_TTC_1	32	0.94654	0.00691	0.00954
tRNA_Glu_TTC_2	32	0.93751	0.00803	0.01089
tRNA_His_GTG_1	32	0.95942	0.00071	0.00398
tRNA_Ile_TAT_1	34	0.67108	0	0
tRNA_Ile_TAT_2	34	0.72518	0	0
tRNA_Ile_TAT_3	34	0.74351	0	0
tRNA_Leu_AAG_1	32	0.32284	0	0
tRNA_Leu_AAG_2	32	0.49112	0	0
tRNA_Leu_AAG_3	32	0.21501	0	0
tRNA_Leu_TAG_1	32	0.90611	0	0.00191
tRNA_Leu_TAG_2	32	0.95464	0	0.00061
tRNA_Leu_TAG_3	32	0.86607	0.00038	0.00031
tRNA_Met_CAT_1	31	0.77039	0	0
tRNA_Met_CAT_2	31	0.63274	0	0
tRNA_Met_CAT_3	31	0.67545	0	0
tRNA_Met_CAT_4	31	0.62633	0	0
tRNA_Met_CAT_6	31	0.65906	0	0
tRNA_Pro_AGG_1	32	0.58128	0	0
tRNA_Pro_AGG_2	32	0.74873	0	0
tRNA_Pro_CGG_1	32	0.76027	0	0
tRNA_Pro_CGG_2	32	0.14579	0	0
tRNA_Pro_TGG_1	32	0.77612	0.00042	0
tRNA_Pro_TGG_2	32	0.88452	0.00384	0.00471
tRNA_Pro_TGG_3	32	0.82965	0	0.0011
tRNA_Val_TAC_1	32	0.84983	0	0
tRNA_Val_TAC_2	32	0.8437	0	0
tRNA_Val_TAC_3	32	0.86631	0	0

## Sheet: Fig1c,d
RPUSD1 ψ30 motifs			RPUSD2 ψ31 motifs			RPUSD2 motifs
GGUGCUA			GUCUUAGGCCC			GGUCUUAGGCC
GGUGCUA			GUCUCAUAAUC			AGUCUCAUAAU
GGUGCUA			GUCUCAUAAUC			AGUCUCAUAAU
GGUGCUA			GUCUCAUAAUC			AGUCUCAUAAU
GGUACUU			GUCUCAUAAUC			AGUCUCAUAAU
GGUACUU			GUCUCAUAAUC			AGUCUCAUAAU
GGUACUU			RPUSD2 ψ32 motifs			GAUUUCGACUC
RPUSD1 ψ72 motifs			GAUUUCGACUC			AAUUGCAAAUU
GGUACCA			AAUUGCAAAUU			GCUUUGGGUGC
GGUGCCA			GCUUUGGGUGC			GGUUUUCACCC
GGUACCA			GGUUUUCACCC			GGUUUUCACCC
GGUGCCA			GGUUUUCACCC			CGUUGUGGCCG
GUUACCA			CGUUGUGGCCG			GAUUAAGGCUC
GUUACCA			GAUUAAGGCUC			GAUUAAGGCUC
GUUGCCA			GAUUAAGGCUC			GAUUAAGGCUC
			GAUUAAGGCUC			GAUUUAGGCUC
			GAUUUAGGCUC			GAUUUAGGCUC
			GAUUUAGGCUC			GAUUUAGGCUC
			GAUUUAGGCUC			GCUUAGGAUGC
			GCUUAGGAUGC			GCUUAGGGUGC
			GCUUAGGGUGC			GCUUCGGGUGC
			GCUUCGGGUGC			GCUUCGGGUGU
			GCUUCGGGUGU			GCUUUGGGUGC
			GCUUUGGGUGC			GGUUUGGGUCC
			GGUUUGGGUCC			GCUUUGGGUGC
			GCUUUGGGUGC			GCUUUACACGC
			GCUUUACACGC			GCUUUACACGC
			GCUUUACACGC			GCUUUACACGC
			GCUUUACACGC			CUUAUAUGACA
						CUUAUACAGCA
						CUUAUAUGGCA
						CUUAUAAGACA

## Sheet: Fig 1e
WT_level	RPUSD4_KD_mean	type
0.118277	0.182805	non-targets
0.341166	0.465729	non-targets
0.84878	0.90126	non-targets
0.860646	0.96235	non-targets
0.0895718	0.362143	non-targets
0.0917773	0.250052	non-targets
0.177544	0.261574	non-targets
0.897514	0.985112	non-targets
0.96389	0.99102	non-targets
0.824798	0.881949	non-targets
0.813416	0.831137	non-targets
0.886349	0.967581	non-targets
0.952768	1	non-targets
0.312694	0.311759	non-targets
0.695256	0.878064	non-targets
0.471935	0.776949	non-targets
0.896707	0.954578	non-targets
0.721438	0.883673	non-targets
0.629074	0.834422	non-targets
0.938635	0.94167	non-targets
0.907104	0.952279	non-targets
0.988546	0.992654	non-targets
1	1	non-targets
0.525222	0.544366	non-targets
0.118722	0.0493614	non-targets
0.854341	0.920379	non-targets
0.804795	0.860376	non-targets
0.656604	0.83083	non-targets
0.98147	0.94838	non-targets
0.135703	0.243597	non-targets
0.992801	0.999295	non-targets
0.972886	0.964417	non-targets
0.673374	0.891936	non-targets
0.971871	1	non-targets
0.0527379	0.109946	non-targets
0.0589083	0.123483	non-targets
0.916987	0.978878	non-targets
0.204099	0.232991	non-targets
0.0567075	0.139818	non-targets
0.818549	0.91314	non-targets
0.118441	0.193865	non-targets
0.878425	0.93083	non-targets
0.0509926	0.120478	non-targets
0.201846	0.481144	non-targets
0.997247	0.965668	non-targets
0.76945	0.869241	non-targets
0.72275	0.811575	non-targets
0.53242	0.569859	non-targets
0.0521793	0.123242	non-targets
0.712646	0.887515	non-targets
0.0595296	0.0972472	non-targets
0.918665	0.91384	non-targets
0.145996	0.0658414	non-targets
0.654543	0.766888	non-targets
0.198816	0.201955	non-targets
0.945155	0.96946	non-targets
0.784624	0.87331	non-targets
0.106312	0.096573	non-targets
0.95311	0.931227	non-targets
0.930767	0.995771	non-targets
0.104583	0.118305	non-targets
0.930056	0.945231	non-targets
0.151553	0.131479	non-targets
0.444228	0.571399	non-targets
0.793614	0.797477	non-targets
0.675787	0.645653	non-targets
0.862822	0.871896	non-targets
0.567901	0.557832	non-targets
0.541008	0.487457	non-targets
0.821345	0.815234	non-targets
0.515902	0.583725	non-targets
0.185329	0.240258	non-targets
0.92479	0.951319	non-targets
0.502519	0.552082	non-targets
0.215316	0.22826	non-targets
0.948678	0.944635	non-targets
0.429518	0.372152	non-targets
0.604749	0.609529	non-targets
0.918304	0.922156	non-targets
0.390114	0.393557	non-targets
0.422659	0.418651	non-targets
0.834828	0.842112	non-targets
0.284403	0.310846	non-targets
0.470831	0.51249	non-targets
0.826254	0.820677	non-targets
0.9556	0.887245	non-targets
0.952827	0.964606	non-targets
0.350613	0.443485	non-targets
0.474271	0.553124	non-targets
0.989467	0.973748	non-targets
0.200374	0.423728	non-targets
0.824871	0.834089	non-targets
0.645567	0.788382	non-targets
0.248779	0.215803	non-targets
0.473855	0.678394	non-targets
0.950179	0.944715	non-targets
0.318742	0.621259	non-targets
0.142728	0.223135	non-targets
0.424145	0.656082	non-targets
0.854156	0.880757	non-targets
0.545218	0.498349	non-targets
0.417932	0.432713	non-targets
0.86919	0.893807	non-targets
0.963033	0.961569	non-targets
0.416461	0.663493	non-targets
0.950512	0.951478	non-targets
0.273171	0.267173	non-targets
0.934982	0.9425	non-targets
0.918101	0.926808	non-targets
0.307286	0.314534	non-targets
0.169794	0.278348	non-targets
0.914592	0.91616	non-targets
0.860595	0.892885	non-targets
0.261392	0.446327	non-targets
0.516895	0.711657	non-targets
0.128291	0.178694	non-targets
0.923406	0.928788	non-targets
0.905772	0.918007	non-targets
0.286012	0.399091	non-targets
0.692296	0.784723	non-targets
0.818815	0.910686	non-targets
0.955409	0.946085	non-targets
0.775912	0.805569	non-targets
0.472878	0.566096	non-targets
0.293663	0.310239	non-targets
0.53522	0.639729	non-targets
0.870326	0.914911	non-targets
0.210294	0.196689	non-targets
0.360537	0.645907	non-targets
0.882461	0.919094	non-targets
0.914626	0.978241	non-targets
0.646939	0.418511	non-targets
0.246463	0.296519	non-targets
0.838824	0.870791	non-targets
0.11482	0.147941	non-targets
0.242972	0.434968	non-targets
0.792453	0.812515	non-targets
0.917861	0.913059	non-targets
0.303783	0.36797	non-targets
0.176457	0.214858	non-targets
0.218029	0.284669	non-targets
0.868329	0.864755	non-targets
0.364242	0.393826	non-targets
0.611464	0.782042	non-targets
0.432176	0.647759	non-targets
0.670689	0.536244	non-targets
0.717501	0.756423	non-targets
0.378264	0.424543	non-targets
0.875759	0.901215	non-targets
0.748399	0.801369	non-targets
0.538763	0.666792	non-targets
0.625438	0.654951	non-targets
0.778715	0.818441	non-targets
0.268999	0.42584	non-targets
0.920852	0.897416	non-targets
0.750492	0.818436	non-targets
0.593176	0.732793	non-targets
0.688528	0.61693	non-targets
0.81942	0.780564	non-targets
0.119364	0.171722	non-targets
0.906998	0.925304	non-targets
0.37875	0.49933	non-targets
0.247624	0.33274	non-targets
0.726418	0.779365	non-targets
0.205136	0.201785	non-targets
0.934983	0.897451	non-targets
0.852677	0.975226	non-targets
0.167405	0.15462	non-targets
0.830603	0.863787	non-targets
0.211407	0.112206	non-targets
0.836516	0.849241	non-targets
0.582188	0.787493	non-targets
0.169569	0.102003	non-targets
0.578996	0.652833	non-targets
0.119098	0.0212118	non-targets
0.691326	0.729634	non-targets
0.744854	0.683165	non-targets
0.787054	0.845261	non-targets
0.647025	0.623219	non-targets
0.835399	0.824249	non-targets
0.946802	0.931671	non-targets
0.938067	0.972924	non-targets
0.955728	0.938879	non-targets
0.981072	0.970096	non-targets
0.812281	0.839623	non-targets
0.912653	0.921987	non-targets
0.71185	0.638645	non-targets
0.707517	0.813691	non-targets
0.265118	0.314595	non-targets
0.818317	0.892044	non-targets
0.137879	0.247382	non-targets
0.912847	0.88626	non-targets
0.76861	0.848301	non-targets
0.626538	0.734425	non-targets
0.273256	0.361586	non-targets
0.739231	0.859748	non-targets
0.270219	0.427634	non-targets
0.512424	0.650776	non-targets
0.296367	0.408823	non-targets
0.766575	0.786754	non-targets
0.359951	0.43809	non-targets
0.569559	0.599026	non-targets
0.755256	0.793126	non-targets
0.388926	0.733774	non-targets
0.251086	0.557813	non-targets
0.202681	0.41474	non-targets
0.884041	0.937633	non-targets
0.390973	0.678275	non-targets
0.484329	0.661177	non-targets
0.412831	0.486028	non-targets
0.806442	0.876407	non-targets
0.156231	0.415344	non-targets
0.487273	0.745752	non-targets
0.315818	0.401267	non-targets
0.951146	0.977482	non-targets
0.763205	0.818296	non-targets
0.632049	0.752733	non-targets
0.319837	0.367379	non-targets
0.786276	0.878071	non-targets
0.212514	0.27537	non-targets
0.475162	0.718399	non-targets
0.150817	0.26778	non-targets
0.831479	0.927939	non-targets
0.552379	0.825436	non-targets
0.595325	0.805881	non-targets
0.265017	0.370945	non-targets
0.765419	0.891768	non-targets
0.436356	0.704491	non-targets
0.41927	0.692433	non-targets
0.249791	0.420535	non-targets
0.761459	0.870852	non-targets
0.316142	0.568194	non-targets
0.770789	0.880214	non-targets
0.914742	0.914739	non-targets
0.806148	0.912673	non-targets
0.974914	0.937695	non-targets
0.266552	0.308087	non-targets
0.983937	1	non-targets
0.888373	0.880118	non-targets
0.753905	0.84576	non-targets
0.937519	0.914503	non-targets
0.950207	0.975858	non-targets
0.871584	0.625514	non-targets
0.546764	0.527422	non-targets
0.895008	0.82072	non-targets
0.877975	0.881191	non-targets
0.956834	0.930255	non-targets
0.526256	0.630985	non-targets
0.965207	0.930364	non-targets
0.921672	0.932621	non-targets
0.747218	0.754294	non-targets
0.597411	0.648668	non-targets
0.730033	0.684332	non-targets
0.202148	0.142862	non-targets
0.765826	0.791388	non-targets
0.868095	0.884005	non-targets
0.67077	0.681362	non-targets
0.815616	0.750812	non-targets
0.147006	0.207785	non-targets
0.861889	0.904026	non-targets
0.79691	0.785098	non-targets
0.272005	0.406829	non-targets
0.812306	0.770103	non-targets
0.912693	0.881072	non-targets
0.837086	0.912833	non-targets
0.895988	0.869762	non-targets
0.241257	0.362207	non-targets
0.913311	0.940572	non-targets
0.841317	0.84405	non-targets
0.757912	0.863738	non-targets
0.958586	0.924888	non-targets
0.927473	0.968576	non-targets
0.994911	0.987696	non-targets
0.887563	0.935942	non-targets
0.907301	0.880757	non-targets
0.219523	0.324741	non-targets
0.914944	0.946357	non-targets
0.366516	0.38137	non-targets
0.858201	0.961487	non-targets
0.957933	0.940939	non-targets
0.833661	0.904752	non-targets
0.913949	0.893206	non-targets
0.933969	0.989867	non-targets
0.946542	0.954949	non-targets
0.972915	0.94646	non-targets
0.92655	0.972888	non-targets
0.937513	0.952256	non-targets
0.933614	0.92909	non-targets
0.846931	0.944302	non-targets
0.94247	0.92731	non-targets
0.873401	0.987822	non-targets
0.909966	0.886747	non-targets
0.971491	0.994233	non-targets
0.946219	0.962822	non-targets
1	1	non-targets
0.955573	0.959935	non-targets
0.979488	0.978674	non-targets
0.984833	0.982204	non-targets
0.385689	0.598425	non-targets
0.969298	0.934547	non-targets
0.944139	0.959187	non-targets
0.978401	0.945188	non-targets
0.961418	0.971045	non-targets
0.975047	0.933051	non-targets
0.948181	0.956632	non-targets
0.975316	0.930289	non-targets
0.22599	0.303534	non-targets
0.959419	0.980767	non-targets
0.965606	0.963273	non-targets
0.548181	0.491935	non-targets
0.89181	0.887692	non-targets
0.861706	0.861989	non-targets
0.836241	0.818484	non-targets
0.840741	0.832629	non-targets
0.917199	0.912756	non-targets
0.330638	0.400805	non-targets
0.885638	0.888398	non-targets
0.364864	0.376908	non-targets
0.378351	0.697323	non-targets
0.951379	0.919959	non-targets
0.89682	0.890891	non-targets
0.597058	0.674622	non-targets
0.542217	0.530503	non-targets
0.885999	0.891235	non-targets
0.446906	0.648778	non-targets
0.671083	0.747812	non-targets
0.856887	0.899667	non-targets
0.924681	0.893397	non-targets
0.59588	0.781414	non-targets
0.725182	0.784087	non-targets
0.813357	0.88474	non-targets
0.881139	0.904015	non-targets
0.458126	0.68695	non-targets
0.743508	0.749898	non-targets
0.881375	0.873626	non-targets
0.885816	0.938179	non-targets
0.489339	0.678036	non-targets
0.322839	0.476758	non-targets
0.161736	0.149997	non-targets
0.661866	0.75959	non-targets
0.577082	0.66084	non-targets
0.791976	0.816966	non-targets
0.544827	0.757656	non-targets
0.491122	0.68899	non-targets
0.11422	0.128488	non-targets
0.857718	0.880927	non-targets
0.820523	0.860787	non-targets
1	0.989379	non-targets
0.464618	0.70512	non-targets
0.215015	0.288685	non-targets
0.719223	0.833772	non-targets
0.659795	0.764571	non-targets
0.958123	0.954034	non-targets
0.589936	0.695266	non-targets
0.423485	0.45874	non-targets
0.141785	0.0872313	non-targets
0.377856	0.499881	non-targets
0.974145	0.949282	non-targets
0.488912	0.59713	non-targets
0.64138	0.645264	non-targets
0.348064	0.224402	non-targets
0.174575	0.237274	non-targets
0.926647	0.910455	non-targets
0.505283	0.604339	non-targets
0.656778	0.583385	non-targets
0.272556	0.160651	non-targets
0.175291	0.256145	non-targets
0.932773	0.911449	non-targets
0.614038	0.708454	non-targets
0.694678	0.686415	non-targets
0.37563	0.280169	non-targets
0.489206	0.587109	non-targets
0.948273	0.94384	non-targets
0.757042	0.807573	non-targets
0.626196	0.747028	non-targets
0.692554	0.731165	non-targets
0.95461	0.952571	non-targets
0.756697	0.798429	non-targets
0.606374	0.709257	non-targets
0.675188	0.758487	non-targets
0.955207	0.947754	non-targets
0.143632	0.193091	non-targets
0.297343	0.420614	non-targets
0.35719	0.307531	non-targets
0.990998	0.966856	non-targets
0.236519	0.31428	non-targets
0.332899	0.489321	non-targets
0.255096	0.205288	non-targets
0.992034	0.965084	non-targets
0.243437	0.388533	non-targets
0.225502	0.155691	non-targets
1	0.986244	non-targets
0.812054	0.859643	non-targets
0.906105	0.925467	non-targets
0.775835	0.713093	non-targets
0.71683	0.794564	non-targets
0.637485	0.704093	non-targets
0.837122	0.855159	non-targets
0.870407	0.879169	non-targets
0.954644	0.906534	non-targets
0.717048	0.623672	non-targets
0.700047	0.738229	non-targets
0.640232	0.684094	non-targets
0.985526	0.96847	non-targets
0.90447	0.894582	non-targets
0.866074	0.867335	non-targets
0.639706	0.576239	non-targets
0.922713	0.932152	non-targets
0.790326	0.839529	non-targets
0.954404	0.938889	non-targets
0.843949	0.945892	non-targets
0.969739	0.947823	non-targets
0.838655	0.888003	non-targets
1	1	non-targets
0.971848	0.972929	non-targets
0.867939	0.882321	non-targets
0.843711	0.822726	non-targets
0.822837	0.812707	non-targets
0.659624	0.723018	non-targets
0.75091	0.852466	non-targets
0.900317	0.885013	non-targets
0.745534	0.769301	non-targets
0.328076	0.48953	non-targets
0.646958	0.733999	non-targets
0.535414	0.555533	non-targets
0.2267	0.390961	non-targets
0.455441	0.252128	non-targets
0.853833	0.872982	non-targets
0.230892	0.368215	non-targets
0.399911	0.262198	non-targets
0.715556	0.790486	non-targets
0.553909	0.666762	non-targets
0.260459	0.174554	non-targets
0.89836	0.937716	non-targets
0.419147	0.619151	non-targets
0.395435	0.275436	non-targets
0.70135	0.804559	non-targets
0.548316	0.669543	non-targets
0.533574	0.322555	non-targets
0.580944	0.51705	non-targets
0.337795	0.578073	non-targets
0.340403	0.263872	non-targets
0.860852	0.907701	non-targets
0.92599	0.803198	non-targets
0.77039	0.823603	non-targets
0.929261	0.933085	non-targets
0.967683	0.932787	non-targets
0.433694	0.276685	non-targets
0.632743	0.757528	non-targets
0.811244	0.862065	non-targets
0.799855	0.858105	non-targets
0.400798	0.293815	non-targets
0.675455	0.825518	non-targets
0.885022	0.941165	non-targets
0.949598	0.955637	non-targets
0.677874	0.497167	non-targets
0.626328	0.747974	non-targets
0.796013	0.901932	non-targets
0.805477	0.865554	non-targets
0.428625	0.277804	non-targets
0.659057	0.828326	non-targets
0.913156	0.947928	non-targets
0.92189	0.937096	non-targets
0.328336	0.291641	non-targets
0.33404	0.512168	non-targets
0.888435	0.918127	non-targets
0.878603	0.911618	non-targets
0.563272	0.666708	non-targets
0.878936	0.904668	non-targets
0.860663	0.882358	non-targets
0.623526	0.618054	non-targets
0.581276	0.734357	non-targets
0.321716	0.357389	non-targets
0.180434	0.223647	non-targets
0.843522	0.835658	non-targets
0.70139	0.78459	non-targets
0.748729	0.890149	non-targets
0.748954	0.791428	non-targets
0.188229	0.24331	non-targets
0.86515	0.862511	non-targets
0.843361	0.91293	non-targets
0.76027	0.808652	non-targets
0.862211	0.88832	non-targets
0.233642	0.28415	non-targets
0.888921	0.892521	non-targets
0.655245	0.633961	non-targets
0.14579	0.161656	non-targets
0.574685	0.686613	non-targets
0.167927	0.200688	non-targets
0.852068	0.832997	non-targets
0.845278	0.933371	non-targets
0.776116	0.885606	non-targets
0.75749	0.800043	non-targets
0.18604	0.241247	non-targets
0.871347	0.853165	non-targets
0.817051	0.880751	non-targets
0.884519	0.930608	non-targets
0.838951	0.871515	non-targets
0.204116	0.286609	non-targets
0.870714	0.876487	non-targets
0.836369	0.904933	non-targets
0.829647	0.896869	non-targets
0.838766	0.874249	non-targets
0.210552	0.271782	non-targets
0.875376	0.87517	non-targets
0.904324	0.939563	non-targets
0.535533	0.552583	non-targets
0.947854	0.945306	non-targets
0.100721	0.135306	non-targets
0.859812	0.856301	non-targets
0.752049	0.748108	non-targets
0.94498	0.917287	non-targets
0.966125	0.960275	non-targets
0.178923	0.176888	non-targets
0.651419	0.646967	non-targets
0.967541	0.928667	non-targets
1	0.994543	non-targets
0.510196	0.578013	non-targets
0.719127	0.721917	non-targets
0.883831	0.933495	non-targets
0.61833	0.606547	non-targets
0.264027	0.251255	non-targets
0.868478	0.866592	non-targets
0.950774	0.973948	non-targets
0.28154	0.326618	non-targets
0.603217	0.669262	non-targets
0.931272	0.924942	non-targets
1	0.991303	non-targets
0.569801	0.484497	non-targets
0.600068	0.699459	non-targets
0.937879	0.948113	non-targets
0.691247	0.577975	non-targets
0.468826	0.535522	non-targets
0.986571	0.972774	non-targets
0.122291	0.184491	non-targets
0.755251	0.674675	non-targets
0.845697	0.896012	non-targets
0.992597	0.976238	non-targets
0.548211	0.527261	non-targets
0.508042	0.684265	non-targets
0.851565	0.837831	non-targets
0.551883	0.527731	non-targets
0.667419	0.796307	non-targets
0.95049	0.913963	non-targets
0.530501	0.489986	non-targets
0.504965	0.677821	non-targets
0.873099	0.826064	non-targets
0.491076	0.576339	non-targets
0.910742	0.892331	non-targets
0.981219	0.970671	non-targets
0.655655	0.653392	non-targets
0.946506	0.942922	non-targets
0.144708	0.0537755	non-targets
0.108684	0.131128	non-targets
0.877257	0.864929	non-targets
0.7414	0.725564	non-targets
0.956179	0.933567	non-targets
0.769025	0.806088	non-targets
0.741587	0.800546	non-targets
0.89159	0.915399	non-targets
0.887883	0.921231	non-targets
0.770268	0.802946	non-targets
0.73971	0.788797	non-targets
0.908803	0.946258	non-targets
0.468677	0.476814	non-targets
0.844821	0.898559	non-targets
0.780334	0.801923	non-targets
0.363342	0.352165	non-targets
0.826029	0.886771	non-targets
0.828955	0.874978	non-targets
0.882219	0.901301	non-targets
0.31859	0.330893	non-targets
0.958163	0.983244	non-targets
0.165048	0.233301	non-targets
0.792035	0.861666	non-targets
0.163109	0.216378	non-targets
0.808025	0.873829	non-targets
0.23119	0.337359	non-targets
0.844044	0.906927	non-targets
0.586546	0.578138	non-targets
0.402245	0.479589	non-targets
0.521689	0.604019	non-targets
0.755856	0.802738	non-targets
0.557795	0.439845	non-targets
0.568984	0.668406	non-targets
0.510436	0.654951	non-targets
0.797286	0.878634	non-targets
0.532948	0.500613	non-targets
0.436151	0.476769	non-targets
0.511878	0.614413	non-targets
0.800179	0.757999	non-targets
0.454025	0.384897	non-targets
0.750535	0.733033	non-targets
0.175546	0.2856	non-targets
0.939112	0.933562	non-targets
0.413804	0.505469	non-targets
0.522681	0.626629	non-targets
0.74995	0.76201	non-targets
0.828913	0.791936	non-targets
0.117884	0.174949	non-targets
0.740286	0.852458	non-targets
0.775571	0.858846	non-targets
0.120327	0.106628	non-targets
0.791388	0.816274	non-targets
0.709632	0.742185	non-targets
0.74384	0.805493	non-targets
0.672017	0.650789	non-targets
0.165169	0.200846	non-targets
0.952896	0.936049	non-targets
0.773977	0.796935	non-targets
0.102863	0.122318	non-targets
0.809882	0.821039	non-targets
0.697399	0.755783	non-targets
0.720007	0.795854	non-targets
0.907261	0.778327	non-targets
0.777013	0.67654	non-targets
0.142993	0.125869	non-targets
0.776134	0.811073	non-targets
0.752238	0.832463	non-targets
0.865569	0.907791	non-targets
0.871792	0.892482	non-targets
0.933259	0.891804	non-targets
0.993134	0.944509	non-targets
0.873612	0.893567	non-targets
0.652079	0.674315	non-targets
0.788466	0.788209	non-targets
0.586409	0.599584	non-targets
0.657435	0.702187	non-targets
0.26918	0.277615	non-targets
0.481392	0.34125	non-targets
0.501493	0.415207	non-targets
0.705616	0.700403	non-targets
0.821335	0.916194	non-targets
1	1	non-targets
0.949895	0.952408	non-targets
0.838691	0.768944	non-targets
0.732166	0.757385	non-targets
0.672483	0.591795	non-targets
0.932698	0.938891	non-targets
1	0.993605	non-targets
0.947573	0.95651	non-targets
0.962795	0.964824	non-targets
1	1	non-targets
0.948162	0.947035	non-targets
0.768297	0.792008	non-targets
0.967542	0.895312	non-targets
0.831712	0.875931	non-targets
0.985915	0.866047	non-targets
0.475668	0.749577	non-targets
0.975619	0.974361	non-targets
0.264139	0.382343	non-targets
0.849831	0.913521	non-targets
0.885089	0.883539	non-targets
0.918117	0.955309	non-targets
0.485361	0.539431	non-targets
0.843703	0.900292	non-targets
0.884005	0.881696	non-targets
0.932434	0.952149	non-targets
0.776392	0.850737	non-targets
0.866312	0.915676	non-targets
0.919417	0.956664	non-targets
0.0898395	0.103308	non-targets
0.151435	0.176998	non-targets
0.0615244	0.0752666	non-targets
0.0520144	0.0865564	non-targets
0.939964	0.262402	target
0.890964	0.904857	non-targets
0.941272	0.960866	non-targets
0.887253	0.906126	non-targets
0.983648	0.946448	non-targets
0.921245	0.92921	non-targets
0.864254	0.902262	non-targets
0.942034	0.941353	non-targets
0.954155	0.936335	non-targets
0.981843	0.965579	non-targets
0.928908	0.913168	non-targets
0.902499	0.969819	non-targets
0.851175	0.917621	non-targets
0.918762	0.891146	non-targets
0.929139	0.895838	non-targets
0.856733	0.935503	non-targets
0.912344	0.950195	non-targets
0.950491	0.94986	non-targets
0.833337	0.940195	non-targets
0.772804	0.831765	non-targets
0.955613	0.952996	non-targets
0.937628	0.930607	non-targets
0.948505	0.935304	non-targets
1	0.993296	non-targets
0.262791	0.409799	non-targets
0.949276	0.964188	non-targets
0.814264	0.875239	non-targets
0.64378	0.82743	non-targets
0.967578	0.968464	non-targets
0.768257	0.895111	non-targets
0.91269	0.970673	non-targets
0.971406	0.946951	non-targets
0.771849	0.892907	non-targets
0.947043	0.941994	non-targets
1	1	non-targets
0.902563	0.911233	non-targets
0.885421	0.929935	non-targets
0.902559	0.964345	non-targets
0.989447	0.964828	non-targets
0.957332	0.981223	non-targets
0.208838	0.28304	non-targets
0.376325	0.571759	non-targets
0.91045	0.976065	non-targets
0.91232	0.880822	non-targets
0.810895	0.910808	non-targets
0.552865	0.684257	non-targets
0.907608	0.903062	non-targets
0.951711	0.93535	non-targets
0.0547354	0.0801866	non-targets
1	1	non-targets
0.107505	0.262791	non-targets
0.909493	0.92091	non-targets
0.909557	0.858221	non-targets
0.927061	0.966555	non-targets
0.891455	0.949845	non-targets
0.911634	0.960331	non-targets
0.782399	0.874504	non-targets
0.881499	0.927756	non-targets
0.183813	0.353983	non-targets
0.109663	0.238436	non-targets
0.930798	0.972424	non-targets
0.879465	0.913409	non-targets
0.947391	0.914204	non-targets
0.93439	0.92145	non-targets
0.932042	0.919331	non-targets
1	0.949743	non-targets
1	0.96942	non-targets
0.908183	0.946895	non-targets
0.888501	0.950495	non-targets
0.952865	0.940875	non-targets
0.920112	0.949185	non-targets
1	1	non-targets
0.546476	0.745964	non-targets
0.821374	0.873532	non-targets
0.905566	0.932395	non-targets
0.909612	0.896891	non-targets
0.462725	0.657778	non-targets
0.871888	0.937636	non-targets
0.952282	0.996674	non-targets
0.0627443	0.0777171	non-targets
0.991681	0.970522	non-targets
0.82353	0.897474	non-targets
0.911276	0.924876	non-targets
0.897884	0.924088	non-targets
0.87878	0.928924	non-targets
0.941371	0.937413	non-targets
0.844747	0.912416	non-targets
0.869389	0.885354	non-targets
0.916829	0.893578	non-targets
1	0.980699	non-targets
0.995462	0.991043	non-targets
0.915812	0.96414	non-targets
0.944732	0.949959	non-targets
0.0878209	0.135312	non-targets
0.920381	0.946983	non-targets
0.984548	0.928241	non-targets
0.912553	0.841411	non-targets
0.942738	0.957379	non-targets
0.847599	0.926434	non-targets
0.832986	0.919718	non-targets
0.857165	0.915456	non-targets
0.356949	0.399962	non-targets
0.368666	0.528852	non-targets
0.96559	0.941478	non-targets
0.859872	0.873744	non-targets
0.203955	0.187598	non-targets
0.875747	0.893137	non-targets
0.755467	0.815822	non-targets

## Sheet: Fig 1f
WT_level	RPUSD3_KO_mean
0.118277	0.222364
0.341166	0.375992
0.84878	0.90134
0.860646	0.909882
0.0895718	0.367476
0.0917773	0.232685
0.177544	0.324725
0.897514	0.916681
0.96389	0.890659
0.824798	0.883712
0.813416	0.785799
0.886349	0.942501
0.952768	0.919522
0.312694	0.227795
0.695256	0.877784
0.471935	0.65405
0.896707	0.978543
0.721438	0.832278
0.629074	0.700984
0.938635	0.874402
0.907104	0.828966
0.988546	0.914247
1	0.948839
0.525222	0.327653
0.118722	0.0371656
0.854341	0.911097
0.804795	0.834923
0.656604	0.769754
0.98147	0.844659
0.135703	0.291912
0.992801	0.99517
0.972886	0.896779
0.673374	0.716137
0.971871	0.99439
0.0527379	0.142671
0.0589083	0.159769
0.916987	0.971625
0.204099	0.333991
0.0567075	0.169078
0.818549	0.891314
0.118441	0.202473
0.878425	0.864753
0.0509926	0.16922
0.201846	0.489754
0.997247	0.987901
0.76945	0.894869
0.72275	0.804626
0.53242	0.537723
0.0521793	0.133049
0.712646	0.898048
0.0595296	0.119424
0.918665	0.915621
0.145996	0.0573643
0.654543	0.788182
0.198816	0.128366
0.945155	0.966087
0.784624	0.817628
0.106312	0.0737799
0.95311	0.917714
0.202401	0.138318
0.930767	0.93272
0.104583	0.0819941
0.930056	0.964692
0.151553	0.0673491
0.444228	0.654631
0.793614	0.644894
0.675787	0.592028
0.862822	0.854619
0.567901	0.429424
0.541008	0.477926
0.821345	0.776756
0.515902	0.498587
0.185329	0.270771
0.92479	0.941919
0.502519	0.491695
0.215316	0.272783
0.948678	0.951728
0.429518	0.327032
0.604749	0.556726
0.918304	0.907325
0.390114	0.320496
0.422659	0.387121
0.834828	0.803806
0.284403	0.20694
0.470831	0.465512
0.826254	0.761784
0.9556	0.843742
0.952827	0.950127
0.350613	0.278127
0.474271	0.524285
0.989467	0.962052
0.200374	0.396339
0.824871	0.789277
0.645567	0.662096
0.248779	0.16315
0.473855	0.680738
0.950179	0.943458
0.318742	0.483977
0.142728	0.210486
0.424145	0.686097
0.854156	0.876242
0.545218	0.304356
0.417932	0.31542
0.86919	0.88464
0.963033	0.90807
0.416461	0.664828
0.950512	0.967062
0.273171	0.222928
0.934982	0.929232
0.918101	0.857052
0.307286	0.259
0.169794	0.271057
0.914592	0.920879
0.860595	0.858906
0.261392	0.382576
0.516895	0.631838
0.128291	0.180203
0.923406	0.918687
0.905772	0.831961
0.286012	0.327401
0.692296	0.763654
0.818815	0.86803
0.955409	0.97887
0.775912	0.751886
0.472878	0.401697
0.293663	0.226169
0.53522	0.622984
0.870326	0.894943
0.372872	0.274505
0.210294	0.185965
0.360537	0.522612
0.882461	0.893534
0.914626	0.918813
0.646939	0.261563
0.246463	0.196288
0.838824	0.855047
0.11482	0.0846619
0.242972	0.345601
0.792453	0.782876
0.917861	0.971
0.303783	0.190618
0.176457	0.077593
0.218029	0.349308
0.868329	0.874281
0.364242	0.334334
0.611464	0.728187
0.432176	0.639256
0.670689	0.449154
0.717501	0.753807
0.378264	0.478511
0.875759	0.881903
0.748399	0.850605
0.538763	0.545185
0.625438	0.359251
0.778715	0.71998
0.268999	0.435962
0.920852	0.876225
0.750492	0.776546
0.593176	0.656889
0.688528	0.487903
0.81942	0.752267
0.119364	0.172768
0.906998	0.919977
0.726418	0.594804
0.205136	0.106169
0.934983	0.895133
0.852677	0.913508
0.167405	0.109224
0.830603	0.820958
0.211407	0.0725613
0.836516	0.817934
0.582188	0.525866
0.169569	0.101779
0.578996	0.516801
0.691326	0.647402
0.744854	0.761679
0.787054	0.8098
0.647025	0.651906
0.835399	0.751807
0.946802	0.992941
0.938067	0.95162
0.955728	1
0.981072	0.979566
0.812281	0.941043
0.912653	0.932914
0.71185	0.617301
0.707517	0.710196
0.265118	0.320407
0.818317	0.860347
0.912847	0.89878
0.76861	0.733433
0.626538	0.641814
0.273256	0.333746
0.739231	0.874298
0.270219	0.464122
0.512424	0.600465
0.296367	0.316102
0.766575	0.775504
0.755256	0.799897
0.388926	0.556609
0.251086	0.493788
0.202681	0.270239
0.884041	0.924817
0.390973	0.519376
0.484329	0.721684
0.412831	0.439003
0.806442	0.846476
0.156231	0.372172
0.487273	0.625043
0.315818	0.393924
0.951146	0.972118
0.763205	0.741252
0.632049	0.644852
0.319837	0.417246
0.786276	0.850326
0.212514	0.377875
0.475162	0.627219
0.150817	0.287453
0.831479	0.896193
0.552379	0.645315
0.595325	0.658264
0.265017	0.316534
0.765419	0.889009
0.436356	0.728619
0.41927	0.635127
0.249791	0.355981
0.761459	0.890277
0.770789	0.89769
0.914742	0.896388
0.806148	0.845343
0.974914	0.920515
0.266552	0.303812
0.983937	0.984229
0.888373	0.875873
0.753905	0.781825
0.937519	0.872219
0.950207	0.957226
0.871584	0.82039
0.546764	0.55229
0.895008	0.84245
0.877975	0.856161
0.956834	0.947987
0.526256	0.569229
0.965207	0.904035
0.921672	0.929133
0.747218	0.714202
0.597411	0.620684
0.730033	0.667091
0.202148	0.237817
0.765826	0.764764
0.868095	0.860269
0.67077	0.666677
0.815616	0.767541
0.147006	0.171338
0.861889	0.817523
0.79691	0.744397
0.272005	0.289903
0.812306	0.650146
0.912693	0.851929
0.837086	0.858543
0.895988	0.86325
0.241257	0.341741
0.913311	0.896316
0.841317	0.841497
0.757912	0.798614
0.958586	0.925991
0.927473	0.974017
0.994911	0.968288
0.887563	0.893191
0.907301	0.8622
0.219523	0.321102
0.914944	0.899387
0.366516	0.326388
0.858201	0.939933
0.957933	0.918973
0.833661	0.865552
0.913949	0.858854
0.933969	0.977444
0.946542	0.942132
0.972915	0.928811
0.92655	0.968719
0.937513	0.936608
0.933614	0.903275
0.846931	0.950502
0.94247	0.894515
0.873401	0.973823
0.909966	0.846319
0.971491	0.988241
0.946219	0.944869
1	1
0.955573	0.969931
0.979488	0.986271
0.984833	0.982045
0.385689	0.39269
0.969298	0.984519
0.944139	0.948909
0.978401	0.99925
0.961418	0.974299
0.975047	0.970928
0.948181	0.959254
0.975316	0.989983
0.22599	0.305254
0.959419	0.947473
0.965606	0.970842
0.548181	0.323443
0.89181	0.85614
0.861706	0.84878
0.360941	0.237906
0.143505	0.43883
0.836241	0.789911
0.160483	0.540815
0.840741	0.804553
0.917199	0.895323
0.330638	0.229835
0.885638	0.850834
0.364864	0.362902
0.378351	0.694989
0.951379	0.903902
0.89682	0.833544
0.597058	0.593933
0.542217	0.52819
0.885999	0.861803
0.446906	0.783502
0.671083	0.843985
0.856887	0.942708
0.924681	0.910524
0.59588	0.785181
0.725182	0.756031
0.813357	0.866156
0.881139	0.886803
0.458126	0.735932
0.743508	0.67385
0.881375	0.857985
0.885816	0.893826
0.489339	0.556688
0.322839	0.479281
0.161736	0.102029
0.661866	0.75672
0.577082	0.688196
0.791976	0.819835
0.544827	0.625655
0.491122	0.636112
0.11422	0.103953
0.857718	0.892168
0.820523	0.857778
1	0.998378
0.464618	0.574208
0.215015	0.35143
0.719223	0.815464
0.659795	0.750904
0.958123	0.929418
0.589936	0.66501
0.423485	0.442365
0.141785	0.0788237
0.377856	0.562699
0.974145	0.954999
0.488912	0.536271
0.64138	0.56848
0.348064	0.177681
0.174575	0.28805
0.926647	0.917313
0.505283	0.554167
0.656778	0.535767
0.272556	0.119805
0.175291	0.321701
0.932773	0.918511
0.614038	0.594962
0.694678	0.603837
0.37563	0.201149
0.489206	0.655427
0.948273	0.910818
0.757042	0.702994
0.626196	0.604386
0.692554	0.700958
0.95461	0.95734
0.756697	0.689587
0.606374	0.619985
0.675188	0.703621
0.955207	0.949792
0.143632	0.252604
0.297343	0.29771
0.35719	0.157952
0.990998	0.964883
0.236519	0.429278
0.332899	0.466439
0.255096	0.139668
0.992034	0.994946
0.243437	0.233822
0.225502	0.0856712
1	0.99456
0.812054	0.744009
0.906105	0.893515
0.775835	0.57636
0.71683	0.775571
0.637485	0.717448
0.837122	0.858876
0.870407	0.762216
0.954644	0.905855
0.717048	0.5684
0.700047	0.753813
0.640232	0.729662
0.985526	0.963394
0.90447	0.802882
0.866074	0.889433
0.639706	0.548125
0.922713	0.866766
0.790326	0.783879
0.954404	0.938424
0.843949	0.88661
0.969739	0.913476
0.838655	0.831791
1	1
0.971848	0.925344
0.867939	0.851494
0.843711	0.77696
0.822837	0.738201
0.659624	0.652201
0.75091	0.813679
0.900317	0.857381
0.745534	0.715928
0.328076	0.484247
0.646958	0.635357
0.535414	0.519501
0.2267	0.413283
0.455441	0.250074
0.853833	0.917091
0.230892	0.411283
0.399911	0.155382
0.715556	0.714193
0.553909	0.616279
0.260459	0.145317
0.89836	0.913368
0.419147	0.542211
0.395435	0.282399
0.70135	0.748131
0.548316	0.615624
0.533574	0.489497
0.580944	0.473991
0.337795	0.542404
0.340403	0.217112
0.860852	0.905874
0.92599	0.638286
0.77039	0.838811
0.929261	0.907664
0.967683	0.927484
0.433694	0.172372
0.632743	0.757512
0.811244	0.844707
0.799855	0.831272
0.400798	0.181117
0.675455	0.812644
0.885022	0.889802
0.949598	0.971518
0.677874	0.218322
0.626328	0.738925
0.796013	0.84417
0.805477	0.830054
0.428625	0.194711
0.659057	0.821166
0.913156	0.917574
0.92189	0.931867
0.328336	0.242461
0.33404	0.30043
0.888435	0.909365
0.286984	0.298207
0.174036	0.237994
0.878603	0.864999
0.563272	0.397138
0.878936	0.884286
0.860663	0.863704
0.623526	0.540442
0.581276	0.691312
0.321716	0.259873
0.180434	0.283371
0.843522	0.760833
0.70139	0.729883
0.748729	0.840782
0.748954	0.716294
0.188229	0.30686
0.86515	0.792453
0.843361	0.89301
0.76027	0.811876
0.862211	0.824513
0.233642	0.337258
0.888921	0.84814
0.655245	0.689107
0.14579	0.159169
0.574685	0.651668
0.167927	0.263921
0.852068	0.786135
0.845278	0.888137
0.776116	0.84793
0.75749	0.724551
0.18604	0.295718
0.871347	0.795759
0.817051	0.874189
0.884519	0.911199
0.838951	0.826174
0.204116	0.332957
0.870714	0.785522
0.836369	0.887206
0.829647	0.885852
0.838766	0.805326
0.210552	0.320326
0.875376	0.824844
0.904324	0.962324
0.535533	0.55904
0.947854	0.945336
0.100721	0.0702144
0.859812	0.863291
0.752049	0.778397
0.94498	0.918343
0.966125	0.965485
0.178923	0.318871
0.651419	0.570512
0.967541	0.938031
1	0.994838
0.510196	0.470201
0.719127	0.685709
0.883831	0.975669
0.61833	0.584331
0.264027	0.210883
0.868478	0.890682
0.950774	0.977797
0.28154	0.303351
0.603217	0.604371
0.931272	0.903582
1	1
0.569801	0.550893
0.600068	0.64465
0.937879	0.933048
0.691247	0.569956
0.468826	0.534647
0.986571	0.984268
0.122291	0.130366
0.755251	0.682513
0.845697	0.841713
0.992597	0.970669
0.548211	0.462927
0.508042	0.622453
0.851565	0.806338
0.551883	0.480888
0.667419	0.723749
0.95049	0.90948
0.530501	0.487219
0.504965	0.621057
0.873099	0.794096
0.491076	0.537865
0.910742	0.917267
0.981219	0.987246
0.655655	0.653115
0.946506	0.939262
0.108684	0.0614102
0.877257	0.86884
0.7414	0.756934
0.956179	0.955137
0.769025	0.79275
0.741587	0.744268
0.89159	0.905867
0.887883	0.912703
0.770268	0.788671
0.73971	0.756543
0.908803	0.958371
0.468677	0.413195
0.844821	0.887838
0.780334	0.793856
0.363342	0.253529
0.826029	0.876019
0.828955	0.886828
0.882219	0.895837
0.31859	0.392858
0.958163	0.972519
0.165048	0.224609
0.792035	0.86421
0.163109	0.202657
0.808025	0.876429
0.23119	0.258942
0.844044	0.879956
0.586546	0.421089
0.402245	0.418078
0.521689	0.659661
0.755856	0.724497
0.557795	0.208196
0.568984	0.555109
0.510436	0.629991
0.797286	0.820664
0.532948	0.291504
0.436151	0.427048
0.511878	0.609341
0.800179	0.70331
0.454025	0.249936
0.750535	0.606074
0.175546	0.332442
0.939112	0.931424
0.133687	0.0280287
0.413804	0.398128
0.522681	0.610133
0.74995	0.730258
0.828913	0.627417
0.117884	0.0824064
0.740286	0.764351
0.775571	0.638674
0.120327	0.0928886
0.791388	0.767506
0.709632	0.789271
0.74384	0.768555
0.672017	0.636658
0.165169	0.239505
0.952896	0.981993
0.773977	0.657406
0.102863	0.111583
0.809882	0.765156
0.697399	0.519356
0.720007	0.764537
0.907261	0.909176
0.777013	0.499526
0.142993	0.0621078
0.776134	0.815504
0.752238	0.761499
0.865569	0.784389
0.871792	0.887976
0.933259	0.869033
0.993134	0.823982
0.873612	0.883255
0.652079	0.635672
0.788466	0.702015
0.586409	0.569463
0.657435	0.569406
0.26918	0.284945
0.481392	0.394631
0.501493	0.573528
0.705616	0.524319
0.821335	0.858127
1	0.945569
0.949895	0.950974
0.838691	0.679376
0.732166	0.494064
0.672483	0.663287
0.932698	0.951281
1	0.941005
0.947573	0.968955
0.962795	0.940214
1	0.97661
0.948162	0.962697
0.768297	0.764601
0.967542	0.848234
0.831712	0.840714
0.985915	0.831818
0.475668	0.590157
0.975619	0.976238
0.264139	0.331305
0.849831	0.891594
0.885089	0.878393
0.918117	0.948244
0.485361	0.445156
0.843703	0.89999
0.884005	0.862934
0.932434	0.949538
0.776392	0.819727
0.866312	0.913321
0.919417	0.95172
0.0898395	0.0944779
0.151435	0.166042
0.0749208	0.140818
0.0615244	0.0867694
0.0520144	0.111867
0.939964	0.799233
0.890964	0.88721
0.941272	0.989906
0.887253	0.925737
0.983648	0.985772
0.921245	0.907512
0.864254	0.86025
0.942034	0.88613
0.954155	0.927393
0.981843	0.881117
0.928908	0.943041
0.902499	0.9346
0.851175	0.926186
0.918762	0.926489
0.929139	0.903353
0.856733	0.948105
0.912344	0.988934
0.950491	0.962738
0.833337	0.919967
0.772804	0.824903
0.955613	0.942314
0.937628	0.96245
0.948505	0.890697
1	0.934364
0.262791	0.339616
0.949276	0.94199
0.814264	0.840259
0.64378	0.73041
0.967578	0.956738
0.768257	0.883583
0.91269	0.870971
0.971406	0.982552
0.771849	0.91354
0.947043	0.878688
1	0.991277
0.902563	0.872089
0.885421	0.861325
0.902559	0.963522
0.989447	0.94785
0.957332	0.976121
0.208838	0.285026
0.376325	0.532763
0.91045	0.904679
0.91232	0.883074
0.810895	0.940504
0.552865	0.676131
0.907608	0.858769
0.951711	0.941726
0.0547354	0.0926258
1	0.99624
0.107505	0.298971
0.909493	0.86389
0.909557	0.809992
0.927061	0.906814
0.891455	0.947604
0.911634	0.96197
0.782399	0.84407
0.881499	0.906234
0.183813	0.321522
0.109663	0.191167
0.930798	0.872675
0.879465	0.900374
0.947391	0.941582
0.93439	0.954079
0.932042	0.916089
1	0.981707
1	0.974344
0.908183	0.920976
0.888501	0.952507
0.952865	0.943388
0.920112	0.944552
1	1
0.546476	0.719505
0.821374	0.81057
0.905566	0.901602
0.909612	0.859012
0.462725	0.610476
0.871888	0.938483
0.952282	0.964965
0.0627443	0.0607031
0.991681	0.889143
0.82353	0.865577
0.911276	0.95079
0.897884	0.915076
0.87878	0.9397
0.941371	0.928347
0.844747	0.882206
0.869389	0.926323
0.916829	0.857361
1	0.952112
0.995462	0.939822
0.915812	0.915315
0.944732	0.969849
0.0878209	0.175512
0.920381	0.917197
0.984548	0.94545
0.912553	0.844395
0.942738	0.936256
0.847599	0.911886
0.832986	0.887631
0.857165	0.905881
0.356949	0.345417
0.368666	0.450659
0.96559	0.975887
0.859872	0.820638
0.203955	0.194106
0.875747	0.893643
0.755467	0.778197
