# Supplementary material for: A comprehensive tRNA pseudouridine map uncovers targets dependent on human stand-alone pseudouridine synthases
Source: Nat Cell Biol. 2025 Oct 24;27(12):2186–97. doi: 10.1038/s41556-025-01803-w (PMC12716993; doi:10.1038/s41556-025-01803-w)
Supplement: Supplementary file 5 — Statistical source data. [file 41556_2025_1803_MOESM5_ESM.xlsx]

## Sheet: Fig 2a
name	canonical pos	WT-1_Ψ_level	WT-2_Ψ_level	TRUB1-KO1_Ψ_level	TRUB1-KO2_Ψ_level	TRUB1-KO3_Ψ_level
mt_tRNA_Asn	55	0.92576	0.9246	0.00055	0	0
mt_tRNA_Gln	55	0.64178	0.6385	0	0.0019	0.00076
mt_tRNA_Glu	55	0.6269	0.63213	0	0	0
mt_tRNA_Leu_UUR	55	0.97639	0.97259	0	0	0
mt_tRNA_Pro	55	0.85452	0.86291	0	0	0
mt_tRNA_Ser_UCN	55	0.97514	0.9846	0	0.00075	0.00173
tRNA_Ala_AGC_1	55	0.92164	0.93533	0.50527	0.65606	0.74008
tRNA_Ala_AGC_11	55	0.87937	0.87107	0.79952	0.8235	0.89105
tRNA_Ala_AGC_2	55	0.94267	0.93361	0.63973	0.78892	0.82406
tRNA_Ala_AGC_3	55	0.86881	0.87374	0.68284	0.71569	0.8109
tRNA_Ala_AGC_4	55	0.94887	0.94277	0.91562	0.95176	0.92821
tRNA_Ala_AGC_6	55	0.93719	0.92586	0.90801	0.92257	0.9357
tRNA_Ala_AGC_8	55	0.74621	0.73549	0.69392	0.74986	0.79159
tRNA_Ala_CGC_1	55	0.90542	0.9064	0.51364	0.57351	0.68377
tRNA_Ala_CGC_2	55	0.85493	0.87127	0.54141	0.65358	0.69897
tRNA_Ala_CGC_3	55	0.93113	0.92071	0.87249	0.88167	0.92411
tRNA_Ala_CGC_4	55	0.94256	0.94443	0.98032	0.98569	0.93227
tRNA_Ala_TGC_1	55	0.92308	0.95656	0.48779	0.66542	0.72393
tRNA_Ala_TGC_2	55	0.87435	0.87536	0.37244	0.5371	0.61378
tRNA_Ala_TGC_3	55	0.84705	0.87109	0.51699	0.65211	0.70541
tRNA_Ala_TGC_4	55	0.94501	0.92972	0.85458	0.9202	0.90593
tRNA_Ala_TGC_5	55	0.97809	0.97561	0.86718	0.88974	0.96435
tRNA_Ala_TGC_6	55	0.9058	0.93703	0.83304	0.8075	0.79049
tRNA_Arg_ACG_1	55	0.95537	0.95278	0.89555	0.90739	0.92552
tRNA_Arg_ACG_2	55	0.87159	0.84033	0.44606	0.47143	0.61153
tRNA_Arg_CCG_1	55	0.93719	0.94407	0.83883	0.87279	0.91238
tRNA_Arg_CCG_2	55	0.97725	0.98761	0.99924	0.98693	0.95677
tRNA_Arg_CCT_1	55	0.95094	0.95055	0.87003	0.86737	0.90191
tRNA_Arg_CCT_2	55	0.93751	0.92864	0.8355	0.84906	0.90558
tRNA_Arg_CCT_3	55	0.95817	0.96356	0.82758	0.8267	0.88676
tRNA_Arg_CCT_4	55	0.97422	0.9697	0.90926	0.92258	0.91961
tRNA_Arg_TCG_1	55	0.93959	0.95231	0.91424	0.89939	0.91972
tRNA_Arg_TCG_2	55	0.93329	0.93547	0.84072	0.96766	0.94448
tRNA_Arg_TCG_3	55	0.9082	0.91865	0.86747	0.86805	0.88859
tRNA_Arg_TCG_5	55	0.84993	0.88776	0.80077	0.77069	0.87156
tRNA_Arg_TCT_1	55	0.92475	0.92306	0.91717	0.85731	0.90128
tRNA_Arg_TCT_2	55	0.93958	0.93738	0.85494	0.87061	0.90755
tRNA_Arg_TCT_3	55	0.93599	0.95404	0.91932	0.92756	0.93686
tRNA_Asn_GTT_1	55	0.93127	0.90987	0.763	0.80659	0.91849
tRNA_Asn_GTT_2	55	0.92803	0.93141	0.63258	0.72058	0.81486
tRNA_Asn_GTT_3	55	0.92031	0.92726	0.70783	0.77423	0.80513
tRNA_Asn_GTT_4	55	0.88144	0.86895	0.71258	0.69007	0.72952
tRNA_Asn_GTT_5	55	0.83174	0.83092	0.58074	0.60163	0.69006
tRNA_Asn_GTT_7	55	0.914	0.92167	0.60928	0.72977	0.76817
tRNA_Asp_GTC_1	55	0.95432	0.94594	0.47571	0.59934	0.61107
tRNA_Asp_GTC_2	55	0.98874	0.99475	0.42281	0.53915	0.55547
tRNA_Asp_GTC_3	55	0.93351	0.9462	0.39412	0.48873	0.44695
tRNA_Cys_GCA_11	55	0.79131	0.79795	0.62555	0.65051	0.6744
tRNA_Cys_GCA_14	55	0.76747	0.72944	0.38879	0.63121	0.68761
tRNA_Cys_GCA_17	55	0.89166	0.85294	0.37912	0.35304	0.7418
tRNA_Cys_GCA_2	55	0.82551	0.81057	0.53179	0.5841	0.68189
tRNA_Cys_GCA_4	55	0.9402	0.92594	0.85231	0.88925	0.92793
tRNA_Cys_GCA_5	55	0.80296	0.76849	0.64595	0.63469	0.6817
tRNA_Cys_GCA_7	55	0.79037	0.83418	0.57042	0.69736	0.6864
tRNA_Cys_GCA_8	55	0.80104	0.77387	0.63176	0.72113	0.70581
tRNA_Gln_CTG_1	55	0.98217	0.97593	0.88332	0.91	0.95058
tRNA_Gln_CTG_2	55	0.96417	0.95585	0.71779	0.75689	0.83789
tRNA_Gln_CTG_3	55	0.96605	0.94874	0.79743	0.79504	0.84714
tRNA_Gln_CTG_4	55	0.96311	0.98185	0.74426	0.77858	0.88068
tRNA_Gln_CTG_5	55	0.85739	0.8755	0.76196	0.63706	0.69653
tRNA_Gln_CTG_6	55	0.93393	0.93233	0.67924	0.66694	0.75457
tRNA_Gln_TTG_1	55	0.9092	0.90189	0.80948	0.79273	0.82587
tRNA_Gln_TTG_2	55	0.92541	0.96265	0.76924	0.91903	0.96493
tRNA_Gln_TTG_3	55	0.90672	0.91491	0.7758	0.78306	0.83645
tRNA_Glu_CTC_1	55	0.89403	0.89898	0.31145	0.45383	0.4653
tRNA_Glu_CTC_2	55	0.85314	0.86055	0.25244	0.37559	0.40648
tRNA_Glu_TTC_1	55	0.97402	0.97845	0.66715	0.79009	0.83594
tRNA_Glu_TTC_14	55	0.77356	0.7829	0.24868	0.27286	0.32671
tRNA_Glu_TTC_2	55	0.89956	0.89925	0.04972	0.07604	0.09191
tRNA_Glu_TTC_3	55	0.91613	0.93296	0.72996	0.81317	0.74304
tRNA_Glu_TTC_4	55	0.87715	0.89371	0.45133	0.50753	0.51215
tRNA_Gly_CCC_1	55	0.96012	0.95788	0.86835	0.89348	0.90315
tRNA_Gly_CCC_2	55	0.94604	0.94298	0.63466	0.76746	0.7956
tRNA_Gly_GCC_1	55	0.98127	0.98761	0.73477	0.84907	0.86589
tRNA_Gly_GCC_2	55	0.9805	0.98692	0.7395	0.84949	0.86381
tRNA_Gly_GCC_3	55	0.59193	0.59666	0.23723	0.23457	0.3599
tRNA_Gly_TCC_1	55	0.98953	0.99293	0.97252	0.97109	0.95126
tRNA_Gly_TCC_2	55	0.99798	0.99342	0.96602	0.9829	0.95607
tRNA_Gly_TCC_3	55	0.9915	0.98995	0.99378	0.99009	0.96078
tRNA_His_GTG_1	55	0.95833	0.95887	0.79682	0.87688	0.90936
tRNA_Ile_AAT_1	55	0.90442	0.89433	0.63028	0.72581	0.78685
tRNA_Ile_AAT_2	55	0.84423	0.86119	0.53757	0.63613	0.69965
tRNA_Ile_AAT_3	55	0.84774	0.8453	0.48317	0.58299	0.71585
tRNA_Ile_AAT_4	55	0.85985	0.89401	0.47906	0.65113	0.76756
tRNA_Ile_AAT_5	55	0.85778	0.84474	0.53777	0.69126	0.79069
tRNA_Ile_AAT_7	55	0.88588	0.88669	0.61174	0.71066	0.80277
tRNA_Ile_AAT_8	55	0.89552	0.90261	0.61003	0.71158	0.79207
tRNA_Ile_TAT_1	55	0.94644	0.91032	0.9137	0.96948	0.94089
tRNA_Ile_TAT_2	55	0.93071	0.93508	0.7561	0.73812	0.88683
tRNA_Leu_AAG_1	55	0.78644	0.83472	0.49559	0.62575	0.55023
tRNA_Leu_AAG_2	55	1	1	0.86095	0.93933	0.93647
tRNA_Leu_AAG_3	55	0.86652	0.88439	0.58258	0.64028	0.71437
tRNA_Leu_CAA_1	55	0.98126	0.98304	0.76398	0.81533	0.83475
tRNA_Leu_CAA_2	55	0.89666	0.93449	0.55722	0.61725	0.72448
tRNA_Leu_CAA_3	55	0.87485	0.90937	0.59699	0.64341	0.65823
tRNA_Leu_CAA_4	55	0.98379	0.98772	0.83092	0.85138	0.89967
tRNA_Leu_CAG_1	55	0.93644	0.9428	0.40226	0.52527	0.59936
tRNA_Leu_CAG_2	55	0.96361	0.97054	0.601	0.71166	0.74899
tRNA_Leu_TAA_1	55	0.99104	0.9953	0.67408	0.79396	0.82219
tRNA_Leu_TAA_3	55	0.96619	0.99581	0.6933	0.79945	0.82511
tRNA_Leu_TAA_4	55	0.84042	0.8387	0.25313	0.32356	0.48358
tRNA_Leu_TAG_1	55	0.91099	0.92044	0.50647	0.64518	0.66047
tRNA_Leu_TAG_2	55	0.9789	0.97982	0.82498	0.9264	0.91549
tRNA_Leu_TAG_3	55	0.97727	0.98848	0.7306	0.80761	0.86978
tRNA_Lys_CTT_1	55	0.93368	0.94122	0.4227	0.50509	0.59019
tRNA_Lys_CTT_2	55	0.92627	0.92984	0.49593	0.51149	0.62853
tRNA_Lys_CTT_3	55	0.7813	0.78017	0.33968	0.3618	0.4392
tRNA_Lys_CTT_4	55	0.82607	0.83012	0.37352	0.38783	0.47793
tRNA_Lys_CTT_5	55	0.56747	0.54275	0.18412	0.22504	0.34577
tRNA_Lys_TTT_1	55	0.77769	0.75963	0.37937	0.33908	0.38028
tRNA_Lys_TTT_2	55	0.65385	0.61505	0.12389	0.20488	0.10385
tRNA_Lys_TTT_3	55	0.81569	0.80776	0.24544	0.3224	0.32219
tRNA_Lys_TTT_4	55	0.66603	0.64838	0.1704	0.17824	0.14928
tRNA_Lys_TTT_5	55	0.72697	0.72815	0.26597	0.27629	0.27768
tRNA_Lys_TTT_6	55	0.74885	0.75023	0.20607	0.27337	0.19244
tRNA_Met_CAT_1	55	0.96178	0.97332	0.9504	0.94822	0.90861
tRNA_Met_CAT_3	55	0.96568	0.96136	0.70996	0.78927	0.8457
tRNA_Met_CAT_4	55	0.90621	0.91653	0.76481	0.82726	0.70881
tRNA_Met_CAT_6	55	0.94377	0.95516	0.93307	0.92467	0.89883
tRNA_Phe_GAA_1	55	0.92949	0.92387	0.83678	0.89689	0.89623
tRNA_Phe_GAA_2	55	0.8711	0.84294	0.65948	0.71886	0.73922
tRNA_Phe_GAA_3	55	0.86256	0.88497	0.6522	0.69919	0.74681
tRNA_Pro_AGG_1	55	0.79373	0.80334	0.81094	0.78105	0.77266
tRNA_Pro_AGG_2	55	0.83889	0.83541	0.79957	0.77404	0.80153
tRNA_Pro_CGG_1	55	0.88861	0.89578	0.84841	0.86577	0.86061
tRNA_Pro_CGG_2	55	0.81268	0.82005	0.7769	0.76895	0.79378
tRNA_Pro_TGG_1	55	0.84016	0.84727	0.8035	0.81036	0.77506
tRNA_Pro_TGG_2	55	0.88686	0.89473	0.85489	0.84835	0.87104
tRNA_Pro_TGG_3	55	0.84972	0.85568	0.82551	0.82749	0.81218
tRNA_SeC_TCA_1	55	0.90429	0.90243	0.76213	0.83674	0.88853
tRNA_Ser_AGA_1	55	0.95368	0.95894	0.84102	0.93861	0.90375
tRNA_Ser_AGA_2	55	0.88768	0.86455	0.689	0.78399	0.73969
tRNA_Ser_AGA_3	55	0.92597	0.94251	0.95578	0.81985	0.78729
tRNA_Ser_AGA_4	55	0.98743	0.99493	0.85129	0.9678	0.91482
tRNA_Ser_CGA_1	55	1	0.99584	0.95389	0.98364	0.98854
tRNA_Ser_CGA_2	55	0.88509	0.86658	0.56474	0.76537	0.79695
tRNA_Ser_CGA_3	55	0.92148	0.92196	0.80131	0.81592	0.871
tRNA_Ser_CGA_4	55	1	1	0.9861	1	0.99653
tRNA_Ser_GCT_1	55	0.94351	0.94568	0.64875	0.6942	0.79991
tRNA_Ser_GCT_2	55	0.99468	0.9956	0.90704	0.93251	0.95336
tRNA_Ser_GCT_3	55	0.99199	0.99468	0.88125	0.94516	0.95037
tRNA_Ser_GCT_4	55	0.84725	0.86609	0.59485	0.68627	0.73293
tRNA_Ser_GCT_5	55	0.96078	0.96252	0.71398	0.80398	0.88353
tRNA_Ser_GCT_6	55	0.84982	0.84952	0.62151	0.72561	0.72056
tRNA_Ser_TGA_1	55	0.98667	0.98978	0.90119	0.95893	0.9339
tRNA_Ser_TGA_2	55	0.96252	0.96045	0.84004	0.93846	0.90012
tRNA_Ser_TGA_3	55	0.90279	0.92995	0.82166	0.85921	0.78602
tRNA_Ser_TGA_4	55	0.98906	0.99685	0.94855	0.98455	0.97438
tRNA_Thr_AGT_1	55	0.5993	0.6012	0.23083	0.28288	0.30831
tRNA_Thr_AGT_2	55	0.64871	0.64393	0.36665	0.37594	0.45212
tRNA_Thr_AGT_3	55	0.87637	0.87981	0.29286	0.43066	0.526
tRNA_Thr_AGT_4	55	0.81141	0.85151	0.67076	0.54747	0.57674
tRNA_Thr_AGT_5	55	0.61623	0.609	0.22096	0.27141	0.29824
tRNA_Thr_AGT_6	55	0.66584	0.65876	0.3195	0.43476	0.43852
tRNA_Thr_CGT_1	55	0.90914	0.92675	0.76125	0.72963	0.78447
tRNA_Thr_CGT_2	55	0.85644	0.85509	0.55566	0.71772	0.77595
tRNA_Thr_CGT_3	55	0.67919	0.68641	0.32134	0.40609	0.47274
tRNA_Thr_CGT_4	55	0.81733	0.81684	0.5024	0.63605	0.71505
tRNA_Thr_TGT_1	55	0.7579	0.76749	0.46814	0.57719	0.59674
tRNA_Thr_TGT_2	55	0.89424	0.89532	0.77517	0.84617	0.90697
tRNA_Thr_TGT_3	55	0.93633	0.94805	0.90741	0.90027	0.92421
tRNA_Thr_TGT_4	55	0.79573	0.78597	0.55194	0.68761	0.74648
tRNA_Thr_TGT_5	55	0.81636	0.79941	0.70407	0.72659	0.74539
tRNA_Thr_TGT_6	55	0.86425	0.84722	0.69685	0.74567	0.81822
tRNA_Trp_CCA_1	55	0.7625	0.71252	0.51211	0.50726	0.7078
tRNA_Trp_CCA_2	55	0.82548	0.80821	0.73881	0.7492	0.79786
tRNA_Trp_CCA_3	55	0.73428	0.79991	0.74665	0.60591	0.65265
tRNA_Trp_CCA_4	55	0.95228	0.97497	1	0.96762	0.92699
tRNA_Trp_CCA_5	55	0.74367	0.75433	0.77271	0.59188	0.70526
tRNA_Tyr_GTA_1	55	0.78291	0.7585	0.43424	0.55683	0.59638
tRNA_Tyr_GTA_2	55	0.8571	0.86336	0.47474	0.54982	0.6258
tRNA_Tyr_GTA_3	55	0.81757	0.85438	0.57372	0.69007	0.65548
tRNA_Tyr_GTA_5	55	0.83988	0.87676	0.45069	0.58669	0.63853
tRNA_Tyr_GTA_6	55	0.83474	0.86747	0.70605	0.66787	0.67029
tRNA_Tyr_GTA_8	55	0.79603	0.74115	0.40991	0.54017	0.60929
tRNA_Val_AAC_1	55	0.92898	0.91578	0.91418	0.93267	0.9291
tRNA_Val_AAC_2	55	0.94264	0.94539	0.94915	0.94727	0.94049
tRNA_Val_AAC_4	55	0.37247	0.40061	0.41356	0.32895	0.31084
tRNA_Val_CAC_1	55	0.99556	1	0.98888	1	0.98855
tRNA_Val_CAC_14	55	0.51172	0.41434	0.40791	0.58301	0.7393
tRNA_Val_CAC_2	55	0.98523	0.9828	0.9813	0.99349	0.97738
tRNA_Val_CAC_3	55	0.97522	0.98444	0.79779	0.88084	0.90002
tRNA_Val_CAC_4	55	0.98226	0.99021	0.99112	0.99059	0.95465
tRNA_Val_CAC_6	55	0.67359	0.69623	0.43671	0.36816	0.7624
tRNA_Val_TAC_1	55	0.91361	0.92839	0.41396	0.52806	0.58776
tRNA_Val_TAC_2	55	0.91924	0.91659	0.44119	0.53665	0.60486
tRNA_Val_TAC_3	55	0.86546	0.87039	0.4941	0.67961	0.6132

## Sheet: Fig 2b
name	canonical pos	WT_Ψ_level	PUS10-KO1_Ψ_level	PUS10-KO2_Ψ_level
tRNA_Ala_AGC_1	55	0.91867	0.89656	0.89051
tRNA_Ala_AGC_11	55	0.65454	0.00166	0.01121
tRNA_Ala_AGC_2	55	0.94515	0.9518	0.96491
tRNA_Ala_AGC_3	55	0.78462	0.83342	0.89345
tRNA_Ala_AGC_4	55	0.95311	0.9475	0.94696
tRNA_Ala_AGC_5	55	0.93077	0.99366	0.90452
tRNA_Ala_AGC_6	55	0.93006	0.92722	0.93226
tRNA_Ala_AGC_8	55	0.44423	0	0.00345
tRNA_Ala_CGC_1	55	0.86282	0.85133	0.85085
tRNA_Ala_CGC_2	55	0.82134	0.82023	0.8183
tRNA_Ala_CGC_3	55	0.92479	0.92044	0.93966
tRNA_Ala_CGC_4	55	0.94868	0.91834	0.89561
tRNA_Ala_TGC_1	55	0.9183	0.90546	0.91084
tRNA_Ala_TGC_2	55	0.83483	0.80795	0.85473
tRNA_Ala_TGC_3	55	0.82625	0.79066	0.81821
tRNA_Ala_TGC_4	55	0.95283	0.96893	0.96614
tRNA_Ala_TGC_5	55	0.98947	0.98309	0.97818
tRNA_Ala_TGC_6	55	0.82487	0.87828	0.84126
tRNA_Arg_ACG_1	54	0.47386	0.00563	0.01691
tRNA_Arg_ACG_1	55	0.95018	0.94548	0.95502
tRNA_Arg_ACG_2	54	0.42415	0.00165	0.01038
tRNA_Arg_ACG_2	55	0.85416	0.85206	0.86406
tRNA_Arg_CCG_1	55	0.86919	0.832	0.84328
tRNA_Arg_CCG_2	55	0.95051	0.82075	0.84695
tRNA_Arg_CCT_1	55	0.93498	0.90734	0.91221
tRNA_Arg_CCT_2	54	0.16979	0.00036	0.00286
tRNA_Arg_CCT_2	55	0.91459	0.84461	0.85083
tRNA_Arg_CCT_3	54	0.12829	0	0.00757
tRNA_Arg_CCT_3	55	0.92341	0.90092	0.89372
tRNA_Arg_CCT_4	55	0.95541	0.94104	0.93664
tRNA_Arg_TCG_1	54	0.53522	0.01194	0.01583
tRNA_Arg_TCG_1	55	0.87033	0.83566	0.88838
tRNA_Arg_TCG_2	54	0.36054	0	0.0134
tRNA_Arg_TCG_2	55	0.88246	0.74646	0.8276
tRNA_Arg_TCG_3	55	0.83882	0.76747	0.79716
tRNA_Arg_TCG_4	54	0.24297	0	0.01649
tRNA_Arg_TCG_4	55	0.79245	0.64452	0.7382
tRNA_Arg_TCG_5	54	0.21803	0.00074	0
tRNA_Arg_TCG_5	55	0.86833	0.76456	0.76646
tRNA_Arg_TCT_1	54	0.37826	0.00335	0.00519
tRNA_Arg_TCT_1	55	0.87576	0.73712	0.76353
tRNA_Arg_TCT_2	54	0.269	0.00157	0.00396
tRNA_Arg_TCT_2	55	0.92085	0.91878	0.91419
tRNA_Arg_TCT_3	54	0.11936	0.00144	0
tRNA_Arg_TCT_3	55	0.907	0.90992	0.9216
tRNA_Asn_GTT_1	55	0.93498	0.94442	0.91623
tRNA_Asn_GTT_2	55	0.8306	0.85587	0.8678
tRNA_Asn_GTT_3	55	0.83652	0.83872	0.84283
tRNA_Asn_GTT_4	55	0.579	0.72734	0.70772
tRNA_Asn_GTT_5	55	0.69133	0.7394	0.75217
tRNA_Asn_GTT_6	55	0.78705	0.855	0.86896
tRNA_Asn_GTT_7	55	0.8354	0.89164	0.91593
tRNA_Asp_GTC_1	55	0.93807	0.94646	0.94495
tRNA_Asp_GTC_2	55	0.98107	0.97517	0.9724
tRNA_Asp_GTC_3	55	0.91265	0.89956	0.90637
tRNA_Cys_GCA_1	55	0.81832	0.63186	0.72541
tRNA_Cys_GCA_10	55	0.91285	0.80369	0.81861
tRNA_Cys_GCA_11	55	0.73923	0.5687	0.59625
tRNA_Cys_GCA_13	55	0.76658	0.53572	0.64297
tRNA_Cys_GCA_14	55	0.75526	0.62684	0.66059
tRNA_Cys_GCA_17	55	0.88404	0.75475	0.79324
tRNA_Cys_GCA_2	55	0.80644	0.61158	0.62138
tRNA_Cys_GCA_4	55	0.95115	0.63057	0.67845
tRNA_Cys_GCA_5	55	0.78628	0.57142	0.60581
tRNA_Cys_GCA_6	55	0.83148	0.65974	0.68929
tRNA_Cys_GCA_7	55	0.76542	0.56191	0.65482
tRNA_Cys_GCA_8	55	0.76146	0.54288	0.59343
tRNA_Cys_GCA_9	55	0.77079	0.6843	0.7443
tRNA_Gln_CTG_1	54	0.26655	0.00148	0.00822
tRNA_Gln_CTG_1	55	0.98394	0.9014	0.9261
tRNA_Gln_CTG_2	55	0.95021	0.92143	0.93537
tRNA_Gln_CTG_3	55	0.87798	0.76277	0.7923
tRNA_Gln_CTG_4	55	0.92167	0.81601	0.85598
tRNA_Gln_CTG_5	54	0.20215	0	0
tRNA_Gln_CTG_5	55	0.76583	0.62459	0.6832
tRNA_Gln_CTG_6	54	0.14701	0.00145	0
tRNA_Gln_CTG_6	55	0.86189	0.84801	0.84688
tRNA_Gln_TTG_1	54	0.24126	0	0.00326
tRNA_Gln_TTG_1	55	0.91331	0.82398	0.84421
tRNA_Gln_TTG_2	55	0.92747	0.66825	0.74588
tRNA_Gln_TTG_3	54	0.21952	0	0
tRNA_Gln_TTG_3	55	0.91494	0.79774	0.84047
tRNA_Glu_CTC_1	55	0.95793	0.95545	0.96196
tRNA_Glu_CTC_2	55	0.91395	0.92219	0.93744
tRNA_Glu_TTC_1	55	0.97291	0.97883	0.96887
tRNA_Glu_TTC_2	55	0.93361	0.93944	0.95209
tRNA_Glu_TTC_3	55	0.94247	0.94259	0.95376
tRNA_Glu_TTC_4	55	0.90997	0.92295	0.92195
tRNA_Gly_CCC_1	55	0.97149	0.92104	0.92929
tRNA_Gly_CCC_2	55	0.95557	0.90274	0.91128
tRNA_Gly_GCC_1	55	0.97949	0.94919	0.94831
tRNA_Gly_GCC_2	55	0.98483	0.95528	0.95388
tRNA_Gly_GCC_3	55	0.38569	0.54147	0.55151
tRNA_Gly_TCC_1	55	0.94414	0.93626	0.95221
tRNA_Gly_TCC_2	55	0.96142	0.9508	0.95113
tRNA_Gly_TCC_3	55	0.94818	0.94555	0.94623
tRNA_His_GTG_1	55	0.96561	0.82489	0.85787
tRNA_Ile_AAT_1	55	0.89181	0.84349	0.84814
tRNA_Ile_AAT_12	55	0.86171	0.88808	0.84749
tRNA_Ile_AAT_2	55	0.83624	0.78985	0.75344
tRNA_Ile_AAT_3	55	0.84074	0.81541	0.74264
tRNA_Ile_AAT_4	55	0.9172	0.77794	0.77125
tRNA_Ile_AAT_5	55	0.88564	0.8395	0.84526
tRNA_Ile_AAT_6	55	0.95138	0.90954	0.90924
tRNA_Ile_AAT_7	55	0.89682	0.86304	0.84873
tRNA_Ile_AAT_8	55	0.886	0.85033	0.85494
tRNA_Ile_TAT_1	55	0.92468	0.93655	0.92083
tRNA_Ile_TAT_2	55	0.88114	0.92059	0.88803
tRNA_Ile_TAT_3	55	0.88582	0.92872	0.93045
tRNA_Leu_AAG_1	55	0.79198	0.76866	0.73332
tRNA_Leu_AAG_2	55	1	0.9846	0.99357
tRNA_Leu_AAG_3	55	0.95812	0.90784	0.92226
tRNA_Leu_CAA_1	55	0.97415	0.96353	0.95608
tRNA_Leu_CAA_2	55	0.92665	0.91486	0.93142
tRNA_Leu_CAA_3	55	0.93277	0.89252	0.92124
tRNA_Leu_CAA_4	55	0.94827	0.94227	0.92843
tRNA_Leu_CAG_1	55	0.95461	0.89902	0.92115
tRNA_Leu_CAG_2	55	0.95521	0.94329	0.93482
tRNA_Leu_TAA_1	55	0.991	0.95156	0.95532
tRNA_Leu_TAA_2	55	0.99203	0.9422	0.95602
tRNA_Leu_TAA_3	55	1	0.96431	0.9647
tRNA_Leu_TAG_1	55	0.83712	0.84095	0.83097
tRNA_Leu_TAG_2	55	0.98553	0.96434	0.96445
tRNA_Leu_TAG_3	55	0.9544	0.9334	0.94027
tRNA_Lys_CTT_1	55	0.83866	0.90276	0.92049
tRNA_Lys_CTT_2	55	0.86794	0.89723	0.87846
tRNA_Lys_CTT_3	55	0.65962	0.77019	0.74896
tRNA_Lys_CTT_4	55	0.74553	0.79606	0.77641
tRNA_Lys_CTT_5	55	0.53541	0.64452	0.72571
tRNA_Lys_TTT_1	55	0.85383	0.84071	0.8763
tRNA_Lys_TTT_2	55	0.71556	0.73037	0.76951
tRNA_Lys_TTT_3	55	0.89836	0.92151	0.92442
tRNA_Lys_TTT_4	55	0.70135	0.70377	0.79496
tRNA_Lys_TTT_5	55	0.58094	0.67765	0.6395
tRNA_Lys_TTT_6	55	0.86085	0.83346	0.88031
tRNA_Met_CAT_1	55	0.96768	0.91374	0.92987
tRNA_Met_CAT_2	55	0.79986	0.73215	0.74605
tRNA_Met_CAT_3	55	0.9496	0.93495	0.93714
tRNA_Met_CAT_4	55	0.80548	0.76276	0.77306
tRNA_Met_CAT_6	55	0.92189	0.88684	0.90483
tRNA_Phe_GAA_1	55	0.88844	0.68843	0.7318
tRNA_Phe_GAA_2	55	0.8786	0.77867	0.83415
tRNA_Phe_GAA_3	55	0.87894	0.76987	0.82262
tRNA_Phe_GAA_4	55	0.86066	0.76991	0.79625
tRNA_Pro_AGG_1	54	0.18043	0	0.0013
tRNA_Pro_AGG_1	55	0.84352	0.81064	0.82075
tRNA_Pro_AGG_2	54	0.18823	0	0
tRNA_Pro_AGG_2	55	0.86515	0.79841	0.82821
tRNA_Pro_CGG_1	54	0.23364	0.00329	0.00582
tRNA_Pro_CGG_1	55	0.88892	0.8263	0.85481
tRNA_Pro_CGG_2	54	0.16793	0	0.00391
tRNA_Pro_CGG_2	55	0.85207	0.80682	0.81837
tRNA_Pro_TGG_1	54	0.18604	0	9.1e-05
tRNA_Pro_TGG_1	55	0.87135	0.79255	0.83221
tRNA_Pro_TGG_2	54	0.20412	0.00232	0.00838
tRNA_Pro_TGG_2	55	0.87071	0.85152	0.84859
tRNA_Pro_TGG_3	54	0.21055	0	0
tRNA_Pro_TGG_3	55	0.87538	0.81402	0.82355
tRNA_SeC_TCA_1	55	0.90432	0.52955	0.55009
tRNA_Ser_AGA_1	55	0.94785	0.89182	0.9139
tRNA_Ser_AGA_2	55	0.85981	0.81069	0.81439
tRNA_Ser_AGA_3	55	0.94498	0.92265	0.93768
tRNA_Ser_AGA_4	55	0.96613	0.91647	0.9103
tRNA_Ser_CGA_1	55	1	0.96811	0.9782
tRNA_Ser_CGA_2	55	0.88383	0.89353	0.78015
tRNA_Ser_CGA_3	55	0.95077	0.95685	0.90806
tRNA_Ser_CGA_4	55	1	0.98739	0.99714
tRNA_Ser_GCT_1	55	0.93788	0.90482	0.94106
tRNA_Ser_GCT_2	55	0.98657	0.94615	0.94203
tRNA_Ser_GCT_3	55	0.9926	0.96491	0.96013
tRNA_Ser_GCT_4	55	0.85157	0.73185	0.76136
tRNA_Ser_GCT_5	55	0.95049	0.94745	0.93469
tRNA_Ser_GCT_6	55	0.8731	0.75371	0.76178
tRNA_Ser_TGA_1	55	0.98122	0.8904	0.9292
tRNA_Ser_TGA_2	55	0.94651	0.89166	0.91879
tRNA_Ser_TGA_3	55	0.87726	0.81564	0.83467
tRNA_Ser_TGA_4	55	0.95618	0.95413	0.92329
tRNA_Thr_AGT_1	55	0.76903	0.62253	0.67023
tRNA_Thr_AGT_2	55	0.74159	0.61141	0.64204
tRNA_Thr_AGT_3	55	0.89159	0.81282	0.82882
tRNA_Thr_AGT_4	55	0.88788	0.73946	0.78191
tRNA_Thr_AGT_5	55	0.77027	0.62663	0.69597
tRNA_Thr_AGT_6	55	0.73971	0.57675	0.6092
tRNA_Thr_CGT_1	55	0.9088	0.89079	0.90432
tRNA_Thr_CGT_2	55	0.84482	0.6995	0.74051
tRNA_Thr_CGT_3	55	0.78033	0.6297	0.62122
tRNA_Thr_CGT_4	55	0.82603	0.65537	0.68894
tRNA_Thr_TGT_1	55	0.82896	0.69854	0.74029
tRNA_Thr_TGT_2	55	0.88222	0.57861	0.64874
tRNA_Thr_TGT_3	55	0.95816	0.7742	0.82165
tRNA_Thr_TGT_4	55	0.79203	0.47289	0.52481
tRNA_Thr_TGT_5	55	0.80803	0.45758	0.46825
tRNA_Thr_TGT_6	55	0.84404	0.58739	0.67169
tRNA_Trp_CCA_1	54	0.52169	0	0
tRNA_Trp_CCA_1	55	0.75586	0.58633	0.68151
tRNA_Trp_CCA_2	54	0.51044	0.00287	0
tRNA_Trp_CCA_2	55	0.79729	0.3925	0.45728
tRNA_Trp_CCA_3	54	0.51188	0	0
tRNA_Trp_CCA_3	55	0.80018	0.62912	0.66903
tRNA_Trp_CCA_4	54	0.17555	0	0.00165
tRNA_Trp_CCA_4	55	0.93911	0.71683	0.76348
tRNA_Trp_CCA_5	54	0.52268	0	0.0011
tRNA_Trp_CCA_5	55	0.74995	0.58906	0.62727
tRNA_Tyr_GTA_1	55	0.74029	0.65846	0.65846
tRNA_Tyr_GTA_2	55	0.79139	0.7469	0.78967
tRNA_Tyr_GTA_3	55	0.74384	0.49648	0.65713
tRNA_Tyr_GTA_4	55	0.9529	0.96377	0.9432
tRNA_Tyr_GTA_5	55	0.80988	0.77131	0.74457
tRNA_Tyr_GTA_6	55	0.72001	0.57754	0.64154
tRNA_Tyr_GTA_8	55	0.77613	0.56614	0.71785
tRNA_Val_AAC_1	55	0.87179	0.07235	0.09195
tRNA_Val_AAC_2	55	0.87361	0.07095	0.09963
tRNA_Val_AAC_4	55	0.26918	0.00782	0.0059
tRNA_Val_AAC_5	55	0.70562	0.05012	0.08177
tRNA_Val_CAC_1	55	0.9499	0.1001	0.13855
tRNA_Val_CAC_14	55	0.67248	0.05021	0.08028
tRNA_Val_CAC_2	55	0.94757	0.15869	0.21666
tRNA_Val_CAC_3	55	0.94816	0.86538	0.85699
tRNA_Val_CAC_4	55	0.83171	0.07216	0.07995
tRNA_Val_CAC_6	55	0.47567	0.08066	0.14269
tRNA_Val_TAC_1	55	0.88509	0.86187	0.84597
tRNA_Val_TAC_2	55	0.88401	0.8351	0.81797
tRNA_Val_TAC_3	55	0.91942	0.91602	0.92433

## Sheet: Fig2c,2d
TRUB1 mt-tRNA motifs				motifs for ψ55 in all cy-tRNA				PUS10 ψ54motifs			PUS10 ψ55motifs (down-regulation >20%)
GUUUAAGUC				GUUCGAUCC				GUUCGACUC			GAUCGAUGC
GUUCGAUUC				GAUCGAUGC				GUUCGACUC			GAUCGAUGC
GUUGUAGUC				GAUCGAUGC				GUUCGAGUC			GUUCAAAUC
GUUCAAUUC				GAUCGAUGC				GUUCGAGUC			GUUCAAUUC
GUUAAAGAC				GAUCGAUGC				GUUCGAGUC			GUUCAAAUC
GUUCGAUUC				GAUCAAUGC				GUUCGAAUC			GUUCAAAUC
				GAUCGAUGC				GUUCGAAUC			GUUCAAGUC
TRUB1 cy-tRNA motifs				GAUCGAUGC				GUUCGAAUC			GUUCGAAAC
GUUCGAUCC				GUUCAAUCC				GUUCGAGUC			GUUCGAAAC
GUUCGAUCC				GAUCGAUGC				GUUCGAAUC			GUUCGAAAC
GUUCGAUCC				GUUCAAUCC				GUUCGAGUC			GUUCGAAAC
GUUCGAUCC				GUUCGAUCC				GUUCAAAUC			GUUCGAAAC
GUUCGAUCC				GUUCAAUCC				GUUCAAAUC			GUUCGAAAC
GUUCGAUCC				GUUCAAUCC				GUUCAAAUC			GUUCGAAAC
GUUCGACUC				GAUCGAUGC				GUUCAAAUC			GUUCGAAAC
GUUCGAGCC				GAUCGACGC				GUUCAAAUC			GUUUGAAAC
GUUCGAGCC				GUUCGAUCC				GUUCAAAUC
GUUCGAGCC				GUUCGAUCC				GUUCAAAUC
GUUCAAUUC				GUUCAAUCC				GUUCAAAUC
GUUCGAUUC				GUUCGACCC				GUUCAAAUC
GUUCGAUUC				GUUCGAUCC				GUUCAAAUC
GUUCAAAUC				GUUCGAUCC				GUUCAAAUC
GUUCAAAUC				GUUCGAUCC				GUUCAAAUC
GUUCGAUUC				GUUCAAUCC				GUUCAAAUC
GUUCGAUUC				GUUCGAUCC				GUUCAAGUC
GUUCGACUC				GUUCGAUCC				GUUCAAAUC
GUUCGAUUC				GUUCGAUCC				GUUCGAAUC
GUUCGACUC				GUUCGACUC				GUUCAAAUC
GUUCGAUUC				GUUCGACUC
GUUCGAUUC				GUUCGAGUC
GUUUGAUUC				GUUCGAGUC
GUUCGAUCC				GUUCGAGUC
GUUCGAUCC				GUUCGAGUC
GUUCGAACC				GUUCGAGUC
GUUCGAAUC				GUUCGAGUC
GUUCAAAUC				GUUCGAGUU
GUUCGAAUC				GUUCGAGUC
GUUCGAAUC				GUUCGAAUC
GUUCGAAUC				GUUCGAGUC
GUUCGAAUC				GUUCGAAUC
GUUCGAACC				GUUCGAAUC
GUUCGAACC				GUUUGAGUU
GUUCGAGCC				GUUCGAGUC
GUUCGAAUC				GUUCGAAUC
GUUCGAGCC				GUUCGAGUC
GUUCGAGCC				GUUCGAGUC
GUUCGAGCC				GUUCGAGUC
GUUCGAGCC				GUUCGAUCC
GUUCGAGCC				GUUCGAACC
GUUCAAGUC				GUUCGAGCC
GUUCAAGUC				GUUCGAACA
GUUCAAGUC				GUUCGAGCC
GUUCAAGUC				GUUCCAGCC
GUUCAAGUC				GUUCGAGCC
GUUCAAGUC				GUUCGAGAC
GUUCGAAUC				GUUUGAACC
GUUCGAAUC				GUUCGAGCC
GUUCGAAUC				GUUCGAGCC
GUUCGACUC				GUUCGAGCC
GUUCGAAUC				GUUCGAGCC
GUUCGAAUC				GUUCGAGCC
GUUCGAAUC				GUUCGAACC
GUUCGAAUC				GUUCGAGCC
GUUCGAAUC				GUUCGAGCC
GUUCGAAUC				GUUCAAUUC
GUUCGAUUC				GUUCGAUUC
GUUCGAUUC				GUUCGAUUC
GUUCGAAUC				GUUCAAAUC
GUUCGAGCC				GUUCAAAUC
GUUCGAGCC				GUUCAAAUC
GUUCAAGCC				GUUCAAAUC
				GUUCAAAUC
				GUUCAAAUC
				GUUCAAAUC
				GUUCAAAUC
				GUUCAAAUC
				GUUCAAAUC
				AUUCAAAUC
				GUUCAAAUC
				GUUCAAAUC
				GUUCAAAUC
				GUUCAAAUC
				GUUCAAAUC
				GUUCAAAUC
				GUUCAAAUC
				GUUCAAAUC
				GUUCAAAUC
				GUUCAAAUC
				GUUCAAAUC
				GUUCAAAUC
				GUUCAAAUC
				GUUCAAGUC
				GUUCGAGUC
				GUUCGAGUC
				GUUCAAAUC
				GUUCAAAUC
				GUUCGAGUC
				GUUCAAAUC
				GUUCGAAUC
				GUUCAAAUC
				GUUCGAAUC
				GUUCGAUUC
				GUUCGAUUC
				GUUCGACUC
				GUUCGAUUC
				GUUCGACUC
				GUUCGAUUC
				GUUCGAUUC
				GUUCAAUUC
				GUUCGAUUC
				GUUCGAUUC
				GUUCGAUUC
				GUUCGAUUC
				GUUUGAUUC
				GUUUGAUUC
				CUUCGAUUC
				GUUCGAUUC
				GUUCGAUUC
				GUUCGAUUC
				GCUCGAUUC
				GUUCGAAUC
				GUUCGAUCC
				GUUCGAUCC
				GUUCGAUCC
				GUUCGAUCC
				GUUCGAACC
				GUUCGAUCC
				GUUCGAUCC
				GUUCGAUCC
				GUUCGAUCC
				GUUCGAUCC
				GCUCGACUC
				GUUCGAUCC
				GUUCGAGCC
				GUUCAAGCC
				GUUCGAAUC
				GUUCGAAUC
				GUUCAAAUC
				GUUUGAAUC
				GUUCGAAUC
				GUUCGAAUC
				GUUCGAAUC
				GUUCGAAUC
				GUUCAAGCC
				GUUCGAAUC
				GUUCGAAUC
				GUUCGAAUC
				GUUCGAACC
				GUUCGAACC
				GUUCGAACC
				GUUCGAGCC
				GUUCGAAUC
				GUUCGAAUC
				GUUCGAAUC
				GUUCGAGCC
				AUUCGUGCC
				GUUCGUGCC
				GUUCGAGCC
				GUUCGAGCC
				GUUCGAGCC
				GUUCGAGCC
				GUUUGAGCC
				GCUCGAGCU
				GUUCGAGCC
				GUUCAAGUC
				GUUCAUGUC
				GUUCAAGUC
				GUUCAAGUC
				GUUCAAGUC
				GUUCAAGUC
				GUUCAAGUC
				GUUCAAGUC
				GUUCGAUCC
				GUUCGAGCC
				GUUCGAACC
				GUUCGAGCC
				GUUCAAGCC
				GUUCGAGCC
				GUUCAAGCC
				GUUCGAUCC
				GUUCAAUCC
				GUUCAAUCC
				GUUCAAUCC
				GUUCAACCC
				GUUCAAAUC
				GUUCAAAUC
				GUUCAAAUC
				GUUCAAAUC
				GUUCAAAUC
				GUUCAAAUC
				GUUCAAAUC
				GUUCAAUUC
				GUUCGAAUC
				GUUCGAAUC
				GUUCGAAUC
				GUUCGAAUC
				GUUCGAAUC
				GUUCAAAUC
				GUUCAAAUC
				GUUCGAAUC
				GUUCGAAUC
				GUUCGAAUC
				GUUCGAAUC
				GUUCGAAUC
				GUUCGAAUC
				GUUCGAAUC
				GUUCGAACC
				GUUCGAAUC
				GUUCGAAUC
				GUUCGAAUC
				GUUCGAAUC
				GUUCGAAUC
				GUUCGACUC
				GUUCGAAUC
				GUUCGAAUC
				GUUCGAAUC
				GUUCGACUC
				GUUCGAACC
				GUUCGAAUC
				GUUCGAACC
				GUUCAAAUC
				GUUCGAAUC
				GUUCGAUCC
				GUUCAAUUC
				GUUCAAAUC
				GUUCAAAUC
				GUUCAAAUC
				GUUCAAAUC
				GUUCAAGUC
				GUUCAAAUC
				GUUCGAAUC
				GUUCAAAUC
				GUUCGAUUC
				GUUCGAAUC
				GUUCGAUUC
				GUUCGAAUC
				GUUCGAUUC
				GUUCGAUUC
				GUUCGAAUC
				GUUCAAUUC
				GUUCGAAUC
				GUUUGAUUC
				GUUCGAAAC
				GUUCGAAAC
				GAUCAAAAC
				GUUCGAAAC
				GUUCGAAAC
				GUUCGAUCC
				GUUCGAAAC
				GUUCGAAAC
				GUUCGAAAC
				GUUCGAUCC
				GUUCGAAAC
				GUUUGAAAC
				GUUCGAGCC
				GUUCGAGCC
				GUUCAAGCC
				GGUCGAAAC
				GAUCGAAAC
				GAUCUAAAC

## Sheet: Fig2e
chr	trna_pos	diff_pus10	diff_trub1
tRNA_Ala_AGC_1	55	-0.0251285	-0.29468
tRNA_Ala_AGC_11	55	-0.648109	-0.0371954
tRNA_Ala_AGC_2	55	0.0131997	-0.187231
tRNA_Ala_AGC_3	55	0.0788147	-0.134798
tRNA_Ala_AGC_4	55	-0.00588074	-0.0139585
tRNA_Ala_AGC_6	55	-0.000315993	-0.00943318
tRNA_Ala_AGC_8	55	-0.442504	0.00427074
tRNA_Thr_AGT_1	55	-0.122647	-0.326239
tRNA_Thr_AGT_2	55	-0.114863	-0.248088
tRNA_Thr_AGT_3	55	-0.0707723	-0.461583
tRNA_Thr_AGT_4	55	-0.127197	-0.233133
tRNA_Thr_AGT_5	55	-0.108966	-0.349077
tRNA_Thr_AGT_6	55	-0.146733	-0.264711
tRNA_Thr_CGT_1	55	-0.0112499	-0.159489
tRNA_Thr_CGT_2	55	-0.124813	-0.172655
tRNA_Thr_CGT_3	55	-0.154878	-0.282742
tRNA_Thr_CGT_4	55	-0.153875	-0.199249
tRNA_Thr_TGT_1	55	-0.10954	-0.21534
tRNA_Thr_TGT_2	55	-0.268545	-0.0520104
tRNA_Thr_TGT_3	55	-0.160236	-0.0315617
tRNA_Thr_TGT_4	55	-0.293183	-0.128838
tRNA_Thr_TGT_5	55	-0.345112	-0.0825315
tRNA_Thr_TGT_6	55	-0.214501	-0.102157
tRNA_Val_AAC_1	55	-0.789643	0.00294069
tRNA_Val_AAC_2	55	-0.788321	0.00162108
tRNA_Val_AAC_4	55	-0.262316	-0.0354211
tRNA_Val_CAC_1	55	-0.830566	-0.00530506
tRNA_Val_CAC_14	55	-0.607234	0.113709
tRNA_Val_CAC_2	55	-0.759898	4.25398e-05
tRNA_Val_CAC_3	55	-0.0869758	-0.12028
tRNA_Val_CAC_4	55	-0.75566	-0.00744712
tRNA_Val_CAC_6	55	-0.36399	-0.162493
tRNA_Val_TAC_1	55	-0.031173	-0.411072
tRNA_Val_TAC_2	55	-0.0574724	-0.39035
tRNA_Val_TAC_3	55	0.000760677	-0.272289

## Sheet: Fig2f
name	canonical pos	shCTRL-1_Ψ_level	shCTRL-2_Ψ_level	shTRUB2-1_Ψ_level	shTRUB2-2_Ψ_level
mt_tRNA_Asn	55	0.92142	0.91911	0.91624	0.9058
mt_tRNA_Gln	55	0.79667	0.8195	0.82064	0.69746
mt_tRNA_Glu	55	0.78216	0.78943	0.77997	0.68739
mt_tRNA_Leu_UUR	55	0.95834	0.93236	0.93108	0.92827
mt_tRNA_Met	55	0.08797	0.08288	0.08699	0.06627
mt_tRNA_Pro	55	0.88254	0.87439	0.86836	0.85738
mt_tRNA_Ser_UCN	55	0.90492	0.91219	0.93543	0.92955
tRNA_Ala_AGC_1	55	0.87481	0.88034	0.86155	0.86757
tRNA_Ala_AGC_11	55	0.67678	0.65216	0.71785	0.6542
tRNA_Ala_AGC_2	55	0.88447	0.90282	0.89394	0.90372
tRNA_Ala_AGC_3	55	0.84918	0.82215	0.81183	0.78914
tRNA_Ala_AGC_4	55	0.88436	0.86219	0.86827	0.86529
tRNA_Ala_AGC_5	55	0.94495	0.92753	0.9063	0.88818
tRNA_Ala_AGC_6	55	0.94069	0.89218	0.90644	0.89522
tRNA_Ala_AGC_8	55	0.4839	0.50208	0.58868	0.47044
tRNA_Ala_CGC_1	55	0.75115	0.73477	0.7721	0.78482
tRNA_Ala_CGC_2	55	0.66211	0.6746	0.71703	0.66738
tRNA_Ala_CGC_3	55	0.85131	0.87343	0.85222	0.84691
tRNA_Ala_CGC_4	55	0.9069	0.87624	0.84981	0.88301
tRNA_Ala_TGC_1	55	0.85406	0.8111	0.84698	0.82628
tRNA_Ala_TGC_2	55	0.71349	0.69938	0.70162	0.72325
tRNA_Ala_TGC_3	55	0.71958	0.71932	0.72845	0.70427
tRNA_Ala_TGC_4	55	0.88054	0.8663	0.87243	0.87274
tRNA_Ala_TGC_5	55	0.8657	0.87312	0.91141	0.88129
tRNA_Ala_TGC_6	55	0.70774	0.78058	0.79767	0.72379
tRNA_Arg_ACG_1	55	0.8667	0.86696	0.87725	0.86654
tRNA_Arg_ACG_2	55	0.75408	0.79516	0.83077	0.79922
tRNA_Arg_CCG_1	55	0.85808	0.84767	0.86787	0.85554
tRNA_Arg_CCG_2	55	0.90646	0.91068	0.90188	0.90759
tRNA_Arg_CCT_1	55	0.84841	0.8606	0.87046	0.86743
tRNA_Arg_CCT_2	55	0.85856	0.86716	0.81213	0.86466
tRNA_Arg_CCT_3	55	0.8921	0.85099	0.87508	0.88962
tRNA_Arg_CCT_4	55	0.88444	0.88448	0.88269	0.88517
tRNA_Arg_TCG_1	55	0.84799	0.82621	0.8032	0.82858
tRNA_Arg_TCG_2	55	0.7913	0.78836	0.7765	0.8434
tRNA_Arg_TCG_3	55	0.82998	0.83495	0.81531	0.83583
tRNA_Arg_TCG_4	55	0.66575	0.62919	0.86549	0.68842
tRNA_Arg_TCG_5	55	0.74242	0.74677	0.83675	0.80407
tRNA_Arg_TCT_1	55	0.81381	0.79197	0.8026	0.80448
tRNA_Arg_TCT_2	55	0.83308	0.81556	0.86322	0.83692
tRNA_Arg_TCT_3	55	0.83937	0.82172	0.83023	0.82675
tRNA_Asn_GTT_1	55	0.82351	0.83778	0.83884	0.84496
tRNA_Asn_GTT_2	55	0.774	0.76893	0.76789	0.75215
tRNA_Asn_GTT_3	55	0.75195	0.76086	0.74645	0.74156
tRNA_Asn_GTT_4	55	0.53256	0.54861	0.57032	0.56153
tRNA_Asn_GTT_5	55	0.63939	0.63731	0.56975	0.62391
tRNA_Asn_GTT_6	55	0.75677	0.76861	0.81896	0.75063
tRNA_Asn_GTT_7	55	0.78346	0.77629	0.72646	0.75153
tRNA_Asp_GTC_1	55	0.91341	0.91779	0.91754	0.91032
tRNA_Asp_GTC_2	55	0.92255	0.92569	0.92439	0.92185
tRNA_Asp_GTC_3	55	0.81286	0.80592	0.81514	0.8187
tRNA_Cys_GCA_1	55	0.82546	0.74281	0.81772	0.73075
tRNA_Cys_GCA_10	55	0.94405	0.91783	0.95637	0.76091
tRNA_Cys_GCA_11	55	0.69938	0.70297	0.77498	0.74245
tRNA_Cys_GCA_13	55	0.57226	0.65099	0.70687	0.65944
tRNA_Cys_GCA_14	55	0.76845	0.78065	0.76178	0.77469
tRNA_Cys_GCA_17	55	0.87486	0.85976	0.8098	0.85176
tRNA_Cys_GCA_2	55	0.73323	0.72824	0.74762	0.74615
tRNA_Cys_GCA_4	55	0.924	0.92079	0.87276	0.90722
tRNA_Cys_GCA_5	55	0.67299	0.70687	0.71632	0.67824
tRNA_Cys_GCA_6	55	0.77917	0.77297	0.76584	0.84742
tRNA_Cys_GCA_7	55	0.71792	0.70882	0.71844	0.73517
tRNA_Cys_GCA_8	55	0.74971	0.726	0.80283	0.76582
tRNA_Cys_GCA_9	55	0.6893	0.79129	0.90165	0.76412
tRNA_Gln_CTG_1	55	0.97181	0.96717	0.96122	0.95844
tRNA_Gln_CTG_2	55	0.89832	0.89796	0.90172	0.88917
tRNA_Gln_CTG_3	55	0.79748	0.77422	0.79714	0.75319
tRNA_Gln_CTG_4	55	0.85168	0.85024	0.83341	0.86372
tRNA_Gln_CTG_5	55	0.69508	0.62859	0.669	0.68464
tRNA_Gln_CTG_6	55	0.72816	0.68634	0.77464	0.7336
tRNA_Gln_TTG_1	55	0.7827	0.79352	0.77996	0.76274
tRNA_Gln_TTG_2	55	0.92226	0.88213	0.87497	0.88368
tRNA_Gln_TTG_3	55	0.77392	0.78709	0.80356	0.79038
tRNA_Glu_CTC_1	55	0.85446	0.86068	0.86056	0.85027
tRNA_Glu_CTC_2	55	0.82399	0.83478	0.83882	0.82643
tRNA_Glu_TTC_1	55	0.87253	0.87405	0.87174	0.87191
tRNA_Glu_TTC_2	55	0.84622	0.84878	0.86158	0.84185
tRNA_Glu_TTC_3	55	0.85951	0.8254	0.85717	0.86241
tRNA_Glu_TTC_4	55	0.77703	0.77449	0.78164	0.76286
tRNA_Gly_CCC_1	55	0.93013	0.92564	0.93721	0.92847
tRNA_Gly_CCC_2	55	0.90832	0.916	0.91712	0.89923
tRNA_Gly_GCC_1	55	0.93029	0.93235	0.93065	0.9257
tRNA_Gly_GCC_2	55	0.93109	0.93396	0.93369	0.92309
tRNA_Gly_GCC_3	55	0.32041	0.37071	0.38725	0.40418
tRNA_Gly_TCC_1	55	0.87788	0.87544	0.87107	0.85742
tRNA_Gly_TCC_2	55	0.89946	0.89461	0.89762	0.89507
tRNA_Gly_TCC_3	55	0.86238	0.8877	0.87998	0.88263
tRNA_His_GTG_1	55	0.9168	0.91419	0.91557	0.908
tRNA_Ile_AAT_1	55	0.7537	0.73097	0.73157	0.73126
tRNA_Ile_AAT_12	55	0.75599	0.73195	0.79391	0.77664
tRNA_Ile_AAT_2	55	0.65555	0.66046	0.67708	0.68165
tRNA_Ile_AAT_3	55	0.68312	0.67739	0.62319	0.67034
tRNA_Ile_AAT_4	55	0.86207	0.83383	0.85565	0.82866
tRNA_Ile_AAT_5	55	0.70366	0.73753	0.73864	0.72929
tRNA_Ile_AAT_6	55	0.8575	0.82563	0.84319	0.84389
tRNA_Ile_AAT_7	55	0.71898	0.71909	0.72893	0.70418
tRNA_Ile_AAT_8	55	0.72563	0.73014	0.73862	0.73164
tRNA_Ile_TAT_1	55	0.78913	0.80483	0.83679	0.81792
tRNA_Ile_TAT_2	55	0.82758	0.80906	0.81495	0.79668
tRNA_Ile_TAT_3	55	0.83101	0.84968	0.83256	0.85746
tRNA_Leu_AAG_1	55	0.66137	0.67428	0.70903	0.70044
tRNA_Leu_AAG_2	55	0.94988	0.95169	0.95286	0.94836
tRNA_Leu_AAG_3	55	0.88374	0.89887	0.88353	0.87933
tRNA_Leu_CAA_1	55	0.912	0.92358	0.92523	0.90368
tRNA_Leu_CAA_2	55	0.87838	0.86841	0.9015	0.89289
tRNA_Leu_CAA_3	55	0.86353	0.86346	0.87224	0.85851
tRNA_Leu_CAA_4	55	0.91725	0.90542	0.89822	0.89491
tRNA_Leu_CAG_1	55	0.89811	0.88808	0.89534	0.88802
tRNA_Leu_CAG_2	55	0.89108	0.89156	0.89405	0.88962
tRNA_Leu_TAA_1	55	0.95727	0.93976	0.95044	0.93647
tRNA_Leu_TAA_2	55	0.95205	0.95244	0.93907	0.93499
tRNA_Leu_TAA_3	55	0.95791	0.93982	0.92659	0.94583
tRNA_Leu_TAG_1	55	0.79629	0.80301	0.8018	0.81469
tRNA_Leu_TAG_2	55	0.92054	0.90931	0.9113	0.91377
tRNA_Leu_TAG_3	55	0.91843	0.9085	0.91244	0.89976
tRNA_Lys_CTT_1	55	0.812	0.79436	0.80375	0.79155
tRNA_Lys_CTT_2	55	0.81121	0.78141	0.78992	0.78533
tRNA_Lys_CTT_3	55	0.53922	0.55402	0.54568	0.55995
tRNA_Lys_CTT_4	55	0.63603	0.62653	0.62566	0.63175
tRNA_Lys_CTT_5	55	0.42891	0.48976	0.38277	0.41876
tRNA_Lys_TTT_1	55	0.77496	0.77338	0.83087	0.87421
tRNA_Lys_TTT_2	55	0.60921	0.63334	0.59285	0.60486
tRNA_Lys_TTT_3	55	0.82415	0.82391	0.82267	0.81334
tRNA_Lys_TTT_4	55	0.60973	0.62086	0.66798	0.57274
tRNA_Lys_TTT_5	55	0.56041	0.56225	0.59143	0.58173
tRNA_Lys_TTT_6	55	0.77364	0.77216	0.79068	0.82053
tRNA_Met_CAT_1	55	0.86858	0.85596	0.84777	0.83977
tRNA_Met_CAT_2	55	0.6949	0.68695	0.71897	0.71173
tRNA_Met_CAT_3	55	0.88925	0.89635	0.90397	0.88677
tRNA_Met_CAT_4	55	0.75325	0.70411	0.72677	0.738
tRNA_Met_CAT_6	55	0.88045	0.86546	0.87123	0.85106
tRNA_Phe_GAA_1	55	0.814	0.81659	0.81426	0.79475
tRNA_Phe_GAA_2	55	0.70587	0.74026	0.71341	0.70266
tRNA_Phe_GAA_3	55	0.72385	0.71018	0.73776	0.70005
tRNA_Phe_GAA_4	55	0.74495	0.70161	0.68059	0.6682
tRNA_Pro_AGG_1	55	0.6451	0.67893	0.69311	0.69972
tRNA_Pro_AGG_2	55	0.68953	0.68672	0.70267	0.71073
tRNA_Pro_CGG_1	55	0.76866	0.75165	0.78486	0.76312
tRNA_Pro_CGG_2	55	0.73222	0.72159	0.73318	0.71874
tRNA_Pro_TGG_1	55	0.70263	0.71457	0.70318	0.70841
tRNA_Pro_TGG_2	55	0.76787	0.79072	0.75833	0.77378
tRNA_Pro_TGG_3	55	0.73466	0.74358	0.75835	0.75657
tRNA_SeC_TCA_1	55	0.82028	0.81945	0.86181	0.8073
tRNA_Ser_AGA_1	55	0.8663	0.85778	0.84316	0.82911
tRNA_Ser_AGA_2	55	0.78812	0.80017	0.77086	0.71943
tRNA_Ser_AGA_3	55	0.90152	0.87652	0.9	0.92068
tRNA_Ser_AGA_4	55	0.93059	0.93559	0.92464	0.91351
tRNA_Ser_CGA_1	55	0.95862	0.94972	0.95662	0.98648
tRNA_Ser_CGA_2	55	0.84918	0.74432	0.91615	0.79288
tRNA_Ser_CGA_3	55	0.92626	0.89906	0.89326	0.92498
tRNA_Ser_CGA_4	55	0.96403	0.95632	0.94609	0.96137
tRNA_Ser_GCT_1	55	0.85833	0.90772	0.88324	0.90307
tRNA_Ser_GCT_2	55	0.92621	0.90141	0.9242	0.91009
tRNA_Ser_GCT_3	55	0.92668	0.93096	0.93047	0.93086
tRNA_Ser_GCT_4	55	0.6541	0.66643	0.69397	0.67745
tRNA_Ser_GCT_5	55	0.92213	0.88776	0.88908	0.90958
tRNA_Ser_GCT_6	55	0.67086	0.67025	0.67637	0.67259
tRNA_Ser_TGA_1	55	0.93849	0.95353	0.93299	0.9356
tRNA_Ser_TGA_2	55	0.87788	0.877	0.86288	0.86514
tRNA_Ser_TGA_3	55	0.76806	0.77458	0.76328	0.73654
tRNA_Ser_TGA_4	55	0.89235	0.90472	0.89772	0.90587
tRNA_Thr_AGT_1	55	0.70506	0.68974	0.74021	0.6787
tRNA_Thr_AGT_2	55	0.70417	0.70023	0.73352	0.66431
tRNA_Thr_AGT_3	55	0.84448	0.83446	0.83519	0.85871
tRNA_Thr_AGT_4	55	0.88114	0.87629	0.9175	0.86735
tRNA_Thr_AGT_5	55	0.70912	0.69277	0.7552	0.68586
tRNA_Thr_AGT_6	55	0.69035	0.70202	0.74497	0.65777
tRNA_Thr_CGT_1	55	0.90604	0.87678	0.85642	0.91685
tRNA_Thr_CGT_2	55	0.85059	0.86142	0.87121	0.85155
tRNA_Thr_CGT_3	55	0.72181	0.7435	0.75729	0.69475
tRNA_Thr_CGT_4	55	0.85137	0.83385	0.84936	0.82481
tRNA_Thr_TGT_1	55	0.79871	0.79358	0.81549	0.76957
tRNA_Thr_TGT_2	55	0.7673	0.76199	0.769	0.74683
tRNA_Thr_TGT_3	55	0.86647	0.87535	0.84308	0.87033
tRNA_Thr_TGT_4	55	0.75942	0.7363	0.77915	0.67923
tRNA_Thr_TGT_5	55	0.75696	0.72204	0.70772	0.77212
tRNA_Thr_TGT_6	55	0.85962	0.81458	0.86151	0.79095
tRNA_Trp_CCA_1	55	0.56528	0.56009	0.65184	0.60698
tRNA_Trp_CCA_2	55	0.75238	0.75705	0.75995	0.75408
tRNA_Trp_CCA_3	55	0.59316	0.5463	0.59171	0.62071
tRNA_Trp_CCA_4	55	0.85196	0.84261	0.85295	0.84273
tRNA_Trp_CCA_5	55	0.57446	0.62113	0.61246	0.62173
tRNA_Tyr_GTA_1	55	0.65757	0.68748	0.74431	0.68559
tRNA_Tyr_GTA_2	55	0.64452	0.62934	0.66655	0.63512
tRNA_Tyr_GTA_3	55	0.57642	0.61188	0.70325	0.56667
tRNA_Tyr_GTA_4	55	0.87367	0.86895	0.84809	0.88687
tRNA_Tyr_GTA_5	55	0.64074	0.65926	0.65134	0.67986
tRNA_Tyr_GTA_6	55	0.57532	0.57843	0.64274	0.65061
tRNA_Tyr_GTA_7	55	0.81081	0.79684	0.68863	0.77803
tRNA_Tyr_GTA_8	55	0.66223	0.65231	0.71718	0.62769
tRNA_Val_AAC_1	55	0.77591	0.7619	0.77433	0.7778
tRNA_Val_AAC_2	55	0.76248	0.78223	0.77681	0.75138
tRNA_Val_AAC_4	55	0.25207	0.28263	0.2704	0.25537
tRNA_Val_AAC_5	55	0.5687	0.53122	0.60348	0.64481
tRNA_Val_CAC_1	55	0.87272	0.8793	0.87572	0.86743
tRNA_Val_CAC_14	55	0.60769	0.63794	0.61097	0.56952
tRNA_Val_CAC_2	55	0.90474	0.9044	0.91205	0.88659
tRNA_Val_CAC_3	55	0.86087	0.87487	0.89569	0.8632
tRNA_Val_CAC_4	55	0.71523	0.71858	0.71523	0.73497
tRNA_Val_CAC_6	55	0.46495	0.54804	0.40968	0.7786
tRNA_Val_TAC_1	55	0.79828	0.81355	0.79613	0.7842
tRNA_Val_TAC_2	55	0.77304	0.79578	0.79001	0.77761
tRNA_Val_TAC_3	55	0.89297	0.89779	0.8822	0.87809

## Sheet: Fig2g
shCTRL_mean	shTRUB2_mean
0.157659	0.140168
0.570522	0.587463
0.830521	0.847099
0.874385	0.884415
0.321985	0.334921
0.229216	0.232903
0.283525	0.255398
0.920265	0.911019
0.909521	0.889345
0.927876	0.925821
0.853611	0.844622
0.986323	0.970313
0.91871	0.903813
0.484709	0.490128
0.808087	0.75905
0.812589	0.739705
0.923092	0.913973
0.785791	0.733677
0.765375	0.722222
0.872305	0.866685
0.861448	0.874174
0.860201	0.872797
0.917599	0.913254
0.663303	0.685652
0.149616	0.155511
0.869159	0.871222
0.785364	0.779921
0.720607	0.715028
0.854317	0.839237
0.200252	0.194989
0.945351	0.929676
0.868045	0.867547
0.776769	0.782878
0.961379	0.967878
0.103103	0.096004
0.085425	0.076628
0.933084	0.923215
0.261423	0.243015
0.131465	0.164377
0.815591	0.79644
0.212226	0.189933
0.878464	0.862871
0.127101	0.143747
0.478414	0.500527
0.908557	0.93249
0.830221	0.854532
0.717781	0.759076
0.497434	0.486534
0.129019	0.144356
0.833736	0.80838
0.076019	0.075867
0.877578	0.86456
0.415749	0.373947
0.664472	0.686026
0.175378	0.167216
0.893645	0.898826
0.835663	0.800483
0.142857	0.154697
0.873274	0.866779
0.16044	0.19435
0.93624	0.897239
0.285033	0.277888
0.916435	0.900832
0.399946	0.403457
0.492989	0.529564
0.660287	0.711328
0.67671	0.683642
0.742962	0.778461
0.575715	0.557521
0.607361	0.60747
0.668355	0.692207
0.498372	0.471522
0.272153	0.302263
0.862372	0.849563
0.530857	0.520487
0.37549	0.392606
0.891572	0.866409
0.491375	0.511746
0.66003	0.658622
0.832576	0.836634
0.520503	0.510171
0.609031	0.615626
0.706436	0.712435
0.230322	0.243679
0.648526	0.640185
0.719451	0.716361
0.807121	0.826995
0.873423	0.872586
0.548783	0.525785
0.666958	0.636367
0.869411	0.896347
0.364699	0.268659
0.74416	0.760728
0.700869	0.701107
0.446146	0.451409
0.592539	0.530779
0.866831	0.871893
0.632147	0.63373
0.439837	0.479322
0.591191	0.5738
0.774621	0.814997
0.380376	0.394224
0.581264	0.571964
0.852874	0.861701
0.852182	0.852682
0.525027	0.524307
0.90857	0.904733
0.193076	0.227253
0.854506	0.868946
0.837045	0.859659
0.219709	0.263613
0.268973	0.214682
0.862863	0.838394
0.837327	0.818751
0.311934	0.325231
0.637578	0.616542
0.201608	0.157767
0.871544	0.882349
0.84256	0.828151
0.275474	0.253177
0.697939	0.709566
0.782986	0.793806
0.884463	0.883932
0.743302	0.736159
0.404063	0.415124
0.602593	0.578655
0.605786	0.543756
0.8371	0.815892
0.271394	0.270025
0.402715	0.455581
0.51712	0.456347
0.789828	0.809953
0.85344	0.890723
0.426805	0.463303
0.574668	0.572841
0.832463	0.825572
0.307341	0.269602
0.300189	0.304066
0.277551	0.309123
0.647472	0.77696
0.813434	0.824091
0.294902	0.284056
0.406758	0.380759
0.328137	0.266363
0.744593	0.82041
0.267408	0.271762
0.783158	0.783615
0.686344	0.68347
0.670079	0.695539
0.710481	0.7384
0.372758	0.340117
0.802889	0.803536
0.811987	0.833087
0.70373	0.687459
0.653358	0.701954
0.783729	0.814036
0.388503	0.318754
0.824322	0.850072
0.752824	0.741908
0.690125	0.721113
0.670056	0.632032
0.769377	0.775244
0.148153	0.135122
0.830545	0.828487
0.383862	0.37838
0.325592	0.172444
0.684766	0.680685
0.318228	0.326673
0.830644	0.841903
0.921504	0.874116
0.253851	0.289826
0.771466	0.760017
0.155013	0.111558
0.756407	0.744007
0.620524	0.636488
0.156579	0.209864
0.540585	0.565923
0.656499	0.4816
0.180336	0.272467
0.638349	0.596831
0.632814	0.661233
0.762694	0.784796
0.585322	0.558523
0.779875	0.738997
0.925945	0.952052
0.915599	0.913931
0.952503	0.962447
0.924118	0.923121
0.852413	0.884771
0.809389	0.816919
0.508143	0.494274
0.684318	0.689046
0.387693	0.382269
0.784137	0.774233
0.272566	0.2635
0.930941	0.858644
0.636156	0.644312
0.58429	0.667967
0.22567	0.188747
0.70118	0.758718
0.523961	0.543711
0.668603	0.54749
0.390126	0.352538
0.611627	0.683157
0.480184	0.50311
0.660976	0.669371
0.774549	0.768235
0.69465	0.67202
0.636177	0.552723
0.398442	0.331135
0.867309	0.830778
0.521513	0.532622
0.67389	0.648233
0.532837	0.519578
0.730736	0.746886
0.282806	0.255043
0.666134	0.639547
0.339414	0.355227
0.922394	0.889991
0.713257	0.650488
0.678515	0.757739
0.305558	0.27033
0.689933	0.697281
0.263328	0.269291
0.702127	0.649948
0.254518	0.279598
0.776071	0.806632
0.643413	0.609848
0.618484	0.744365
0.246547	0.263456
0.713373	0.726806
0.621051	0.531645
0.577435	0.641251
0.289646	0.319407
0.737854	0.784322
0.475997	0.451367
0.740299	0.832888
0.819316	0.82139
0.841475	0.859419
0.903916	0.893862
0.28576	0.279999
0.969492	0.959829
0.789367	0.777328
0.780193	0.79888
0.852148	0.855224
0.89814	0.895448
0.677285	0.719198
0.583314	0.604408
0.777624	0.791188
0.785847	0.775165
0.825201	0.811483
0.593238	0.608331
0.888619	0.858799
0.850964	0.848564
0.588605	0.656934
0.649433	0.646278
0.527181	0.563728
0.206875	0.24647
0.661835	0.676822
0.693726	0.735035
0.605127	0.690261
0.712602	0.727111
0.201584	0.220813
0.707248	0.754122
0.584354	0.48737
0.421969	0.433393
0.647494	0.752365
0.805092	0.798523
0.781703	0.782763
0.794743	0.795881
0.328239	0.298685
0.788113	0.77135
0.750671	0.744367
0.805472	0.777703
0.85143	0.851087
0.902195	0.879323
0.864238	0.857604
0.830938	0.832905
0.79953	0.786697
0.262504	0.256007
0.780505	0.796968
0.121484	0.117455
0.315596	0.325111
0.896434	0.900038
0.85757	0.855416
0.826955	0.823976
0.829383	0.832625
0.912899	0.915931
0.90385	0.894752
0.873291	0.871825
0.90973	0.900167
0.903595	0.892499
0.847501	0.851718
0.838454	0.857071
0.842454	0.859789
0.918511	0.902911
0.775756	0.77225
0.927885	0.932839
0.855389	0.856653
0.983206	0.981195
0.912163	0.908178
0.931324	0.928175
0.932523	0.928393
0.34556	0.395711
0.93386	0.939656
0.876662	0.864243
0.967615	0.975158
0.897035	0.896348
0.913274	0.928819
0.875042	0.881307
0.967349	0.964373
0.263314	0.308517
0.877523	0.882153
0.915499	0.911785
0.475181	0.431354
0.742337	0.731413
0.743967	0.785272
0.658004	0.679365
0.680257	0.646766
0.84795	0.842158
0.341261	0.459122
0.720595	0.733966
0.395837	0.369956
0.544491	0.569358
0.841564	0.843542
0.719037	0.716554
0.571735	0.498238
0.401421	0.424316
0.727882	0.735127
0.718419	0.676887
0.677324	0.728605
0.825298	0.855789
0.796981	0.827355
0.727217	0.730125
0.758011	0.70979
0.812724	0.787775
0.818321	0.805818
0.753326	0.666067
0.700974	0.69006
0.844176	0.82742
0.840347	0.845008
0.474101	0.501886
0.351686	0.449657
0.224362	0.21698
0.660312	0.676844
0.565088	0.536278
0.667828	0.704738
0.608115	0.599893
0.71156	0.725301
0.225061	0.210773
0.927768	0.92698
0.814819	0.821782
0.950786	0.95061
0.446231	0.454941
0.440613	0.380725
0.883693	0.844444
0.729603	0.741829
0.891304	0.881427
0.75744	0.746071
0.653902	0.674742
0.409256	0.415147
0.443904	0.434533
0.917793	0.914455
0.648931	0.677972
0.801224	0.766076
0.575255	0.586087
0.206707	0.205106
0.873395	0.897194
0.696064	0.653997
0.790263	0.798669
0.55927	0.571229
0.230854	0.233833
0.863496	0.865374
0.741719	0.765098
0.777691	0.788442
0.599521	0.612293
0.521126	0.500638
0.911333	0.896563
0.682938	0.676184
0.740148	0.761261
0.650648	0.645925
0.893093	0.891677
0.70514	0.693121
0.738816	0.738807
0.658923	0.652123
0.891322	0.891833
0.215473	0.236276
0.30495	0.341541
0.529556	0.513715
0.948518	0.943451
0.236992	0.34535
0.397993	0.444056
0.502586	0.508528
0.952244	0.937031
0.254931	0.217115
0.261574	0.305655
0.510194	0.500213
0.948867	0.936214
0.722604	0.759725
0.84701	0.834539
0.720586	0.728757
0.772495	0.757472
0.682496	0.67478
0.79965	0.808244
0.760173	0.759199
0.831175	0.84502
0.677651	0.675401
0.77017	0.758758
0.647104	0.654742
0.914924	0.912533
0.752891	0.763075
0.839936	0.809193
0.667951	0.667876
0.834081	0.817416
0.756682	0.754683
0.913465	0.906101
0.846104	0.846293
0.902547	0.907081
0.803179	0.797648
0.981705	0.970922
0.877471	0.879502
0.796312	0.787624
0.696609	0.662867
0.70259	0.696182
0.54662	0.552815
0.747681	0.752678
0.782966	0.787903
0.631279	0.628705
0.334288	0.283634
0.518163	0.509164
0.459337	0.400763
0.372455	0.432711
0.295656	0.379038
0.77417	0.852538
0.400129	0.474625
0.333878	0.288674
0.621277	0.598852
0.575514	0.573401
0.218869	0.198691
0.824031	0.818003
0.595539	0.615072
0.27471	0.342507
0.615296	0.620362
0.545811	0.56837
0.369575	0.391378
0.561333	0.586582
0.57224	0.543587
0.204531	0.235714
0.7729	0.805606
0.799157	0.824389
0.799955	0.796955
0.840828	0.827765
0.862268	0.84377
0.551722	0.599108
0.687065	0.688673
0.698012	0.75444
0.690924	0.715348
0.567387	0.536794
0.819615	0.807553
0.85745	0.847998
0.8928	0.895371
0.71376	0.753512
0.717367	0.73612
0.756658	0.75198
0.728678	0.732386
0.512025	0.523737
0.771463	0.755562
0.845813	0.847182
0.872952	0.861145
0.33155	0.386277
0.35156	0.336322
0.815294	0.804507
0.150343	0.25023
0.190848	0.19826
0.723068	0.708035
0.361381	0.41504
0.483432	0.435706
0.717013	0.718908
0.72328	0.674398
0.466922	0.517422
0.579491	0.598508
0.359444	0.355933
0.187227	0.17458
0.662019	0.696412
0.583876	0.615249
0.666943	0.665231
0.659206	0.662414
0.206577	0.190396
0.688125	0.7067
0.818898	0.825523
0.725861	0.726873
0.838703	0.827196
0.286313	0.247423
0.760155	0.773989
0.658585	0.708267
0.20133	0.179756
0.622129	0.582599
0.210505	0.21203
0.726907	0.72596
0.809725	0.857372
0.728893	0.745703
0.657224	0.685992
0.186386	0.169653
0.708599	0.705798
0.809254	0.808747
0.846848	0.839527
0.79272	0.769007
0.299766	0.296275
0.779293	0.766055
0.836264	0.842817
0.787722	0.791839
0.82655	0.812503
0.280884	0.236833
0.739121	0.757461
0.819865	0.834551
0.424988	0.458044
0.862042	0.836133
0.172715	0.151278
0.794149	0.745146
0.761068	0.778231
0.88902	0.910342
0.933089	0.919072
0.168686	0.244246
0.47833	0.507845
0.910478	0.909984
0.954168	0.971549
0.2674	0.44633
0.754206	0.823003
0.796752	0.854516
0.632795	0.555783
0.362848	0.438217
0.819047	0.876549
0.91266	0.909119
0.239541	0.265451
0.474348	0.4624
0.923103	0.92259
0.960174	0.953729
0.782981	0.789026
0.773763	0.720072
0.883024	0.893154
0.871807	0.880189
0.601257	0.565865
0.91381	0.917142
0.116286	0.141633
0.824071	0.827065
0.901362	0.888176
0.928821	0.930665
0.678836	0.653227
0.70936	0.702132
0.660269	0.685712
0.716975	0.746914
0.798496	0.790127
0.904944	0.899327
0.689579	0.626645
0.72135	0.687707
0.670555	0.674484
0.436497	0.446824
0.902346	0.907412
0.94601	0.934298
0.725185	0.692688
0.877443	0.864011
0.127344	0.158819
0.179868	0.18114
0.771319	0.749912
0.757784	0.764605
0.898535	0.901792
0.697402	0.709458
0.702198	0.698913
0.839468	0.846952
0.878717	0.892426
0.700942	0.720531
0.696187	0.701369
0.89141	0.886635
0.384472	0.352931
0.856002	0.86138
0.732656	0.726021
0.379045	0.36677
0.842609	0.837087
0.796148	0.792528
0.764646	0.757918
0.437077	0.386368
0.870907	0.856705
0.250482	0.231602
0.747859	0.72919
0.192773	0.171594
0.739501	0.739921
0.43376	0.37765
0.837103	0.82623
0.632019	0.62821
0.396749	0.414437
0.546608	0.51996
0.56269	0.629411
0.494856	0.575547
0.657054	0.68237
0.636631	0.59139
0.754718	0.757018
0.470888	0.402652
0.393968	0.417892
0.512953	0.530794
0.569727	0.606212
0.510412	0.495087
0.670753	0.656792
0.286535	0.269437
0.847281	0.847845
0.076133	0.122393
0.359608	0.389749
0.508857	0.445224
0.597792	0.617099
0.677261	0.691637
0.198743	0.164386
0.672526	0.71495
0.801363	0.725205
0.167788	0.164898
0.636927	0.650838
0.624757	0.562146
0.59415	0.634959
0.743769	0.72225
0.292777	0.348198
0.871306	0.867483
0.744822	0.716512
0.155651	0.191879
0.649998	0.665603
0.633414	0.650879
0.576874	0.646678
0.53601	0.559792
0.803822	0.733328
0.719422	0.687212
0.115592	0.165089
0.657273	0.672436
0.714712	0.716891
0.72936	0.745209
0.768906	0.776068
0.805044	0.773678
0.756875	0.760902
0.772353	0.764097
0.576301	0.559832
0.661732	0.661934
0.39831	0.397199
0.526938	0.470615
0.267349	0.262889
0.698046	0.596607
0.478493	0.606354
0.54996	0.624142
0.800511	0.814411
0.831437	0.836443
0.876013	0.871574
0.730767	0.761691
0.876736	0.850625
0.622811	0.590245
0.868215	0.849682
0.813349	0.795741
0.904568	0.89932
0.89947	0.872141
0.985018	0.99197
0.867867	0.879444
0.622349	0.588047
0.729567	0.710764
0.716906	0.725098
0.590888	0.595502
0.506492	0.594143
0.902437	0.87955
0.371877	0.3872
0.792944	0.804146
0.805914	0.790167
0.850776	0.865802
0.526855	0.54713
0.79126	0.779817
0.784412	0.783809
0.876618	0.848785
0.76733	0.800192
0.819424	0.813118
0.895382	0.880146
0.081197	0.091406
0.146473	0.258197
0.095239	0.19205
0.069292	0.041932
0.069661	0.076089
0.869936	0.852154
0.813092	0.82396
0.885086	0.884144
0.907321	0.891537
0.932678	0.930175
0.837304	0.854979
0.795662	0.805926
0.899212	0.864771
0.900489	0.914431
0.808696	0.818391
0.911281	0.920907
0.878164	0.865714
0.886909	0.890395
0.859809	0.851025
0.830624	0.849329
0.879334	0.903978
0.918754	0.907216
0.832878	0.879138
0.860689	0.889694
0.769198	0.798813
0.907526	0.958937
0.918564	0.907268
0.865853	0.896316
0.890586	0.885848
0.320236	0.358504
0.933371	0.933449
0.785998	0.821424
0.717983	0.743886
0.919251	0.947463
0.847913	0.852953
0.954672	0.967652
0.868784	0.861219
0.808154	0.797285
0.887011	0.847461
0.981254	0.929482
0.857497	0.853446
0.886505	0.861519
0.941582	0.933162
0.791506	0.801405
0.946186	0.936441
0.272309	0.32615
0.463999	0.508057
0.911902	0.878093
0.823236	0.860731
0.870386	0.882912
0.579111	0.591843
0.812306	0.796199
0.88517	0.88829
0.063963	0.060593
0.896133	0.911248
0.231812	0.237719
0.845462	0.832913
0.781314	0.787799
0.976946	0.954753
0.842494	0.865791
0.908547	0.895876
0.820992	0.830544
0.900228	0.897973
0.254175	0.248161
0.138449	0.148262
0.843305	0.854478
0.851234	0.841307
0.911125	0.90829
0.878074	0.874559
0.88125	0.861471
0.862981	0.855964
0.877384	0.887017
0.871946	0.890074
0.960598	0.982394
0.895637	0.929616
0.896878	0.928684
0.996008	0.992728
0.594095	0.615373
0.770651	0.784017
0.880515	0.893458
0.856208	0.858035
0.530493	0.53609
0.896268	0.889881
0.88369	0.889212
0.06392	0.062147
0.895485	0.887683
0.81261	0.811567
0.794992	0.796689
0.826225	0.848977
0.924425	0.927638
0.974793	0.975215
0.840317	0.849203
0.834873	0.824131
0.822837	0.802251
0.878911	0.870014
0.923143	0.914388
0.870358	0.880256
0.87769	0.887995
0.127308	0.122245
0.888857	0.890859
0.866538	0.876139
0.869477	0.8536
0.92102	0.923392
0.862869	0.880902
0.843494	0.842494
0.875777	0.877137
0.335244	0.329274
0.410528	0.447831
0.903193	0.891642
0.779704	0.771337
0.177276	0.182113
0.846108	0.852815
0.709928	0.731585
