# Supplementary material for: A comprehensive tRNA pseudouridine map uncovers targets dependent on human stand-alone pseudouridine synthases
Source: Nat Cell Biol. 2025 Oct 24;27(12):2186–97. doi: 10.1038/s41556-025-01803-w (PMC12716993; doi:10.1038/s41556-025-01803-w)
Supplement: Supplementary file 6 — Statistical source data. [file 41556_2025_1803_MOESM6_ESM.xlsx]

## Sheet: Fig3a
name	pos	canonical pos	WT-1_Ψ_level	WT-2_Ψ_level	PUS1-KO1_Ψ_level	PUS1-KO2_Ψ_level
mt_tRNA_Ala	64	68	0.0995	0.09403	0	0
mt_tRNA_Asn	25	25	0.15425	0.14855	0	0.00239
mt_tRNA_Asn	28	28	0.12477	0.12909	0.00191	0
mt_tRNA_Asp	24	27	0.94402	0.94087	0.00137	0
mt_tRNA_Cys	22	27	0.77872	0.7729	0	0
mt_tRNA_Cys	23	28	0.8832	0.87643	0.00295	0
mt_tRNA_Glu	25	28	0.66112	0.65016	0	0
mt_tRNA_Gly	25	28	0.63532	0.62378	0	0
mt_tRNA_His	25	27	0.97749	0.97564	0.00127	0
mt_tRNA_Ile	23	27	0.46004	0.51122	0	0
mt_tRNA_Ile	24	28	0.09158	0.10082	0	0
mt_tRNA_Ile	62	66	0.06553	0.05901	0	0
mt_tRNA_Leu_CUN	26	27	0.92664	0.91953	0.0021	0.00139
mt_tRNA_Leu_CUN	27	28	0.85343	0.86006	0.00078	0
mt_tRNA_Leu_UUR	21	20	0.06022	0.06117	0.00098	0
mt_tRNA_Leu_UUR	29	27	0.98867	0.97647	0.00367	0
mt_tRNA_Lys	22	27	0.94104	0.93872	0.00489	0
mt_tRNA_Lys	23	28	0.69582	0.69833	0	0
mt_tRNA_Met	24	27	1	1	0	0
mt_tRNA_Phe	29	28	0.91922	0.94308	0.0082	0.00389
mt_tRNA_Pro	25	27	0.12529	0.12308	0	0
mt_tRNA_Pro	26	28	0.06806	0.07602	0	0
mt_tRNA_Pro	61	66	0.10892	0.10941	0.01907	0.02329
mt_tRNA_Ser_UCN	25	28	0.36638	0.39076	0.00389	0.00083
mt_tRNA_Tyr	23	27	0.88453	0.88928	0	0.00568
mt_tRNA_Tyr	24	28	0.79583	0.79936	0.00012	0
mt_tRNA_Tyr	60	67	0.09727	0.09987	0	0.00118
tRNA_Arg_ACG_1	27	27	0.5415	0.44978	0	0
tRNA_Arg_ACG_2	27	27	0.20135	0.13124	0	0
tRNA_Arg_CCG_1	27	27	0.64231	0.5576	0	0
tRNA_Arg_CCG_2	27	27	0.9776	0.97317	0.00613	3.05e-05
tRNA_Arg_CCT_1	28	28	0.31422	0.31525	0	0
tRNA_Arg_CCT_2	28	28	0.39003	0.39173	0.00732	0
tRNA_Arg_CCT_3	27	27	0.35222	0.37256	0	0
tRNA_Arg_CCT_3	28	28	0.42481	0.47758	0	0
tRNA_Arg_CCT_4	27	27	0.40043	0.37237	0	0
tRNA_Arg_CCT_4	28	28	0.70492	0.66615	0	0
tRNA_Arg_TCG_1	27	27	0.54392	0.49244	0	0
tRNA_Arg_TCG_2	27	27	0.44684	0.51695	0	0
tRNA_Arg_TCG_3	27	27	0.70831	0.71348	0	0
tRNA_Arg_TCG_4	27	27	0.67437	0.53749	0	0
tRNA_Arg_TCG_5	27	27	0.54533	0.50274	0	0
tRNA_Arg_TCT_1	27	27	0.75117	0.72523	0	0.00033
tRNA_Arg_TCT_1	28	28	0.57393	0.50131	0	0
tRNA_Arg_TCT_2	27	27	0.87643	0.83009	0	0
tRNA_Arg_TCT_2	28	28	0.59236	0.62932	0	0
tRNA_Arg_TCT_3	27	27	0.872	0.82181	0.00495	0
tRNA_Arg_TCT_3	28	28	0.71942	0.74205	0.0051	0
tRNA_Arg_TCT_5	27	27	0.42947	0.39881	0	0
tRNA_Arg_TCT_5	28	28	0.23854	0.1792	0	0
tRNA_Asn_GTT_1	28	27	0.7016	0.55414	0.01047	0.00435
tRNA_Asn_GTT_1	29	28	0.25573	0.20296	0	0
tRNA_Asn_GTT_2	28	27	0.97744	0.93874	0.01891	0.00771
tRNA_Asn_GTT_2	29	28	0.17739	0.19005	0.00312	0
tRNA_Asn_GTT_3	28	27	0.76607	0.71762	0	0.0004
tRNA_Asn_GTT_3	29	28	0.24175	0.2358	0	0
tRNA_Asn_GTT_4	28	27	0.90786	0.82123	0.00019	0
tRNA_Asn_GTT_4	29	28	0.28139	0.25294	0.00027	0.00114
tRNA_Asn_GTT_7	28	27	1	0.8723	0.01134	0
tRNA_Asn_GTT_7	29	28	0.12605	0.09921	0.00032	0
tRNA_Cys_GCA_11	26	27	0.70618	0.69109	0	0
tRNA_Cys_GCA_11	27	28	0.59313	0.59633	0	0
tRNA_Cys_GCA_14	26	27	0.88732	0.86041	0	0
tRNA_Cys_GCA_14	27	28	0.86481	0.79177	0	0
tRNA_Cys_GCA_17	26	27	0.7891	0.77714	0	0
tRNA_Cys_GCA_17	27	28	0.60994	0.61046	0	0
tRNA_Cys_GCA_2	26	27	0.56711	0.51124	0	0.00035
tRNA_Cys_GCA_2	27	28	0.61254	0.53304	0	0
tRNA_Cys_GCA_4	26	27	0.39925	0.34992	0	0
tRNA_Cys_GCA_4	27	28	0.57185	0.53706	0	0
tRNA_Cys_GCA_5	27	27	0.89446	0.82693	0.0039	0
tRNA_Cys_GCA_5	28	28	0.75275	0.7758	0	0
tRNA_Cys_GCA_6	26	27	0.37824	0.62163	0.01493	0
tRNA_Cys_GCA_6	27	28	0.4011	0.72723	0.00528	0
tRNA_Cys_GCA_7	27	27	0.7092	0.64452	0	0
tRNA_Cys_GCA_7	28	28	0.591	0.44996	0	0
tRNA_Cys_GCA_8	26	27	0.75285	0.70777	0	0
tRNA_Cys_GCA_8	27	28	0.66663	0.61878	0	0
tRNA_Gln_CTG_1	28	28	0.82419	0.82983	0.0052	0
tRNA_Gln_CTG_2	28	28	0.78016	0.80163	0.00154	0
tRNA_Gln_CTG_3	28	28	0.51327	0.49894	0.00502	0.00099
tRNA_Gln_CTG_4	28	28	0.4448	0.4501	0.00011	0
tRNA_Gln_CTG_5	28	28	0.66071	0.67318	0	0
tRNA_Gln_CTG_6	28	28	0.60239	0.62457	0.00166	0
tRNA_Gln_TTG_1	28	28	0.86283	0.8819	0.00548	0
tRNA_Gln_TTG_2	28	28	0.75349	0.79734	0.00401	0
tRNA_Gln_TTG_3	28	28	0.87362	0.87974	0.00476	0
tRNA_His_GTG_1	29	28	0.14414	0.13957	0	0
tRNA_Ile_AAT_2	28	27	0.18387	0.22554	0	0
tRNA_Ile_AAT_5	28	27	0.13702	0.12527	0	0
tRNA_Ile_AAT_8	28	27	0.71134	0.50183	0	0
tRNA_Leu_TAA_1	27	27	0.14447	0.10609	0	0
tRNA_Leu_TAA_1	28	28	0.30144	0.34369	0.00521	0
tRNA_Leu_TAA_3	27	27	0.22	0.11368	0	0
tRNA_Leu_TAA_3	28	28	0.32702	0.28617	0	0
tRNA_Lys_CTT_1	27	27	0.96753	0.96362	0.00201	0
tRNA_Lys_CTT_2	27	27	1	1	0	0
tRNA_Lys_CTT_3	27	27	0.79543	0.79172	0	0
tRNA_Lys_CTT_4	27	27	0.85486	0.88308	0	0
tRNA_Lys_CTT_5	27	27	0.55811	0.6352	0	0
tRNA_Lys_TTT_1	27	27	0.28284	0.17344	0.01258	0
tRNA_Lys_TTT_2	27	27	0.23005	0.20848	0	0
tRNA_Lys_TTT_3	27	27	0.50912	0.49384	0.0058	0
tRNA_Lys_TTT_4	27	27	0.27626	0.3876	0.02063	0.00174
tRNA_Lys_TTT_5	27	27	0.38402	0.3671	0.00364	0.00011
tRNA_Lys_TTT_6	27	27	0.33315	0.3525	0	0
tRNA_Met_CAT_1	27	27	0.9263	0.87612	0	0
tRNA_Met_CAT_3	27	27	0.64226	0.59683	0	0
tRNA_Met_CAT_4	27	27	0.8559	0.92152	0	0
tRNA_Met_CAT_6	27	27	0.68349	0.58699	0	0
tRNA_Phe_GAA_1	27	27	0.44674	0.3806	0	0
tRNA_Phe_GAA_1	28	28	0.56528	0.56369	0	0
tRNA_Phe_GAA_2	27	27	0.51829	0.39301	0	0
tRNA_Phe_GAA_2	28	28	0.58361	0.46579	0	0
tRNA_Phe_GAA_3	27	27	0.64076	0.34611	0	0
tRNA_Phe_GAA_3	28	28	0.64746	0.63512	0	0
tRNA_Ser_AGA_2	28	28	0.10042	0.08948	0	0
tRNA_Ser_AGA_4	28	28	0.11353	0.08191	0	0
tRNA_Ser_CGA_1	27	27	0.1282	0.08081	0	0
tRNA_Ser_CGA_1	28	28	0.5274	0.62358	0	0
tRNA_Ser_CGA_2	28	28	0.3667	0.40399	0	0
tRNA_Ser_CGA_3	27	27	0.64813	0.6557	0	0
tRNA_Ser_CGA_3	28	28	0.30423	0.24404	0	0
tRNA_Ser_CGA_4	27	27	0.17296	0.18773	0	0
tRNA_Ser_CGA_4	28	28	0.54478	0.58314	8.49e-05	0
tRNA_Ser_GCT_3	28	28	0.11427	0.14433	0	0
tRNA_Ser_GCT_5	28	28	0.12862	0.12242	0	0
tRNA_Ser_TGA_1	27	27	0.08813	0.10996	0	0
tRNA_Ser_TGA_1	28	28	0.57016	0.54778	0.00046	0
tRNA_Thr_CGT_2	26	27	0.51965	0.53182	0	0.00032
tRNA_Thr_CGT_4	26	27	0.44791	0.50056	0	0
tRNA_Thr_TGT_3	28	28	0.18957	0.11085	0	0
tRNA_Thr_TGT_4	28	28	0.14973	0.15893	0	0
tRNA_Thr_TGT_5	28	28	0.12013	0.14427	0	0
tRNA_Thr_TGT_6	28	28	0.22979	0.21449	0	0
tRNA_Trp_CCA_1	26	27	0.71089	0.64368	0	0
tRNA_Trp_CCA_2	26	27	0.50104	0.46537	0	0
tRNA_Trp_CCA_3	26	27	0.50955	0.64405	0	0
tRNA_Trp_CCA_4	26	27	0.73485	0.66177	0	0
tRNA_Trp_CCA_5	26	27	0.20482	0.36763	0	0
tRNA_Val_AAC_1	27	27	0.98885	0.99922	0	0
tRNA_Val_AAC_2	27	27	1	1	0	0
tRNA_Val_AAC_3	27	27	0.89839	0.92753	0	0
tRNA_Val_AAC_4	27	27	0.77736	0.81743	0	0
tRNA_Val_CAC_1	27	27	1	1	0	0
tRNA_Val_CAC_14	27	27	0.79021	0.7433	0.00411	0
tRNA_Val_CAC_2	27	27	1	1	0	0
tRNA_Val_CAC_3	27	27	1	1	0.01211	0.00694
tRNA_Val_CAC_4	27	27	1	1	0.00173	0
tRNA_Val_CAC_6	27	27	1	1	0	0
tRNA_Val_TAC_1	27	27	0.21561	0.20765	0	0
tRNA_Val_TAC_2	27	27	0.36683	0.33816	0	0
tRNA_Val_TAC_3	27	27	0.60539	0.65717	0	0

## Sheet: Fig3b,f,g
PUS1 cy-tRNA motifs		PUS1-mt-tRNA motifs			PUS3 motifs		PUSL1 motifs
CGUCU		AGUCC			CAUGC		CGUUC
CGUCU		GGUGC			CAUGC		GUUCA
CGUCU		GCUUA			CAUGC		ACUCA
CAUCA		CAUAA			CAUGC		ACUAA
ACUGG		UAUUG			CAUGC		AAUUC
ACUGG		AUUGA			CAUGC		GAUUC
CAUUG		GAUGG			CAUGU		UAUCA
AUUGG		CGUUA			UGUAU		AAUUA
CAUUG		CAUCA			CAUGU		AUUAA
AUUGG		AGUUA			UGUAU		AAUCU
CGUCU		GUUAC			CAUGU		ACUUU
CGUCU		CUUAU			UGUGU		AAUGU
CGUCU		CAUUG			CAUGU		GGUGC
CGUCU		AUUGG			UGUAC		AAUCU
CGUCU		GGUAA			CAUGU		ACUUA
CAUUG		CAUAA			UGUAU		CUUAG
AUUGG		CAUUA			CAUGU
CAUUG		AUUAA			UGUAU
AUUGG		UAUCG			CAUGU
CAUUG		AAUAC			UGUAU
AUUGG		UCUUA			CGUAU
CAUUG		CUUAG			CAUGU
AUUGG		UUUUC			UGUAU
CGUUC		GGUUG			CAUGU
GUUCG		CAUUG			GAUCA
CGUUC		AUUGG			GAUCA
GUUCG		UUUUU			GAUCA
CAUUC					GAUCA
AUUCG					GAUCA
CGUUC					GAUCA
GUUCG					GAUCA
CGUUC					GAUCA
GUUCG					AUUCA
CGUUC					AUUCA
GUUCG					AUUCA
CAUUU					GAUCA
AUUUG					GAUCA
CAUUU					GAUCA
AUUUG					GAUCA
CAUUU					GAUCA
AUUUG					GAUCA
CAUUU					GAUCA
AUUUG					GAUCA
CAUUU					GAUCA
AUUUG					GAUCA
CAUUU					GAUCA
AUUUG					AAUCC
CAUUU					AAUCC
AUUUG					AAUCC
CAUUU					AAUCC
AUUUG					AAUCC
UCUGG					AAUCC
UCUGG					AAUCC
UCUGG					AAUCC
UCUGG					AAUCC
UCUGG					AAUCC
UCUGG					AUUCU
UCUGG					AAUGC
UCUGG					AAUGC
UCUGG					AAUGC
UCUGC					GCUCC
CGUGG					GCUCC
CGUGG					AGUUC
CGUGG					GUUCU
CGUGG					AGUUC
CGUGG					GUUCU
CGUGG					AGUUC
CGUUG					GUUCU
GUUGG					AGUUC
CGUUG					GUUCU
GUUGG					GGUCG
CAUGG					GGUCG
CAUGA					GAUCC
CAUGA					GAUCC
CAUGG					GAUCC
CAUGA					GCUCC
CAUCA					GCUCC
CAUCA					GCUCC
CAUCA					AAUCC
CAUCA					AAUCU
CAUCA					AAUCU
CAUCA					AAUCU
CGUCA					AAUCU
CGUCA					AAUCU
CGUCA					AAUCU
CGUCA					AAUCU
CGUUA					AAUCU
GUUAG					AAUCU
CGUUA					AAUCU
GUUAG					AAUCU
CGUUA					AAUCU
GUUAG					AAUCU
GAUGG					AAUCU
GAUGG					AAUCU
CGUUG					GAUGC
GUUGG					GGUGC
GUUGG					GGUGC
UGUUG					GGUGU
GUUGG					GGUGC
CGUUG					GGUCC
GUUGG					GGUGC
GAUGG					AAUCC
GAUGG					AAUCC
CGUUG					AAUCC
GUUGG					AAUCC
GAUGG					AAUCC
CGUCG					AAUCC
CGUCG					AAUCC
GCUGG					AAUCC
ACUGG					AAUCC
ACUGG					AAUCC
ACUGG					AAUCC
CGUCU					AAUCC
CGUCU					AAUCC
CGUCU					AAUCC
CGUCU					AAUCC
CGUCU					GAUCA
CGUUC					GAUCA
CGUUC					GAUCA
CGUUC					GAUCA
CGUUC					GAUCA
CGUUC					GAUCC
UGUUC					GAUCC
CGUUC					GAUCC
CAUUC					GAUCC
CGUUC					GAUCC
CGUUC
CGUCU
CGUCU
CAUCU

## Sheet: Fig3c
name	canonical pos	WT_Ψ_level	PUS3-KO1_Ψ_level	PUS3-KO2_Ψ_level
tRNA_Ala_AGC_11	38	0.146	0	0.00171
tRNA_Ala_AGC_2	38	0.19882	0	0
tRNA_Ala_AGC_4	38	0.10631	0	0
tRNA_Ala_AGC_5	38	0.2024	0	0
tRNA_Ala_AGC_6	38	0.10458	0	0
tRNA_Ala_AGC_8	38	0.15155	0	0
tRNA_Ala_CGC_1	38	0.79361	0	0
tRNA_Ala_CGC_1	40	0.67579	0.00125	0.00846
tRNA_Ala_CGC_2	38	0.5679	0.00171	0
tRNA_Ala_CGC_2	40	0.54101	0.00176	0
tRNA_Ala_CGC_3	38	0.5159	0.00683	0
tRNA_Ala_CGC_3	40	0.18533	0	0
tRNA_Ala_CGC_4	38	0.50252	0.0029	0.00787
tRNA_Ala_CGC_4	40	0.21532	0	0
tRNA_Ala_TGC_1	38	0.42952	0	0.00603
tRNA_Ala_TGC_1	40	0.60475	0.00062	0.00078
tRNA_Ala_TGC_2	38	0.39011	0	0
tRNA_Ala_TGC_2	40	0.42266	0	0
tRNA_Ala_TGC_3	38	0.2844	0	0.00013
tRNA_Ala_TGC_3	40	0.47083	0	0.00502
tRNA_Ala_TGC_4	40	0.9556	0.00663	0.0103
tRNA_Ala_TGC_5	38	0.35061	0	0
tRNA_Ala_TGC_5	40	0.47427	0	0
tRNA_Ala_TGC_6	38	0.20037	0.00918	0
tRNA_Arg_ACG_1	39	0.24878	0	0
tRNA_Arg_ACG_2	39	0.14273	0.01149	0
tRNA_Arg_CCG_1	39	0.41793	0	0
tRNA_Arg_TCG_1	39	0.29366	0	0
tRNA_Arg_TCG_2	39	0.21029	0	0
tRNA_Arg_TCG_3	39	0.24646	0	0
tRNA_Arg_TCG_4	39	0.11482	0	0
tRNA_Arg_TCG_5	39	0.17646	0	0
tRNA_Arg_TCT_1	40	0.7175	0.00356	0.01139
tRNA_Arg_TCT_2	40	0.77871	0.00113	0
tRNA_Arg_TCT_3	40	0.81942	0.00595	0
tRNA_Cys_GCA_1	39	0.26512	0	0
tRNA_Cys_GCA_10	39	0.13788	0	0
tRNA_Cys_GCA_11	39	0.27326	0.00012	0
tRNA_Cys_GCA_13	39	0.29637	0	0
tRNA_Cys_GCA_17	39	0.20268	0	0
tRNA_Cys_GCA_2	39	0.41283	0.0005	0
tRNA_Cys_GCA_4	39	0.31582	0	0
tRNA_Cys_GCA_5	39	0.31984	0	0
tRNA_Cys_GCA_6	39	0.15082	0	0
tRNA_Cys_GCA_7	39	0.26502	0	0
tRNA_Cys_GCA_8	39	0.24979	0	0.00408
tRNA_Gln_CTG_1	39	0.97491	0	0
tRNA_Gln_CTG_2	39	0.93752	0	0
tRNA_Gln_CTG_3	39	0.89501	0	0
tRNA_Gln_CTG_4	39	0.96521	0	0
tRNA_Gln_CTG_5	39	0.73003	0	0
tRNA_Gln_CTG_6	39	0.81562	0	0
tRNA_Gln_CTG_7	39	0.81231	0	0
tRNA_Gln_TTG_1	39	0.89599	0	0
tRNA_Gln_TTG_2	39	0.95859	0	0
tRNA_Gln_TTG_3	39	0.9073	0	0
tRNA_Gly_CCC_2	39	1	0.00826	0.02251
tRNA_Ile_TAT_1	39	0.85689	0.00189	0.02342
tRNA_Ile_TAT_2	39	0.81336	0.0109	0.02637
tRNA_Ile_TAT_3	39	0.88137	0.00417	0.01596
tRNA_Leu_AAG_1	39	0.16174	0	0
tRNA_Leu_AAG_2	39	0.11422	0	0
tRNA_Leu_CAA_1	38	0.42348	0.00096	0.01075
tRNA_Leu_CAA_1	39	0.14179	0	0
tRNA_Leu_CAA_2	38	0.64138	0.00693	0.01195
tRNA_Leu_CAA_2	39	0.34806	0	0
tRNA_Leu_CAA_3	38	0.65678	0.01373	0.00506
tRNA_Leu_CAA_3	39	0.27256	0	0
tRNA_Leu_CAA_4	38	0.69468	0.01147	0.01432
tRNA_Leu_CAA_4	39	0.37563	0	0
tRNA_Leu_CAG_1	38	0.6262	0.00286	0.00844
tRNA_Leu_CAG_2	38	0.60637	0.00608	0.0123
tRNA_Leu_TAA_1	39	0.35719	0	0
tRNA_Leu_TAA_2	39	0.2551	0	0
tRNA_Leu_TAA_3	39	0.2255	0	0
tRNA_Leu_TAG_1	39	0.77583	0	0
tRNA_Leu_TAG_2	39	0.71705	0	0
tRNA_Leu_TAG_3	39	0.63971	0	0
tRNA_Lys_CTT_1	39	0.96974	0	0
tRNA_Lys_CTT_2	39	0.97185	0.01341	0.02168
tRNA_Lys_CTT_3	39	0.82284	0.00863	0
tRNA_Lys_CTT_4	39	0.90032	0.00588	0.01792
tRNA_Lys_CTT_5	39	0.64696	0	0.00886
tRNA_Lys_TTT_1	39	0.45544	0	0
tRNA_Lys_TTT_2	39	0.39991	0	0
tRNA_Lys_TTT_3	39	0.26046	0	0
tRNA_Lys_TTT_4	39	0.39543	0.00762	0
tRNA_Lys_TTT_5	39	0.53357	0	0.00635
tRNA_Lys_TTT_6	39	0.3404	0	0
tRNA_Met_CAT_1	39	0.92926	0.01174	0.02346
tRNA_Met_CAT_2	39	0.81124	0	0
tRNA_Met_CAT_3	39	0.88502	0.00308	0.02033
tRNA_Met_CAT_4	39	0.79601	0	0.01234
tRNA_Met_CAT_6	39	0.91316	0.00577	0.03345
tRNA_Pro_AGG_1	38	0.32172	0.00355	0
tRNA_Pro_AGG_2	38	0.74895	0.00018	0.00624
tRNA_Pro_CGG_1	38	0.86221	0.00927	0.01884
tRNA_Pro_CGG_2	38	0.57469	0	0
tRNA_Pro_TGG_1	38	0.75749	0.00248	0.01006
tRNA_Pro_TGG_2	38	0.83895	0	0.00085
tRNA_Pro_TGG_3	38	0.83877	0.00506	0.01442
tRNA_Ser_AGA_1	39	0.53553	0	0
tRNA_Ser_AGA_3	39	0.75205	0	0
tRNA_Ser_CGA_1	39	0.96754	0	0
tRNA_Ser_CGA_2	39	0.71913	0	0
tRNA_Ser_CGA_3	39	0.86848	0	0
tRNA_Ser_CGA_4	39	0.93127	0	0
tRNA_Ser_GCT_1	39	0.5698	0	0
tRNA_Ser_GCT_2	39	0.69125	0	0
tRNA_Ser_GCT_3	39	0.75525	0	0
tRNA_Ser_GCT_4	39	0.54821	0	0
tRNA_Ser_GCT_5	39	0.55188	0	0
tRNA_Ser_GCT_6	39	0.5305	0	0
tRNA_Ser_TGA_1	39	0.91074	0	0
tRNA_Ser_TGA_2	39	0.65566	0	0
tRNA_Ser_TGA_4	39	0.7414	0	0
tRNA_Trp_CCA_1	39	0.40225	0	0
tRNA_Trp_CCA_2	39	0.56898	0	0.0037
tRNA_Trp_CCA_3	39	0.43615	0	0
tRNA_Trp_CCA_4	39	0.75054	0.00077	0
tRNA_Trp_CCA_5	39	0.4138	0	0.00183
tRNA_Tyr_GTA_1	39	0.11788	0	0
tRNA_Tyr_GTA_2	39	0.12033	0	0
tRNA_Tyr_GTA_4	39	0.16517	0	0
tRNA_Tyr_GTA_5	39	0.10286	0	0
tRNA_Tyr_GTA_8	39	0.14299	0	0

## Sheet: Fig3d
name	canonical pos	WT_Ψ_level	PUSL1-KO1_Ψ_level	PUSL1-KO2_Ψ_level	PUS3-KO1_Ψ_level	PUS3-KO2_Ψ_level
mt_tRNA_Ala	38	0.11828	0	0	0.10145	0.09745	mt
mt_tRNA_Ala	39	0.34117	0	0	0.53941	0.53373	mt
mt_tRNA_Arg	39	0.86065	0	0	0.90457	0.91643	mt
mt_tRNA_Asn	40	0.17754	0	0	0.20205	0.25097	mt
mt_tRNA_Cys	39	0.95277	0.00395	0.0011	0.93491	0.94048	mt
mt_tRNA_Gln	39	0.31269	0	0	0.56997	0.6048	mt
mt_tRNA_Glu	40	0.89671	0.00016	0	0.92776	0.91888	mt
mt_tRNA_Gly	39	0.93864	0	0	0.998	0.9846	mt
mt_tRNA_Gly	40	0.9071	0	0	0.948	0.94504	mt
mt_tRNA_His	39	1	0	0	0.96749	0.9558	mt
mt_tRNA_Leu_UUR	40	0.1357	0.00208	0.0002	0.18379	0.21271	mt
mt_tRNA_Phe	39	0.2041	0	0	0.16872	0.19647	mt
mt_tRNA_Pro	38	0.11844	0.00535	0.00476	0.12318	0.1525	mt
mt_tRNA_Tyr	39	0.53242	0	0	0.62566	0.55433	mt
mt_tRNA_Val	39	0.71265	0	0	0.79741	0.81317	mt
mt_tRNA_Val	40	0.05953	0.00123	0.00114	0.06994	0.072	mt
tRNA_Ala_AGC_11	38	0.146	0.12782	0.13023	0	0.00171	cy
tRNA_Ala_AGC_2	38	0.19882	0.18304	0.26694	0	0	cy
tRNA_Ala_AGC_4	38	0.10631	0.1207	0.12274	0	0	cy
tRNA_Ala_AGC_5	38	0.2024	0.15238	0.15883	0	0	cy
tRNA_Ala_AGC_6	38	0.10458	0.13336	0.13752	0	0	cy
tRNA_Ala_AGC_8	38	0.15155	0.12139	0.12328	0	0	cy
tRNA_Ala_CGC_1	38	0.79361	0.77819	0.84011	0	0	cy
tRNA_Ala_CGC_1	40	0.67579	0.6473	0.63527	0.00125	0.00846	cy
tRNA_Ala_CGC_2	38	0.5679	0.57237	0.57318	0.00171	0	cy
tRNA_Ala_CGC_2	40	0.54101	0.51237	0.52787	0.00176	0	cy
tRNA_Ala_CGC_3	38	0.5159	0.59359	0.54945	0.00683	0	cy
tRNA_Ala_CGC_3	40	0.18533	0.25756	0.26949	0	0	cy
tRNA_Ala_CGC_4	38	0.50252	0.58339	0.56821	0.0029	0.00787	cy
tRNA_Ala_CGC_4	40	0.21532	0.23186	0.23913	0	0	cy
tRNA_Ala_TGC_1	38	0.42952	0.34754	0.36772	0	0.00603	cy
tRNA_Ala_TGC_1	40	0.60475	0.58197	0.61259	0.00062	0.00078	cy
tRNA_Ala_TGC_2	38	0.39011	0.48699	0.47132	0	0	cy
tRNA_Ala_TGC_2	40	0.42266	0.41908	0.37731	0	0	cy
tRNA_Ala_TGC_3	38	0.2844	0.27662	0.25617	0	0.00013	cy
tRNA_Ala_TGC_3	40	0.47083	0.50663	0.48684	0	0.00502	cy
tRNA_Ala_TGC_4	40	0.9556	0.89688	0.91607	0.00663	0.0103	cy
tRNA_Ala_TGC_5	38	0.35061	0.40424	0.42771	0	0	cy
tRNA_Ala_TGC_5	40	0.47427	0.55377	0.52532	0	0	cy
tRNA_Ala_TGC_6	38	0.20037	0.35767	0.42013	0.00918	0	cy
tRNA_Arg_ACG_1	39	0.24878	0.22268	0.20568	0	0	cy
tRNA_Arg_ACG_2	39	0.14273	0.2691	0.24222	0.01149	0	cy
tRNA_Arg_CCG_1	39	0.41793	0.44589	0.3986	0	0	cy
tRNA_Arg_TCG_1	39	0.29366	0.3202	0.2614	0	0	cy
tRNA_Arg_TCG_2	39	0.21029	0.24762	0.16668	0	0	cy
tRNA_Arg_TCG_3	39	0.24646	0.30162	0.27024	0	0	cy
tRNA_Arg_TCG_4	39	0.11482	0.08824	0.13185	0	0	cy
tRNA_Arg_TCG_5	39	0.17646	0.20418	0.14814	0	0	cy
tRNA_Arg_TCT_1	40	0.7175	0.70619	0.74565	0.00356	0.01139	cy
tRNA_Arg_TCT_2	40	0.77871	0.7713	0.786	0.00113	0	cy
tRNA_Arg_TCT_3	40	0.81942	0.74835	0.75692	0.00595	0	cy
tRNA_Cys_GCA_1	39	0.26512	0.3529	0.27077	0	0	cy
tRNA_Cys_GCA_10	39	0.13788	0.2131	0.35867	0	0	cy
tRNA_Cys_GCA_11	39	0.27326	0.41016	0.32439	0.00012	0	cy
tRNA_Cys_GCA_13	39	0.29637	0.47272	0.31726	0	0	cy
tRNA_Cys_GCA_17	39	0.20268	0.3748	0.34631	0	0	cy
tRNA_Cys_GCA_2	39	0.41283	0.42261	0.47279	0.0005	0	cy
tRNA_Cys_GCA_4	39	0.31582	0.38377	0.39174	0	0	cy
tRNA_Cys_GCA_5	39	0.31984	0.34094	0.35983	0	0	cy
tRNA_Cys_GCA_6	39	0.15082	0.20631	0.19903	0	0	cy
tRNA_Cys_GCA_7	39	0.26502	0.36912	0.37829	0	0	cy
tRNA_Cys_GCA_8	39	0.24979	0.43299	0.32571	0	0.00408	cy
tRNA_Gln_CTG_1	39	0.97491	0.94275	0.93884	0	0	cy
tRNA_Gln_CTG_2	39	0.93752	0.90707	0.90296	0	0	cy
tRNA_Gln_CTG_3	39	0.89501	0.90978	0.86641	0	0	cy
tRNA_Gln_CTG_4	39	0.96521	0.91861	0.92021	0	0	cy
tRNA_Gln_CTG_5	39	0.73003	0.69889	0.70566	0	0	cy
tRNA_Gln_CTG_6	39	0.81562	0.71774	0.74814	0	0	cy
tRNA_Gln_CTG_7	39	0.81231	0.74892	0.72197	0	0	cy
tRNA_Gln_TTG_1	39	0.89599	0.88819	0.87892	0	0	cy
tRNA_Gln_TTG_2	39	0.95859	0.924	0.91551	0	0	cy
tRNA_Gln_TTG_3	39	0.9073	0.89898	0.87989	0	0	cy
tRNA_Gly_CCC_2	39	1	1	1	0.00826	0.02251	cy
tRNA_Ile_TAT_1	39	0.85689	0.877	0.90985	0.00189	0.02342	cy
tRNA_Ile_TAT_2	39	0.81336	0.87622	0.87735	0.0109	0.02637	cy
tRNA_Ile_TAT_3	39	0.88137	0.91901	0.91929	0.00417	0.01596	cy
tRNA_Leu_AAG_1	39	0.16174	0.16846	0.12451	0	0	cy
tRNA_Leu_AAG_2	39	0.11422	0.14486	0.10713	0	0	cy
tRNA_Leu_CAA_1	38	0.42348	0.43716	0.46967	0.00096	0.01075	cy
tRNA_Leu_CAA_1	39	0.14179	0.09348	0.0714	0	0	cy
tRNA_Leu_CAA_2	38	0.64138	0.67639	0.57655	0.00693	0.01195	cy
tRNA_Leu_CAA_2	39	0.34806	0.21532	0.2138	0	0	cy
tRNA_Leu_CAA_3	38	0.65678	0.5951	0.64252	0.01373	0.00506	cy
tRNA_Leu_CAA_3	39	0.27256	0.15503	0.17632	0	0	cy
tRNA_Leu_CAA_4	38	0.69468	0.65741	0.65784	0.01147	0.01432	cy
tRNA_Leu_CAA_4	39	0.37563	0.25254	0.26596	0	0	cy
tRNA_Leu_CAG_1	38	0.6262	0.72732	0.71242	0.00286	0.00844	cy
tRNA_Leu_CAG_2	38	0.60637	0.71175	0.69662	0.00608	0.0123	cy
tRNA_Leu_TAA_1	39	0.35719	0.264	0.19637	0	0	cy
tRNA_Leu_TAA_2	39	0.2551	0.20312	0.10739	0	0	cy
tRNA_Leu_TAA_3	39	0.2255	0.25606	0.14156	0	0	cy
tRNA_Leu_TAG_1	39	0.77583	0.71614	0.73236	0	0	cy
tRNA_Leu_TAG_2	39	0.71705	0.65669	0.60172	0	0	cy
tRNA_Leu_TAG_3	39	0.63971	0.61011	0.56799	0	0	cy
tRNA_Lys_CTT_1	39	0.96974	0.94538	0.94658	0	0	cy
tRNA_Lys_CTT_2	39	0.97185	0.97267	0.98295	0.01341	0.02168	cy
tRNA_Lys_CTT_3	39	0.82284	0.81815	0.79972	0.00863	0	cy
tRNA_Lys_CTT_4	39	0.90032	0.90069	0.9056	0.00588	0.01792	cy
tRNA_Lys_CTT_5	39	0.64696	0.71103	0.71172	0	0.00886	cy
tRNA_Lys_TTT_1	39	0.45544	0.45268	0.32304	0	0	cy
tRNA_Lys_TTT_2	39	0.39991	0.41061	0.42226	0	0	cy
tRNA_Lys_TTT_3	39	0.26046	0.2176	0.19729	0	0	cy
tRNA_Lys_TTT_4	39	0.39543	0.43577	0.35684	0.00762	0	cy
tRNA_Lys_TTT_5	39	0.53357	0.49544	0.54997	0	0.00635	cy
tRNA_Lys_TTT_6	39	0.3404	0.30636	0.22701	0	0	cy
tRNA_Met_CAT_1	39	0.92926	0.92197	0.9136	0.01174	0.02346	cy
tRNA_Met_CAT_2	39	0.81124	0.89601	0.85252	0	0	cy
tRNA_Met_CAT_3	39	0.88502	0.96448	0.95407	0.00308	0.02033	cy
tRNA_Met_CAT_4	39	0.79601	0.88226	0.86718	0	0.01234	cy
tRNA_Met_CAT_6	39	0.91316	0.93173	0.91987	0.00577	0.03345	cy
tRNA_Pro_AGG_1	38	0.32172	0.36761	0.30795	0.00355	0	cy
tRNA_Pro_AGG_2	38	0.74895	0.78136	0.7696	0.00018	0.00624	cy
tRNA_Pro_CGG_1	38	0.86221	0.867	0.88206	0.00927	0.01884	cy
tRNA_Pro_CGG_2	38	0.57469	0.70305	0.67504	0	0	cy
tRNA_Pro_TGG_1	38	0.75749	0.78932	0.77591	0.00248	0.01006	cy
tRNA_Pro_TGG_2	38	0.83895	0.87449	0.87967	0	0.00085	cy
tRNA_Pro_TGG_3	38	0.83877	0.88536	0.86769	0.00506	0.01442	cy
tRNA_Ser_AGA_1	39	0.53553	0.54604	0.57771	0	0	cy
tRNA_Ser_AGA_3	39	0.75205	0.72085	0.80249	0	0	cy
tRNA_Ser_CGA_1	39	0.96754	0.9211	0.93241	0	0	cy
tRNA_Ser_CGA_2	39	0.71913	0.61381	0.68144	0	0	cy
tRNA_Ser_CGA_3	39	0.86848	0.88199	0.83598	0	0	cy
tRNA_Ser_CGA_4	39	0.93127	0.9227	0.90679	0	0	cy
tRNA_Ser_GCT_1	39	0.5698	0.58247	0.62577	0	0	cy
tRNA_Ser_GCT_2	39	0.69125	0.60493	0.63995	0	0	cy
tRNA_Ser_GCT_3	39	0.75525	0.68986	0.68255	0	0	cy
tRNA_Ser_GCT_4	39	0.54821	0.5559	0.51461	0	0	cy
tRNA_Ser_GCT_5	39	0.55188	0.49469	0.60813	0	0	cy
tRNA_Ser_GCT_6	39	0.5305	0.51616	0.53502	0	0	cy
tRNA_Ser_TGA_1	39	0.91074	0.90227	0.87991	0	0	cy
tRNA_Ser_TGA_2	39	0.65566	0.6386	0.63463	0	0	cy
tRNA_Ser_TGA_4	39	0.7414	0.76252	0.71756	0	0	cy
tRNA_Trp_CCA_1	39	0.40225	0.49342	0.44032	0	0	cy
tRNA_Trp_CCA_2	39	0.56898	0.61645	0.62068	0	0.0037	cy
tRNA_Trp_CCA_3	39	0.43615	0.51136	0.4289	0	0	cy
tRNA_Trp_CCA_4	39	0.75054	0.72595	0.68014	0.00077	0	cy
tRNA_Trp_CCA_5	39	0.4138	0.62675	0.45356	0	0.00183	cy
tRNA_Tyr_GTA_1	39	0.11788	0.10621	0.10737	0	0	cy
tRNA_Tyr_GTA_2	39	0.12033	0.18385	0.12065	0	0	cy
tRNA_Tyr_GTA_4	39	0.16517	0.21161	0.24934	0	0	cy
tRNA_Tyr_GTA_5	39	0.10286	0.1419	0.15208	0	0	cy
tRNA_Tyr_GTA_8	39	0.14299	0.20818	0.21596	0	0	cy

## Sheet: Fig3e
name	canonical pos	WT_Ψ_level	PUSL1-KO1_Ψ_level	PUSL1-KO2_Ψ_level
mt_tRNA_Ala	38	0.11828	0	0
mt_tRNA_Ala	39	0.34117	0	0
mt_tRNA_Arg	39	0.86065	0	0
mt_tRNA_Asn	40	0.17754	0	0
mt_tRNA_Cys	39	0.95277	0.00395	0.0011
mt_tRNA_Gln	39	0.31269	0	0
mt_tRNA_Glu	40	0.89671	0.00016	0
mt_tRNA_Gly	39	0.93864	0	0
mt_tRNA_Gly	40	0.9071	0	0
mt_tRNA_His	39	1	0	0
mt_tRNA_Leu_UUR	40	0.1357	0.00208	0.0002
mt_tRNA_Phe	39	0.2041	0	0
mt_tRNA_Pro	38	0.11844	0.00535	0.00476
mt_tRNA_Tyr	39	0.53242	0	0
mt_tRNA_Val	39	0.71265	0	0
mt_tRNA_Val	40	0.05953	0.00123	0.00114
