# Supplementary material for: A comprehensive tRNA pseudouridine map uncovers targets dependent on human stand-alone pseudouridine synthases
Source: Nat Cell Biol. 2025 Oct 24;27(12):2186–97. doi: 10.1038/s41556-025-01803-w (PMC12716993; doi:10.1038/s41556-025-01803-w)
Supplement: Supplementary file 7 — Statistical source data. [file 41556_2025_1803_MOESM7_ESM.xlsx]

## Sheet: Fig4a
name	canonical pos	WT-1_Ψ_level	WT-2_Ψ_level	PUS7-KO1_Ψ_level	PUS7-KO2_Ψ_level
mt_tRNA_Met	50	0.08975	0.09081	0	0
tRNA_Arg_CCG_2	50	0.29402	0.29564	0.0014	0
tRNA_Arg_CCT_2	50	0.18209	0.20199	0.0007	0
tRNA_Arg_CCT_4	50	0.7875	0.78272	0.00246	0
tRNA_Arg_TCT_1	36	0.75617	0.73916	0	0
tRNA_Arg_TCT_2	36	0.74857	0.7321	0	0
tRNA_Arg_TCT_3	36	0.79694	0.74952	0	0
tRNA_Arg_TCT_5	36	0.59786	0.37424	0	0
tRNA_Asp_GTC_1	13	0.95413	0.94027	0	0.00267
tRNA_Asp_GTC_2	13	0.95395	0.93752	0	0.00291
tRNA_Asp_GTC_3	13	0.9463	0.92876	0	0
tRNA_Gln_CTG_1	13	0.94199	0.97815	0	0
tRNA_Gln_CTG_2	13	0.93578	0.97783	0	0
tRNA_Gln_CTG_3	13	0.82757	0.86945	0	0
tRNA_Gln_CTG_4	13	0.95989	0.98183	0	0.00696
tRNA_Gln_CTG_5	13	0.87366	0.92662	0	0
tRNA_Gln_CTG_6	13	0.85652	0.88296	0	0
tRNA_Gln_TTG_1	13	0.95158	0.96564	0	0
tRNA_Gln_TTG_2	13	0.90784	0.97501	0.00341	0
tRNA_Gln_TTG_3	13	0.95669	0.9903	0	0
tRNA_Glu_CTC_1	13	0.92407	0.92751	0	0
tRNA_Glu_CTC_2	13	0.91044	0.91013	0	0
tRNA_Glu_TTC_1	13	0.94353	0.94191	0	0
tRNA_Glu_TTC_14	13	0.85855	0.87039	0	0
tRNA_Glu_TTC_2	13	0.95008	0.94828	0	0
tRNA_Glu_TTC_3	13	0.90546	0.90841	0	0
tRNA_Glu_TTC_4	13	0.92365	0.92778	0	0
tRNA_Gly_CCC_2	13	0.93061	0.93118	0	0
tRNA_Gly_TCC_1	13	0.94986	0.93114	0	0.01192
tRNA_Gly_TCC_2	13	0.95312	0.93487	0.00014	0.02611
tRNA_Gly_TCC_3	13	0.94666	0.92693	0	0.02627
tRNA_His_GTG_1	13	0.96119	0.94066	0	0.00905
tRNA_Leu_AAG_1	20B	0.52718	0.51134	0	0
tRNA_Leu_AAG_2	20B	0.68141	0.66438	0	0
tRNA_Leu_AAG_3	20B	0.54149	0.47586	0	0
tRNA_Leu_CAA_1	20B	0.85505	0.86016	0	0
tRNA_Leu_CAA_2	20B	0.72233	0.64588	0.00164	0
tRNA_Leu_CAA_3	20B	0.5219	0.49981	0	0
tRNA_Leu_CAA_4	20B	0.89347	0.87276	0.00267	0
tRNA_Leu_CAG_1	20B	0.85409	0.81717	0	0
tRNA_Leu_CAG_2	20B	0.85883	0.83795	0	0
tRNA_Leu_TAG_1	20B	0.85775	0.84432	0	0
tRNA_Leu_TAG_2	20B	0.88333	0.90153	0	0.00057
tRNA_Leu_TAG_3	20B	0.93016	0.90758	0	0
tRNA_Pro_AGG_1	13	0.74222	0.7397	0	0
tRNA_Pro_AGG_2	13	0.75921	0.72797	0	0
tRNA_Pro_CGG_1	13	0.84706	0.87604	0	0
tRNA_Pro_CGG_2	13	0.74165	0.76866	0	0
tRNA_Pro_TGG_1	13	0.85671	0.82882	0	0.02146
tRNA_Pro_TGG_2	13	0.86861	0.86772	0	0.00072
tRNA_Pro_TGG_3	13	0.84293	0.87021	0	0.00271
tRNA_Tyr_GTA_1	35	0.74347	0.83906	0	0
tRNA_Tyr_GTA_2	35	0.73608	0.79041	0.00617	0
tRNA_Tyr_GTA_3	35	0.80066	0.76893	0	0
tRNA_Tyr_GTA_4	35	0.71278	0.69998	0	0
tRNA_Tyr_GTA_5	35	0.70398	0.79771	0	0
tRNA_Tyr_GTA_6	35	0.80251	0.74165	0	0
tRNA_Tyr_GTA_8	35	0.65102	0.86451	0.02424	0
tRNA_Val_AAC_1	13	0.85658	0.86043	0	0
tRNA_Val_AAC_2	13	0.92949	0.93397	0	0.00634
tRNA_Val_AAC_3	13	0.80475	0.8689	0	0
tRNA_Val_AAC_4	13	0.66432	0.69217	0	0
tRNA_Val_CAC_1	13	0.8765	0.8927	0	0.00039
tRNA_Val_CAC_14	13	0.91286	0.90683	0.00028	0.00217
tRNA_Val_CAC_2	13	0.92445	0.93122	0	0.00187
tRNA_Val_CAC_3	13	0.94347	0.94324	0	0
tRNA_Val_CAC_4	13	0.82353	0.8365	0	0.00186
tRNA_Val_TAC_1	13	0.96087	0.95507	0	0.0003
tRNA_Val_TAC_2	13	0.93695	0.92708	0	0
tRNA_Val_TAC_3	13	0.87098	0.90817	0	0

## Sheet: Fig4b
name	canonical pos	WT_Ψ_level	PUS7L-KO1_Ψ_level	PUS7L-KO2_Ψ_level
tRNA_Leu_AAG_1	e12	0.66187	0.00758	0.01027
tRNA_Leu_AAG_1	e1	0.57708	0.00378	0.01085
tRNA_Leu_AAG_2	e12	0.85772	0.02349	0.01893
tRNA_Leu_AAG_2	e1	0.82052	0.03337	0.02868
tRNA_Leu_AAG_3	e12	0.71922	0.03952	0.02738
tRNA_Leu_AAG_3	e1	0.6598	0.044	0.03261
tRNA_Leu_CAA_1	e12	0.37786	0.01304	0.00653
tRNA_Leu_CAA_2	e12	0.17457	0.00497	0
tRNA_Leu_CAA_3	e12	0.17529	0.00704	0.00595
tRNA_Leu_CAA_4	e12	0.48921	0.01114	0.0065
tRNA_Leu_CAG_1	e12	0.69255	0.02614	0.01945
tRNA_Leu_CAG_2	e12	0.67519	0.02725	0.02437
tRNA_Leu_TAG_1	e12	0.71683	0.01499	0.0118
tRNA_Leu_TAG_1	e1	0.63748	0.0234	0.02015
tRNA_Leu_TAG_2	e12	0.70005	0.01648	0.01352
tRNA_Leu_TAG_2	e1	0.64023	0.02626	0.01946
tRNA_Leu_TAG_3	e13	0.92271	0.03801	0.03047
tRNA_Leu_TAG_3	e1	0.79033	0.02606	0.02462
tRNA_Ser_GCT_1	e12	0.60007	0.0114	0.01291
tRNA_Ser_GCT_2	e12	0.46883	0.00905	0.00807
tRNA_Ser_GCT_3	e12	0.8457	0.01689	0.01634
tRNA_Ser_GCT_4	e12	0.50804	0.01084	0.00943
tRNA_Ser_GCT_5	e12	0.66742	0.01287	0.01576
tRNA_Ser_GCT_6	e12	0.50497	0.02004	0.00451

## Sheet: Fig4c,d
PUS7 motifs		PUS7 Ψ13 motifs		PUS7 Ψ20B motifs		PUS7 Ψ50 motifs		PUS7L motifs
UGUGG		UAUAG		UCUAA		UGUUG		UCUCU
UGUGG		UAUAG		UCUAA		UGUGG		UCUUC
UGUGG		UAUAG		UCUAA		UGUGG		UCUCU
UCUAG		UGUAA		UCUAA		UGUGG		UCUUC
UCUAG		UGUAA		UCUAA				UCUCU
UCUAG		UGUAA		UCUAA				UCUUC
UCUAG		UGUAA		UCUAA				UCUCC
UCUAG		UGUAA		UCUAA				UCUCC
UAUAG		UGUAA		UCUAA				UCUCC
UAUAG		UGUAA		UCUAA				UCUCC
UAUAG		UGUAA		UCUAA				UCUCC
UGUAA		UGUAA		UCUAA				UCUCC
UGUAA		UCUAG						UCUCU
UGUAA		UCUAG						UCUUC
UGUAA		UCUAG						UCUCU
UGUAA		UCUAG						UCUUC
UGUAA		UCUAG						CAUUU
UGUAA		UCUAG						AUUUC
UGUAA		UCUAG						UGUGC
UGUAA		UGUAG						UGUGC
UCUAG		UAUAG						UGUGC
UCUAG		UAUAG						UGUGC
UCUAG		UAUAG						UGUGC
UCUAG		UAUAG						UGUGC
UCUAG		UCUAG
UCUAG		UCUAG
UCUAG		UCUAG
UGUAG		UCUAG
UAUAG		UCUAG
UAUAG		UCUAG
UAUAG		UCUAG
UAUAG		UGUAG
UCUAA		UGUAG
UCUAA		UGUAG
UCUAA		UGUAG
UCUAA		UGUAG
UCUAA		UGUAG
UCUAA		UGUAG
UCUAA		UGUAG
UCUAA		UGUAG
UCUAA		UGUAG
UCUAA		UGUAG
UCUAA		UGUAG
UCUAA
UCUAG
UCUAG
UCUAG
UCUAG
UCUAG
UCUAG
UCUAG
UGUAG
UGUAG
UGUAG
UGUAG
UGUAG
UGUAG
UGUAG
UGUAG
UGUAG
UGUAG
UGUAG
UGUAG
UGUAG
UGUAG
UGUAG
UGUAG
UGUAG
UGUAG
UGUAG
UGUUG
