# Supplementary material for: A comprehensive tRNA pseudouridine map uncovers targets dependent on human stand-alone pseudouridine synthases
Source: Nat Cell Biol. 2025 Oct 24;27(12):2186–97. doi: 10.1038/s41556-025-01803-w (PMC12716993; doi:10.1038/s41556-025-01803-w)
Supplement: Supplementary file 8 — Statistical source data. [file 41556_2025_1803_MOESM8_ESM.xlsx]

## Sheet: Fig6a
X	coverage for pre-tRNA	coverage for mature tRNA	Ψ_level in pre-tRNA	Ψ_level in mature tRNA
50	1
51	1
52	1
53	1
54	1
55	6
56	18
57	185
58	187
59	190
60	199
61	199	608
62	214	759
63	223	833.5
64	226	847.5
65	234	916.5
66	235	934
67	239	953.5
68	248	1002
69	253	1024
70	271	1096
71	304	1151
72	315	1195
73	349	1263.5
74	375	1290
75	399	1314
76	421	1348
77	459	1393
78	511	1482.5
79	548	1584
80	562	1656.5
81	559	1692
82	553	1727.5
83	579	1775.5
84	577	1766.5
85	595	1758
86	609	1758
87	627	1701.5	0.0922736	0.737997
88	629	1703.5	0	0.537466
89	640	1778.5
90	662	1808.5
91	705	1805.5
92	705	1772.5
93	709	2134.5
94	722	2221
95	722	2341.5
96	712	2209.5	0.938611	0.747665
97	743	3833
98	758
99	791
100	802
101	825
102	838
103	840
104	834
105	834
106	819
107	813
108	805
109	799
110	756	5047
111	752	5243.5
112	755	5473	0.00331416	0.707205
113	757	6597.5
114	748	6837.5
115	756	6989
116	767	7136.5
117	776	7340
118	921	8383
119	1427	10804
120	1459	10928
121	1543	11165.5
122	1580	11194.5
123	1605	11202.5
124	1667	11207
125	1762	11158
126	1781	11063	0.226637	0.579297
127	1778	11026.5	0.914479	0.923905
128	2038	11023.5
129	2066	11005
130	2150	10966
131	2290	10958.5
132	2446	10952
133	2455	10943.5
134	2450	10933
135	2437	10924
136	2428	10909.5
137	2419	10898.5
138	2403	10866
139	2382	10806
140	2370	10731
141	2357	10595.5
142	2358	10518.5
143	2357	10462.5
144	2355	10290.5
145	2349	9804
146	2349
147	2342
148	2342
149	2336
150	2301
151	2258
152	2208
153	2151
154	2081
155	905
156	448
157	206
158	63
159	47
160	44

## Sheet: Fig6b
X	coverage for pre-tRNA	coverage for mature tRNA	Ψ_level in pre-tRNA	Ψ_level in mature tRNA
50	1
51	2
52	2
53	3
54	3
55	3
56	4
57	6
58	47
59	51
60	57
61	61	22.5
62	73	29.5
63	74	30.5
64	78	33.5
65	82	33.5
66	87	33.5
67	88	33.5
68	107	35.5
69	112	35.5
70	139	38
71	170	39.5
72	183	40.5
73	217	40.5
74	250	41
75	278	41
76	296	41.5
77	306	42
78	329	42
79	355	44
80	409	45.5
81	428	48
82	450	62.5
83	467	63
84	496	64
85	503	65
86	518	64
87	524	64.5
88	542	88
89	556	91
90	593	91.5
91	630	94.5	0.0176547	0.374999
92	652	108
93	672	110.5
94	674	108
95	682	122.5	0.922651	0.647246
96	723	422
97	765	454
98	788	628.5
99	814
100	828
101	858
102	874
103	867
104	864
105	887
106	878
107	874
108	865
109	864
110	861
111	854
112	830
113	811
114	805
115	780
116	764
117	743
118	712	641
119	705	657	0.0064259	0.778929
120	687	739
121	672	831
122	655	854
123	622	875
124	602	936
125	582	949.5
126	557	1029.5
127	572	1391
128	559	1422
129	546	1467
130	584	1525.5
131	568	1542.5
132	574	1572
133	568	1573.5
134	550	1581
135	504	1583	0.974095	0.928381
136	530	1583
137	532	1583
138	527	1582.5
139	531	1582.5
140	518	1582.5
141	511	1582
142	497	1580
143	483	1579
144	468	1574.5
145	455	1569
146	438	1556
147	418	1528.5
148	406	1495.5
149	395	1472.5
150	386	1433.5
151	377	1412.5
152	374	1398
153	367	1342
154	359
155	355
156	352
157	337
158	284
159	167
160	81

## Sheet: Fig6c
chr	trna_pos	intron_type	Ψ_level	trna_type
pre-tRNA-Arg-TCT-1-1	54	intronic	0.226637	pre-tRNA
pre-tRNA-Arg-TCT-1-1	55	intronic	0.914479	pre-tRNA
pre-tRNA-Arg-TCT-2-1	54	intronic	0.0618489	pre-tRNA
pre-tRNA-Arg-TCT-2-1	55	intronic	0.88236	pre-tRNA
pre-tRNA-Arg-TCT-3-1	54	intronic	0.00659445	pre-tRNA
pre-tRNA-Arg-TCT-3-1	55	intronic	0.921131	pre-tRNA
pre-tRNA-Arg-TCT-3-2	54	intronic	0.0385201	pre-tRNA
pre-tRNA-Arg-TCT-3-2	55	intronic	0.880244	pre-tRNA
pre-tRNA-Arg-TCT-5-1	55	intronic	0.393708	pre-tRNA
pre-tRNA-Ile-TAT-1-1	55	intronic	0.974095	pre-tRNA
pre-tRNA-Ile-TAT-2-1	55	intronic	0.972491	pre-tRNA
pre-tRNA-Ile-TAT-2-2	55	intronic	0.815436	pre-tRNA
pre-tRNA-Leu-CAA-1-1	55	intronic	0.932766	pre-tRNA
pre-tRNA-Leu-CAA-1-1	20B	intronic	0.753307	pre-tRNA
pre-tRNA-Leu-CAA-1-2	20B	intronic	0.779846	pre-tRNA
pre-tRNA-Leu-CAA-1-2	55	intronic	0.901723	pre-tRNA
pre-tRNA-Leu-CAA-2-1	20B	intronic	0.319458	pre-tRNA
pre-tRNA-Leu-CAA-2-1	55	intronic	0.762269	pre-tRNA
pre-tRNA-Leu-CAA-3-1	20B	intronic	0.707492	pre-tRNA
pre-tRNA-Leu-CAA-4-1	20B	intronic	0.440439	pre-tRNA
pre-tRNA-Leu-CAA-4-1	55	intronic	0.983878	pre-tRNA
pre-tRNA-Tyr-GTA-1-1	55	intronic	0.77406	pre-tRNA
pre-tRNA-Tyr-GTA-2-1	55	intronic	0.889155	pre-tRNA
pre-tRNA-Tyr-GTA-3-1	55	intronic	0.882652	pre-tRNA
pre-tRNA-Tyr-GTA-4-1	55	intronic	1	pre-tRNA
pre-tRNA-Tyr-GTA-5-1	55	intronic	0.899934	pre-tRNA
pre-tRNA-Tyr-GTA-5-2	55	intronic	0.979674	pre-tRNA
pre-tRNA-Tyr-GTA-5-4	55	intronic	1	pre-tRNA
pre-tRNA-Tyr-GTA-5-5	55	intronic	1	pre-tRNA
pre-tRNA-Tyr-GTA-6-1	55	intronic	0.757623	pre-tRNA
pre-tRNA-Tyr-GTA-8-1	55	intronic	0.857969	pre-tRNA
tRNA_Arg_TCT_1	54	intronic	0.579297	mature-tRNA
tRNA_Arg_TCT_1	55	intronic	0.923905	mature-tRNA
tRNA_Arg_TCT_2	54	intronic	0.489566	mature-tRNA
tRNA_Arg_TCT_2	55	intronic	0.938387	mature-tRNA
tRNA_Arg_TCT_3	54	intronic	0.137587	mature-tRNA
tRNA_Arg_TCT_3	55	intronic	0.945018	mature-tRNA
tRNA_Arg_TCT_5	55	intronic	0.469976	mature-tRNA
tRNA_Ile_TAT_1	55	intronic	0.928381	mature-tRNA
tRNA_Ile_TAT_2	55	intronic	0.932893	mature-tRNA
tRNA_Leu_CAA_1	55	intronic	0.98215	mature-tRNA
tRNA_Leu_CAA_1	20B	intronic	0.857603	mature-tRNA
tRNA_Leu_CAA_2	20B	intronic	0.684105	mature-tRNA
tRNA_Leu_CAA_2	55	intronic	0.915575	mature-tRNA
tRNA_Leu_CAA_3	20B	intronic	0.510853	mature-tRNA
tRNA_Leu_CAA_4	20B	intronic	0.883117	mature-tRNA
tRNA_Leu_CAA_4	55	intronic	0.985757	mature-tRNA
tRNA_Tyr_GTA_1	55	intronic	0.770704	mature-tRNA
tRNA_Tyr_GTA_2	55	intronic	0.860232	mature-tRNA
tRNA_Tyr_GTA_3	55	intronic	0.835974	mature-tRNA
tRNA_Tyr_GTA_4	55	intronic	0.883588	mature-tRNA
tRNA_Tyr_GTA_5	55	intronic	0.858321	mature-tRNA
tRNA_Tyr_GTA_6	55	intronic	0.851103	mature-tRNA
tRNA_Tyr_GTA_8	55	intronic	0.768591	mature-tRNA

## Sheet: Fig6d
chr	trna_pos	Ψ_level	trna_type
pre-tRNA-Ala-AGC-1-1	55	0.785523	pre-tRNA
pre-tRNA-Ala-AGC-11-1	55	0.496361	pre-tRNA
pre-tRNA-Ala-AGC-2-1	55	0.874193	pre-tRNA
pre-tRNA-Ala-AGC-2-2	55	0.899938	pre-tRNA
pre-tRNA-Ala-AGC-3-1	55	0.766154	pre-tRNA
pre-tRNA-Ala-AGC-4-1	55	0.67891	pre-tRNA
pre-tRNA-Ala-AGC-6-1	55	0.976037	pre-tRNA
pre-tRNA-Ala-AGC-8-1	55	0.297096	pre-tRNA
pre-tRNA-Ala-AGC-8-2	55	0.835292	pre-tRNA
pre-tRNA-Ala-CGC-1-1	55	0.850294	pre-tRNA
pre-tRNA-Ala-CGC-2-1	55	0.861317	pre-tRNA
pre-tRNA-Ala-CGC-3-1	55	0.948639	pre-tRNA
pre-tRNA-Ala-CGC-4-1	55	0.888925	pre-tRNA
pre-tRNA-Ala-TGC-1-1	55	0.59958	pre-tRNA
pre-tRNA-Ala-TGC-2-1	55	0.924223	pre-tRNA
pre-tRNA-Ala-TGC-3-1	55	0.769908	pre-tRNA
pre-tRNA-Ala-TGC-3-2	55	0.785933	pre-tRNA
pre-tRNA-Ala-TGC-4-1	55	0.881475	pre-tRNA
pre-tRNA-Ala-TGC-5-1	55	0.983249	pre-tRNA
pre-tRNA-Ala-TGC-6-1	55	0.787687	pre-tRNA
pre-tRNA-Arg-ACG-1-1	54	0.0280291	pre-tRNA
pre-tRNA-Arg-ACG-1-1	55	0.846927	pre-tRNA
pre-tRNA-Arg-ACG-1-2	54	0.0278183	pre-tRNA
pre-tRNA-Arg-ACG-1-2	55	0.84483	pre-tRNA
pre-tRNA-Arg-ACG-1-3	54	0.00967021	pre-tRNA
pre-tRNA-Arg-ACG-1-3	55	0.679759	pre-tRNA
pre-tRNA-Arg-ACG-2-1	55	0.874171	pre-tRNA
pre-tRNA-Arg-ACG-2-1	54	0.124028	pre-tRNA
pre-tRNA-Arg-ACG-2-2	54	0	pre-tRNA
pre-tRNA-Arg-ACG-2-2	55	0.743129	pre-tRNA
pre-tRNA-Arg-ACG-2-3	54	0.0196497	pre-tRNA
pre-tRNA-Arg-ACG-2-3	55	0.764009	pre-tRNA
pre-tRNA-Arg-ACG-2-4	54	0.163501	pre-tRNA
pre-tRNA-Arg-ACG-2-4	55	0.82313	pre-tRNA
pre-tRNA-Arg-CCG-1-1	54	0.00943521	pre-tRNA
pre-tRNA-Arg-CCG-1-1	55	0.946709	pre-tRNA
pre-tRNA-Arg-CCG-1-2	54	0.110327	pre-tRNA
pre-tRNA-Arg-CCG-1-2	55	0.928179	pre-tRNA
pre-tRNA-Arg-CCG-1-3	54	0.00673006	pre-tRNA
pre-tRNA-Arg-CCG-1-3	55	0.91181	pre-tRNA
pre-tRNA-Arg-CCG-2-1	55	0.80871	pre-tRNA
pre-tRNA-Arg-CCT-1-1	54	0.0117901	pre-tRNA
pre-tRNA-Arg-CCT-1-1	55	0.816426	pre-tRNA
pre-tRNA-Arg-CCT-1-1	72	0.00124149	pre-tRNA
pre-tRNA-Arg-CCT-2-1	54	0	pre-tRNA
pre-tRNA-Arg-CCT-2-1	55	0.749347	pre-tRNA
pre-tRNA-Arg-CCT-2-1	72	0	pre-tRNA
pre-tRNA-Arg-CCT-3-1	54	0.00232368	pre-tRNA
pre-tRNA-Arg-CCT-3-1	55	0.846224	pre-tRNA
pre-tRNA-Arg-CCT-3-1	72	0	pre-tRNA
pre-tRNA-Arg-CCT-4-1	55	0.959026	pre-tRNA
pre-tRNA-Arg-CCT-4-1	72	0	pre-tRNA
pre-tRNA-Arg-TCG-1-1	54	0.00943521	pre-tRNA
pre-tRNA-Arg-TCG-1-1	55	0.661101	pre-tRNA
pre-tRNA-Arg-TCG-2-1	54	0.0119212	pre-tRNA
pre-tRNA-Arg-TCG-2-1	55	0.403453	pre-tRNA
pre-tRNA-Arg-TCG-2-1	72	0	pre-tRNA
pre-tRNA-Arg-TCG-3-1	55	0.641319	pre-tRNA
pre-tRNA-Arg-TCG-5-1	54	0.00971826	pre-tRNA
pre-tRNA-Arg-TCG-5-1	55	0.791997	pre-tRNA
pre-tRNA-Arg-TCG-5-1	72	0	pre-tRNA
pre-tRNA-Asn-GTT-1-1	55	0.974042	pre-tRNA
pre-tRNA-Asn-GTT-2-1	55	0.702297	pre-tRNA
pre-tRNA-Asn-GTT-2-2	55	0.851279	pre-tRNA
pre-tRNA-Asn-GTT-2-3	55	0.891504	pre-tRNA
pre-tRNA-Asn-GTT-2-4	55	0.889165	pre-tRNA
pre-tRNA-Asn-GTT-2-5	55	0.940252	pre-tRNA
pre-tRNA-Asn-GTT-2-6	55	0.921927	pre-tRNA
pre-tRNA-Asn-GTT-3-1	55	0.82567	pre-tRNA
pre-tRNA-Asn-GTT-4-1	55	1	pre-tRNA
pre-tRNA-Asp-GTC-1-1	55	0.712798	pre-tRNA
pre-tRNA-Asp-GTC-2-1	55	0.783073	pre-tRNA
pre-tRNA-Asp-GTC-2-10	13	0.906704	pre-tRNA
pre-tRNA-Asp-GTC-2-10	55	0.775428	pre-tRNA
pre-tRNA-Asp-GTC-2-11	13	0.63541	pre-tRNA
pre-tRNA-Asp-GTC-2-11	55	0.617055	pre-tRNA
pre-tRNA-Asp-GTC-2-3	55	0.671929	pre-tRNA
pre-tRNA-Asp-GTC-2-6	55	0.840743	pre-tRNA
pre-tRNA-Asp-GTC-2-6	13	0.602893	pre-tRNA
pre-tRNA-Asp-GTC-2-7	13	0.974954	pre-tRNA
pre-tRNA-Asp-GTC-2-7	55	0.934529	pre-tRNA
pre-tRNA-Asp-GTC-2-8	13	0.834074	pre-tRNA
pre-tRNA-Asp-GTC-2-8	55	0.57879	pre-tRNA
pre-tRNA-Asp-GTC-2-9	55	0.831893	pre-tRNA
pre-tRNA-Asp-GTC-2-9	13	0.853128	pre-tRNA
pre-tRNA-Asp-GTC-3-1	13	0.913641	pre-tRNA
pre-tRNA-Asp-GTC-3-1	55	1	pre-tRNA
pre-tRNA-Cys-GCA-14-1	55	0.835296	pre-tRNA
pre-tRNA-Cys-GCA-17-1	55	0.866354	pre-tRNA
pre-tRNA-Cys-GCA-2-1	55	0.453251	pre-tRNA
pre-tRNA-Cys-GCA-2-2	55	0.72792	pre-tRNA
pre-tRNA-Cys-GCA-2-3	55	0.788332	pre-tRNA
pre-tRNA-Cys-GCA-2-4	55	0.724866	pre-tRNA
pre-tRNA-Cys-GCA-4-1	55	0.657746	pre-tRNA
pre-tRNA-Cys-GCA-5-1	55	0.551792	pre-tRNA
pre-tRNA-Cys-GCA-7-1	55	0.611249	pre-tRNA
pre-tRNA-Cys-GCA-8-1	55	0.696964	pre-tRNA
pre-tRNA-Gln-CTG-1-2	13	0.564054	pre-tRNA
pre-tRNA-Gln-CTG-1-2	55	0.627705	pre-tRNA
pre-tRNA-Gln-CTG-1-2	54	0.042974	pre-tRNA
pre-tRNA-Gln-CTG-1-3	54	0.0125306	pre-tRNA
pre-tRNA-Gln-CTG-1-3	55	0.702412	pre-tRNA
pre-tRNA-Gln-CTG-1-4	13	0.720444	pre-tRNA
pre-tRNA-Gln-CTG-1-4	54	0.0375618	pre-tRNA
pre-tRNA-Gln-CTG-1-4	55	0.624114	pre-tRNA
pre-tRNA-Gln-CTG-1-5	13	0.967427	pre-tRNA
pre-tRNA-Gln-CTG-1-5	54	0.107013	pre-tRNA
pre-tRNA-Gln-CTG-1-5	55	0.689024	pre-tRNA
pre-tRNA-Gln-CTG-2-1	54	0.015265	pre-tRNA
pre-tRNA-Gln-CTG-2-1	55	0.760881	pre-tRNA
pre-tRNA-Gln-CTG-5-1	54	0.373408	pre-tRNA
pre-tRNA-Gln-CTG-5-1	55	0.881619	pre-tRNA
pre-tRNA-Gln-CTG-6-1	13	0.124473	pre-tRNA
pre-tRNA-Gln-CTG-6-1	54	0.0150165	pre-tRNA
pre-tRNA-Gln-CTG-6-1	55	0.902203	pre-tRNA
pre-tRNA-Gln-TTG-1-1	13	0.542729	pre-tRNA
pre-tRNA-Gln-TTG-1-1	54	0.51837	pre-tRNA
pre-tRNA-Gln-TTG-1-1	55	0.841826	pre-tRNA
pre-tRNA-Gln-TTG-2-1	55	0.478998	pre-tRNA
pre-tRNA-Gln-TTG-3-2	54	0.0345758	pre-tRNA
pre-tRNA-Gln-TTG-3-2	55	0.676321	pre-tRNA
pre-tRNA-Gln-TTG-3-3	13	0.329754	pre-tRNA
pre-tRNA-Gln-TTG-3-3	54	0.208111	pre-tRNA
pre-tRNA-Gln-TTG-3-3	55	0.563828	pre-tRNA
pre-tRNA-Glu-CTC-1-1	13	1	pre-tRNA
pre-tRNA-Glu-CTC-1-1	55	0.349756	pre-tRNA
pre-tRNA-Glu-CTC-1-2	55	0.853436	pre-tRNA
pre-tRNA-Glu-CTC-1-3	55	0.688533	pre-tRNA
pre-tRNA-Glu-CTC-1-4	55	0.771839	pre-tRNA
pre-tRNA-Glu-CTC-1-5	55	0.57087	pre-tRNA
pre-tRNA-Glu-CTC-1-6	13	0.618717	pre-tRNA
pre-tRNA-Glu-CTC-1-6	55	0.875701	pre-tRNA
pre-tRNA-Glu-CTC-1-7	55	0.693259	pre-tRNA
pre-tRNA-Glu-CTC-1-7	13	0.847796	pre-tRNA
pre-tRNA-Glu-CTC-2-1	13	0.945214	pre-tRNA
pre-tRNA-Glu-CTC-2-1	55	0.764009	pre-tRNA
pre-tRNA-Glu-TTC-1-1	55	0.953961	pre-tRNA
pre-tRNA-Glu-TTC-1-1	13	0.935274	pre-tRNA
pre-tRNA-Glu-TTC-1-2	13	0.933748	pre-tRNA
pre-tRNA-Glu-TTC-1-2	55	0.952452	pre-tRNA
pre-tRNA-Glu-TTC-2-1	13	0.638975	pre-tRNA
pre-tRNA-Glu-TTC-2-1	55	0.854468	pre-tRNA
pre-tRNA-Glu-TTC-2-2	13	0.960831	pre-tRNA
pre-tRNA-Glu-TTC-2-2	55	0.59958	pre-tRNA
pre-tRNA-Glu-TTC-3-1	55	0.91414	pre-tRNA
pre-tRNA-Glu-TTC-4-2	13	0.970722	pre-tRNA
pre-tRNA-Glu-TTC-4-2	55	0.793619	pre-tRNA
pre-tRNA-Gly-CCC-1-2	55	0.819857	pre-tRNA
pre-tRNA-Gly-CCC-2-1	13	0.832543	pre-tRNA
pre-tRNA-Gly-CCC-2-1	55	0.741598	pre-tRNA
pre-tRNA-Gly-CCC-2-2	55	0.786557	pre-tRNA
pre-tRNA-Gly-CCC-2-2	13	0.907605	pre-tRNA
pre-tRNA-Gly-GCC-1-1	55	0.779552	pre-tRNA
pre-tRNA-Gly-GCC-1-2	55	0.710515	pre-tRNA
pre-tRNA-Gly-GCC-1-3	55	0.757388	pre-tRNA
pre-tRNA-Gly-GCC-1-4	55	0.826362	pre-tRNA
pre-tRNA-Gly-GCC-1-5	55	0.75824	pre-tRNA
pre-tRNA-Gly-GCC-2-1	55	0.9296	pre-tRNA
pre-tRNA-Gly-GCC-2-2	55	0.872441	pre-tRNA
pre-tRNA-Gly-GCC-2-3	55	0.935995	pre-tRNA
pre-tRNA-Gly-GCC-2-4	55	0.855784	pre-tRNA
pre-tRNA-Gly-GCC-2-5	55	0.866956	pre-tRNA
pre-tRNA-Gly-GCC-2-6	55	0.885392	pre-tRNA
pre-tRNA-Gly-GCC-3-1	55	0.668723	pre-tRNA
pre-tRNA-Gly-TCC-1-1	13	0.648431	pre-tRNA
pre-tRNA-Gly-TCC-1-1	55	0.943521	pre-tRNA
pre-tRNA-Gly-TCC-2-1	13	0.967297	pre-tRNA
pre-tRNA-Gly-TCC-2-1	55	0.847836	pre-tRNA
pre-tRNA-Gly-TCC-2-3	55	0.928439	pre-tRNA
pre-tRNA-Gly-TCC-2-4	55	1	pre-tRNA
pre-tRNA-Gly-TCC-2-5	55	1	pre-tRNA
pre-tRNA-Gly-TCC-2-6	55	0.929744	pre-tRNA
pre-tRNA-Gly-TCC-2-6	13	1	pre-tRNA
pre-tRNA-Gly-TCC-3-1	13	0.86464	pre-tRNA
pre-tRNA-Gly-TCC-3-1	55	0.938716	pre-tRNA
pre-tRNA-His-GTG-1-1	55	0.478998	pre-tRNA
pre-tRNA-His-GTG-1-1	13	0.876995	pre-tRNA
pre-tRNA-His-GTG-1-3	13	0.456846	pre-tRNA
pre-tRNA-His-GTG-1-3	55	0.523484	pre-tRNA
pre-tRNA-His-GTG-1-4	13	0.661328	pre-tRNA
pre-tRNA-His-GTG-1-4	55	0.406194	pre-tRNA
pre-tRNA-His-GTG-1-5	13	0.690712	pre-tRNA
pre-tRNA-His-GTG-1-5	55	0.389263	pre-tRNA
pre-tRNA-His-GTG-1-6	13	0.933232	pre-tRNA
pre-tRNA-His-GTG-1-6	55	0.499095	pre-tRNA
pre-tRNA-His-GTG-1-7	55	0.552078	pre-tRNA
pre-tRNA-His-GTG-1-7	13	0.907207	pre-tRNA
pre-tRNA-His-GTG-1-8	55	0.459805	pre-tRNA
pre-tRNA-His-GTG-1-8	13	0.860718	pre-tRNA
pre-tRNA-His-GTG-1-9	13	0.790343	pre-tRNA
pre-tRNA-His-GTG-1-9	55	0.549056	pre-tRNA
pre-tRNA-Ile-AAT-2-1	55	0.460447	pre-tRNA
pre-tRNA-Ile-AAT-4-1	55	0.629725	pre-tRNA
pre-tRNA-Ile-AAT-5-1	55	0.679612	pre-tRNA
pre-tRNA-Ile-AAT-5-2	55	0.711229	pre-tRNA
pre-tRNA-Ile-AAT-5-3	55	0.755387	pre-tRNA
pre-tRNA-Ile-AAT-5-4	55	0.949238	pre-tRNA
pre-tRNA-Ile-AAT-5-5	55	0.654389	pre-tRNA
pre-tRNA-Ile-AAT-8-1	55	0.776553	pre-tRNA
pre-tRNA-Leu-AAG-2-1	20B	0.66797	pre-tRNA
pre-tRNA-Leu-AAG-2-1	55	0.941435	pre-tRNA
pre-tRNA-Leu-AAG-2-2	55	0.871479	pre-tRNA
pre-tRNA-Leu-AAG-2-3	20B	0.600782	pre-tRNA
pre-tRNA-Leu-AAG-2-3	55	0.883036	pre-tRNA
pre-tRNA-Leu-AAG-2-4	20B	0.878078	pre-tRNA
pre-tRNA-Leu-AAG-2-4	55	0.957481	pre-tRNA
pre-tRNA-Leu-CAG-1-1	55	0.979189	pre-tRNA
pre-tRNA-Leu-CAG-1-2	55	0.915389	pre-tRNA
pre-tRNA-Leu-CAG-1-3	55	1	pre-tRNA
pre-tRNA-Leu-CAG-1-4	55	0.887927	pre-tRNA
pre-tRNA-Leu-CAG-1-5	55	0.961325	pre-tRNA
pre-tRNA-Leu-CAG-1-6	20B	0.954714	pre-tRNA
pre-tRNA-Leu-CAG-1-6	55	0.81589	pre-tRNA
pre-tRNA-Leu-CAG-1-7	20B	0.929802	pre-tRNA
pre-tRNA-Leu-CAG-1-7	55	0.888269	pre-tRNA
pre-tRNA-Leu-CAG-2-1	20B	0.930943	pre-tRNA
pre-tRNA-Leu-CAG-2-1	55	0.824597	pre-tRNA
pre-tRNA-Leu-CAG-2-2	20B	0.934743	pre-tRNA
pre-tRNA-Leu-CAG-2-2	55	0.845126	pre-tRNA
pre-tRNA-Leu-TAA-1-1	55	0.842078	pre-tRNA
pre-tRNA-Leu-TAA-3-1	55	0.946162	pre-tRNA
pre-tRNA-Leu-TAA-4-1	55	0.660634	pre-tRNA
pre-tRNA-Leu-TAG-1-1	20B	0.639024	pre-tRNA
pre-tRNA-Leu-TAG-1-1	55	0.925995	pre-tRNA
pre-tRNA-Leu-TAG-2-1	55	0.946709	pre-tRNA
pre-tRNA-Leu-TAG-3-1	20B	0.946667	pre-tRNA
pre-tRNA-Leu-TAG-3-1	55	0.926886	pre-tRNA
pre-tRNA-Lys-CTT-1-1	55	0.808824	pre-tRNA
pre-tRNA-Lys-CTT-1-2	55	0.764603	pre-tRNA
pre-tRNA-Lys-CTT-2-1	55	0.920415	pre-tRNA
pre-tRNA-Lys-CTT-2-2	55	0.736604	pre-tRNA
pre-tRNA-Lys-CTT-2-3	55	0.720161	pre-tRNA
pre-tRNA-Lys-CTT-2-4	55	0.850402	pre-tRNA
pre-tRNA-Lys-CTT-2-5	55	0.876101	pre-tRNA
pre-tRNA-Lys-CTT-3-1	55	0.78494	pre-tRNA
pre-tRNA-Lys-CTT-4-1	55	0.928439	pre-tRNA
pre-tRNA-Lys-CTT-5-1	55	0.00743726	pre-tRNA
pre-tRNA-Lys-TTT-1-1	55	0.393679	pre-tRNA
pre-tRNA-Lys-TTT-3-1	55	0.763627	pre-tRNA
pre-tRNA-Lys-TTT-3-2	55	0.732895	pre-tRNA
pre-tRNA-Lys-TTT-3-3	55	0.668319	pre-tRNA
pre-tRNA-Lys-TTT-3-4	55	0.581625	pre-tRNA
pre-tRNA-Lys-TTT-3-5	55	0.538194	pre-tRNA
pre-tRNA-Lys-TTT-4-1	55	0.800858	pre-tRNA
pre-tRNA-Lys-TTT-5-1	55	0.608731	pre-tRNA
pre-tRNA-Lys-TTT-6-1	55	0.591982	pre-tRNA
pre-tRNA-Met-CAT-1-1	55	0.983014	pre-tRNA
pre-tRNA-Met-CAT-3-1	55	0.807636	pre-tRNA
pre-tRNA-Met-CAT-3-2	55	0.900639	pre-tRNA
pre-tRNA-Met-CAT-6-1	55	0.9209	pre-tRNA
pre-tRNA-Phe-GAA-1-1	55	0.437418	pre-tRNA
pre-tRNA-Phe-GAA-1-2	55	0.791617	pre-tRNA
pre-tRNA-Phe-GAA-1-3	55	0.472969	pre-tRNA
pre-tRNA-Phe-GAA-1-4	55	0.629035	pre-tRNA
pre-tRNA-Phe-GAA-1-5	55	0.492892	pre-tRNA
pre-tRNA-Phe-GAA-1-6	55	0.661241	pre-tRNA
pre-tRNA-Phe-GAA-2-1	55	0.555921	pre-tRNA
pre-tRNA-Phe-GAA-3-1	55	0.443621	pre-tRNA
pre-tRNA-Pro-AGG-1-1	54	0.203366	pre-tRNA
pre-tRNA-Pro-AGG-1-1	55	0.834126	pre-tRNA
pre-tRNA-Pro-AGG-2-1	13	0.688407	pre-tRNA
pre-tRNA-Pro-AGG-2-1	54	0.249118	pre-tRNA
pre-tRNA-Pro-AGG-2-1	55	0.926971	pre-tRNA
pre-tRNA-Pro-AGG-2-2	54	0.141764	pre-tRNA
pre-tRNA-Pro-AGG-2-2	55	0.893266	pre-tRNA
pre-tRNA-Pro-AGG-2-3	55	0.901375	pre-tRNA
pre-tRNA-Pro-AGG-2-3	13	0.583872	pre-tRNA
pre-tRNA-Pro-AGG-2-3	54	0.148156	pre-tRNA
pre-tRNA-Pro-AGG-2-4	55	0.962938	pre-tRNA
pre-tRNA-Pro-AGG-2-4	13	0.64969	pre-tRNA
pre-tRNA-Pro-AGG-2-4	54	0.43187	pre-tRNA
pre-tRNA-Pro-AGG-2-5	54	0.0200344	pre-tRNA
pre-tRNA-Pro-AGG-2-5	13	0.618717	pre-tRNA
pre-tRNA-Pro-AGG-2-5	55	0.789653	pre-tRNA
pre-tRNA-Pro-AGG-2-6	54	0.100318	pre-tRNA
pre-tRNA-Pro-AGG-2-6	55	0.833386	pre-tRNA
pre-tRNA-Pro-AGG-2-7	55	0.951406	pre-tRNA
pre-tRNA-Pro-AGG-2-7	54	0.24955	pre-tRNA
pre-tRNA-Pro-AGG-2-8	55	0.85317	pre-tRNA
pre-tRNA-Pro-AGG-2-8	54	0.165401	pre-tRNA
pre-tRNA-Pro-CGG-1-1	13	0.824336	pre-tRNA
pre-tRNA-Pro-CGG-1-1	55	0.883932	pre-tRNA
pre-tRNA-Pro-CGG-1-1	54	0.0320093	pre-tRNA
pre-tRNA-Pro-CGG-1-2	54	0.0758891	pre-tRNA
pre-tRNA-Pro-CGG-1-2	55	0.856997	pre-tRNA
pre-tRNA-Pro-CGG-1-3	13	0.583872	pre-tRNA
pre-tRNA-Pro-CGG-1-3	55	0.870298	pre-tRNA
pre-tRNA-Pro-CGG-1-3	54	0.178991	pre-tRNA
pre-tRNA-Pro-CGG-2-1	13	0.748417	pre-tRNA
pre-tRNA-Pro-CGG-2-1	54	0.00411697	pre-tRNA
pre-tRNA-Pro-CGG-2-1	55	0.844963	pre-tRNA
pre-tRNA-Pro-TGG-1-1	13	0.875034	pre-tRNA
pre-tRNA-Pro-TGG-1-1	54	0.167431	pre-tRNA
pre-tRNA-Pro-TGG-1-1	55	0.878686	pre-tRNA
pre-tRNA-Pro-TGG-2-1	13	0.844512	pre-tRNA
pre-tRNA-Pro-TGG-2-1	54	0.340706	pre-tRNA
pre-tRNA-Pro-TGG-2-1	55	0.932296	pre-tRNA
pre-tRNA-Pro-TGG-3-1	13	0.737448	pre-tRNA
pre-tRNA-Pro-TGG-3-1	54	0.155505	pre-tRNA
pre-tRNA-Pro-TGG-3-1	55	0.855806	pre-tRNA
pre-tRNA-Pro-TGG-3-2	55	0.878524	pre-tRNA
pre-tRNA-Pro-TGG-3-2	54	0.0210398	pre-tRNA
pre-tRNA-Pro-TGG-3-2	13	0.570096	pre-tRNA
pre-tRNA-Pro-TGG-3-3	54	0.268206	pre-tRNA
pre-tRNA-Pro-TGG-3-3	55	0.851705	pre-tRNA
pre-tRNA-Pro-TGG-3-3	13	0.654956	pre-tRNA
pre-tRNA-Pro-TGG-3-4	54	0.226084	pre-tRNA
pre-tRNA-Pro-TGG-3-4	55	0.681776	pre-tRNA
pre-tRNA-Pro-TGG-3-5	55	0.555585	pre-tRNA
pre-tRNA-Pro-TGG-3-5	54	0.0850102	pre-tRNA
pre-tRNA-Ser-AGA-2-1	55	0.594977	pre-tRNA
pre-tRNA-Ser-AGA-2-2	55	0.854141	pre-tRNA
pre-tRNA-Ser-AGA-2-3	55	0.887331	pre-tRNA
pre-tRNA-Ser-AGA-2-4	55	0.616805	pre-tRNA
pre-tRNA-Ser-AGA-2-5	55	0.837089	pre-tRNA
pre-tRNA-Ser-AGA-2-6	55	0.955394	pre-tRNA
pre-tRNA-Ser-AGA-4-1	55	0.988121	pre-tRNA
pre-tRNA-Ser-CGA-1-1	55	0.953461	pre-tRNA
pre-tRNA-Ser-CGA-3-1	55	0.865251	pre-tRNA
pre-tRNA-Ser-CGA-4-1	55	0.764009	pre-tRNA
pre-tRNA-Ser-GCT-1-1	55	0.82567	pre-tRNA
pre-tRNA-Ser-GCT-2-1	55	0.807362	pre-tRNA
pre-tRNA-Ser-GCT-3-1	55	0.923966	pre-tRNA
pre-tRNA-Ser-GCT-4-1	55	0.804825	pre-tRNA
pre-tRNA-Ser-GCT-4-2	55	0.774412	pre-tRNA
pre-tRNA-Ser-GCT-4-3	55	0.705975	pre-tRNA
pre-tRNA-Ser-GCT-5-1	55	0.904789	pre-tRNA
pre-tRNA-Ser-TGA-1-1	55	0.64212	pre-tRNA
pre-tRNA-Ser-TGA-3-1	55	0.850018	pre-tRNA
pre-tRNA-Ser-TGA-4-1	55	0.855989	pre-tRNA
pre-tRNA-Thr-AGT-1-1	55	0.825959	pre-tRNA
pre-tRNA-Thr-AGT-1-2	55	0.3343	pre-tRNA
pre-tRNA-Thr-AGT-1-3	55	0.44811	pre-tRNA
pre-tRNA-Thr-AGT-2-1	55	0.657393	pre-tRNA
pre-tRNA-Thr-AGT-2-2	55	0.566085	pre-tRNA
pre-tRNA-Thr-AGT-3-1	55	0.177544	pre-tRNA
pre-tRNA-Thr-AGT-4-1	55	0.556515	pre-tRNA
pre-tRNA-Thr-AGT-5-1	55	0.709199	pre-tRNA
pre-tRNA-Thr-AGT-6-1	55	0.59958	pre-tRNA
pre-tRNA-Thr-CGT-1-1	55	0.506824	pre-tRNA
pre-tRNA-Thr-CGT-2-1	55	0.476092	pre-tRNA
pre-tRNA-Thr-CGT-3-1	55	0.588483	pre-tRNA
pre-tRNA-Thr-CGT-4-1	55	0.523946	pre-tRNA
pre-tRNA-Thr-TGT-1-1	55	0.515172	pre-tRNA
pre-tRNA-Thr-TGT-2-1	55	0.663807	pre-tRNA
pre-tRNA-Thr-TGT-3-1	55	0.64304	pre-tRNA
pre-tRNA-Thr-TGT-4-1	55	0.47083	pre-tRNA
pre-tRNA-Thr-TGT-5-1	55	0.294178	pre-tRNA
pre-tRNA-Thr-TGT-6-1	54	0	pre-tRNA
pre-tRNA-Thr-TGT-6-1	55	0.336951	pre-tRNA
pre-tRNA-Trp-CCA-1-1	54	0.219514	pre-tRNA
pre-tRNA-Trp-CCA-1-1	55	0.583772	pre-tRNA
pre-tRNA-Trp-CCA-2-1	54	0.183823	pre-tRNA
pre-tRNA-Trp-CCA-2-1	55	0.471637	pre-tRNA
pre-tRNA-Trp-CCA-3-2	54	0.489655	pre-tRNA
pre-tRNA-Trp-CCA-3-2	55	0.835117	pre-tRNA
pre-tRNA-Trp-CCA-3-3	54	0.364921	pre-tRNA
pre-tRNA-Trp-CCA-3-3	55	0.757133	pre-tRNA
pre-tRNA-Trp-CCA-4-1	54	0.0503604	pre-tRNA
pre-tRNA-Trp-CCA-4-1	55	0.776041	pre-tRNA
pre-tRNA-Val-AAC-1-1	13	1	pre-tRNA
pre-tRNA-Val-AAC-1-1	55	0.175796	pre-tRNA
pre-tRNA-Val-AAC-1-3	55	0.820156	pre-tRNA
pre-tRNA-Val-AAC-1-4	13	1	pre-tRNA
pre-tRNA-Val-AAC-1-4	55	0.456314	pre-tRNA
pre-tRNA-Val-AAC-1-5	13	0.916245	pre-tRNA
pre-tRNA-Val-AAC-1-5	55	0.486161	pre-tRNA
pre-tRNA-Val-AAC-2-1	13	0.973915	pre-tRNA
pre-tRNA-Val-AAC-2-1	55	0.547292	pre-tRNA
pre-tRNA-Val-AAC-3-1	13	0.959479	pre-tRNA
pre-tRNA-Val-AAC-4-1	13	0.963285	pre-tRNA
pre-tRNA-Val-CAC-1-1	13	0.945096	pre-tRNA
pre-tRNA-Val-CAC-1-1	55	0.319018	pre-tRNA
pre-tRNA-Val-CAC-1-4	55	0.668265	pre-tRNA
pre-tRNA-Val-CAC-1-5	13	1	pre-tRNA
pre-tRNA-Val-CAC-1-5	55	0.165485	pre-tRNA
pre-tRNA-Val-CAC-1-6	13	1	pre-tRNA
pre-tRNA-Val-CAC-1-6	55	0.639773	pre-tRNA
pre-tRNA-Val-CAC-2-1	13	0.948294	pre-tRNA
pre-tRNA-Val-CAC-2-1	55	0.45603	pre-tRNA
pre-tRNA-Val-CAC-3-1	13	1	pre-tRNA
pre-tRNA-Val-CAC-3-1	55	0.954993	pre-tRNA
pre-tRNA-Val-CAC-4-1	13	0.99594	pre-tRNA
pre-tRNA-Val-CAC-4-1	55	0.959106	pre-tRNA
pre-tRNA-Val-TAC-1-1	13	0.737225	pre-tRNA
pre-tRNA-Val-TAC-1-1	55	0.603105	pre-tRNA
pre-tRNA-Val-TAC-1-2	13	1	pre-tRNA
pre-tRNA-Val-TAC-1-2	55	0.422253	pre-tRNA
pre-tRNA-Val-TAC-2-1	13	0.978275	pre-tRNA
pre-tRNA-Val-TAC-2-1	55	0.822573	pre-tRNA
pre-tRNA-Val-TAC-3-1	55	0.597788	pre-tRNA
tRNA_Ala_AGC_1	55	0.928484	mature-tRNA
tRNA_Ala_AGC_11	55	0.875219	mature-tRNA
tRNA_Ala_AGC_2	55	0.938139	mature-tRNA
tRNA_Ala_AGC_3	55	0.871275	mature-tRNA
tRNA_Ala_AGC_4	55	0.945821	mature-tRNA
tRNA_Ala_AGC_6	55	0.931526	mature-tRNA
tRNA_Ala_AGC_8	55	0.740851	mature-tRNA
tRNA_Ala_CGC_1	55	0.905908	mature-tRNA
tRNA_Ala_CGC_2	55	0.8631	mature-tRNA
tRNA_Ala_CGC_3	55	0.925924	mature-tRNA
tRNA_Ala_CGC_4	55	0.943495	mature-tRNA
tRNA_Ala_TGC_1	55	0.939819	mature-tRNA
tRNA_Ala_TGC_2	55	0.874856	mature-tRNA
tRNA_Ala_TGC_3	55	0.859009	mature-tRNA
tRNA_Ala_TGC_4	55	0.93732	mature-tRNA
tRNA_Ala_TGC_5	55	0.976853	mature-tRNA
tRNA_Ala_TGC_6	55	0.921418	mature-tRNA
tRNA_Arg_ACG_1	54	0.679909	mature-tRNA
tRNA_Arg_ACG_1	55	0.954071	mature-tRNA
tRNA_Arg_ACG_2	55	0.85596	mature-tRNA
tRNA_Arg_ACG_2	54	0.517455	mature-tRNA
tRNA_Arg_CCG_1	54	0.120274	mature-tRNA
tRNA_Arg_CCG_1	55	0.940632	mature-tRNA
tRNA_Arg_CCG_2	55	0.982432	mature-tRNA
tRNA_Arg_CCT_1	54	0.118352	mature-tRNA
tRNA_Arg_CCT_1	55	0.950745	mature-tRNA
tRNA_Arg_CCT_1	72	0.847241	mature-tRNA
tRNA_Arg_CCT_2	54	0.219348	mature-tRNA
tRNA_Arg_CCT_2	55	0.933073	mature-tRNA
tRNA_Arg_CCT_2	72	0.815134	mature-tRNA
tRNA_Arg_CCT_3	54	0.200466	mature-tRNA
tRNA_Arg_CCT_3	55	0.960868	mature-tRNA
tRNA_Arg_CCT_3	72	0.858292	mature-tRNA
tRNA_Arg_CCT_4	55	0.971959	mature-tRNA
tRNA_Arg_CCT_4	72	0.814897	mature-tRNA
tRNA_Arg_TCG_1	54	0.680285	mature-tRNA
tRNA_Arg_TCG_1	55	0.945951	mature-tRNA
tRNA_Arg_TCG_2	54	0.536167	mature-tRNA
tRNA_Arg_TCG_2	55	0.93438	mature-tRNA
tRNA_Arg_TCG_2	72	0.937551	mature-tRNA
tRNA_Arg_TCG_3	55	0.913424	mature-tRNA
tRNA_Arg_TCG_5	54	0.345109	mature-tRNA
tRNA_Arg_TCG_5	55	0.868849	mature-tRNA
tRNA_Arg_TCG_5	72	0.330176	mature-tRNA
tRNA_Asn_GTT_1	55	0.920572	mature-tRNA
tRNA_Asn_GTT_2	55	0.929607	mature-tRNA
tRNA_Asn_GTT_3	55	0.923789	mature-tRNA
tRNA_Asn_GTT_4	55	0.875196	mature-tRNA
tRNA_Asp_GTC_1	55	0.950123	mature-tRNA
tRNA_Asp_GTC_2	55	0.991743	mature-tRNA
tRNA_Asp_GTC_2	13	0.94573	mature-tRNA
tRNA_Asp_GTC_3	13	0.937534	mature-tRNA
tRNA_Asp_GTC_3	55	0.939859	mature-tRNA
tRNA_Cys_GCA_14	55	0.748457	mature-tRNA
tRNA_Cys_GCA_17	55	0.872299	mature-tRNA
tRNA_Cys_GCA_2	55	0.818039	mature-tRNA
tRNA_Cys_GCA_4	55	0.933071	mature-tRNA
tRNA_Cys_GCA_5	55	0.785727	mature-tRNA
tRNA_Cys_GCA_7	55	0.81195	mature-tRNA
tRNA_Cys_GCA_8	55	0.787457	mature-tRNA
tRNA_Gln_CTG_1	13	0.960031	mature-tRNA
tRNA_Gln_CTG_1	55	0.979042	mature-tRNA
tRNA_Gln_CTG_1	54	0.332057	mature-tRNA
tRNA_Gln_CTG_2	54	0.145152	mature-tRNA
tRNA_Gln_CTG_2	55	0.960009	mature-tRNA
tRNA_Gln_CTG_5	54	0.335796	mature-tRNA
tRNA_Gln_CTG_5	55	0.866448	mature-tRNA
tRNA_Gln_CTG_6	13	0.869742	mature-tRNA
tRNA_Gln_CTG_6	54	0.218924	mature-tRNA
tRNA_Gln_CTG_6	55	0.933132	mature-tRNA
tRNA_Gln_TTG_1	13	0.95861	mature-tRNA
tRNA_Gln_TTG_1	54	0.462792	mature-tRNA
tRNA_Gln_TTG_1	55	0.905542	mature-tRNA
tRNA_Gln_TTG_2	55	0.94403	mature-tRNA
tRNA_Gln_TTG_3	54	0.386875	mature-tRNA
tRNA_Gln_TTG_3	55	0.910819	mature-tRNA
tRNA_Gln_TTG_3	13	0.973491	mature-tRNA
tRNA_Glu_CTC_1	13	0.925788	mature-tRNA
tRNA_Glu_CTC_1	55	0.896503	mature-tRNA
tRNA_Glu_CTC_2	13	0.910283	mature-tRNA
tRNA_Glu_CTC_2	55	0.856844	mature-tRNA
tRNA_Glu_TTC_1	55	0.976217	mature-tRNA
tRNA_Glu_TTC_1	13	0.942719	mature-tRNA
tRNA_Glu_TTC_2	13	0.94918	mature-tRNA
tRNA_Glu_TTC_2	55	0.899402	mature-tRNA
tRNA_Glu_TTC_3	55	0.924544	mature-tRNA
tRNA_Glu_TTC_4	13	0.925653	mature-tRNA
tRNA_Glu_TTC_4	55	0.885418	mature-tRNA
tRNA_Gly_CCC_1	55	0.958988	mature-tRNA
tRNA_Gly_CCC_2	13	0.930893	mature-tRNA
tRNA_Gly_CCC_2	55	0.944511	mature-tRNA
tRNA_Gly_GCC_1	55	0.984441	mature-tRNA
tRNA_Gly_GCC_2	55	0.983708	mature-tRNA
tRNA_Gly_GCC_3	55	0.594298	mature-tRNA
tRNA_Gly_TCC_1	13	0.9405	mature-tRNA
tRNA_Gly_TCC_1	55	0.991228	mature-tRNA
tRNA_Gly_TCC_2	13	0.943867	mature-tRNA
tRNA_Gly_TCC_2	55	0.9957	mature-tRNA
tRNA_Gly_TCC_3	13	0.936677	mature-tRNA
tRNA_Gly_TCC_3	55	0.99069	mature-tRNA
tRNA_His_GTG_1	55	0.9586	mature-tRNA
tRNA_His_GTG_1	13	0.950922	mature-tRNA
tRNA_Ile_AAT_2	55	0.85271	mature-tRNA
tRNA_Ile_AAT_4	55	0.876105	mature-tRNA
tRNA_Ile_AAT_5	55	0.851258	mature-tRNA
tRNA_Ile_AAT_8	55	0.899066	mature-tRNA
tRNA_Leu_AAG_2	20B	0.672893	mature-tRNA
tRNA_Leu_AAG_2	55	1	mature-tRNA
tRNA_Leu_CAG_1	55	0.939606	mature-tRNA
tRNA_Leu_CAG_1	20B	0.835555	mature-tRNA
tRNA_Leu_CAG_2	20B	0.848386	mature-tRNA
tRNA_Leu_CAG_2	55	0.967072	mature-tRNA
tRNA_Leu_TAA_1	55	0.99317	mature-tRNA
tRNA_Leu_TAA_3	55	0.981002	mature-tRNA
tRNA_Leu_TAA_4	55	0.83956	mature-tRNA
tRNA_Leu_TAG_1	20B	0.851033	mature-tRNA
tRNA_Leu_TAG_1	55	0.915714	mature-tRNA
tRNA_Leu_TAG_2	55	0.979363	mature-tRNA
tRNA_Leu_TAG_3	20B	0.918787	mature-tRNA
tRNA_Leu_TAG_3	55	0.982859	mature-tRNA
tRNA_Lys_CTT_1	55	0.937451	mature-tRNA
tRNA_Lys_CTT_2	55	0.928052	mature-tRNA
tRNA_Lys_CTT_3	55	0.780732	mature-tRNA
tRNA_Lys_CTT_4	55	0.828093	mature-tRNA
tRNA_Lys_CTT_5	55	0.555106	mature-tRNA
tRNA_Lys_TTT_1	55	0.768661	mature-tRNA
tRNA_Lys_TTT_3	55	0.811714	mature-tRNA
tRNA_Lys_TTT_4	55	0.657205	mature-tRNA
tRNA_Lys_TTT_5	55	0.727561	mature-tRNA
tRNA_Lys_TTT_6	55	0.749542	mature-tRNA
tRNA_Met_CAT_1	55	0.96755	mature-tRNA
tRNA_Met_CAT_3	55	0.963519	mature-tRNA
tRNA_Met_CAT_6	55	0.949465	mature-tRNA
tRNA_Phe_GAA_1	55	0.926682	mature-tRNA
tRNA_Phe_GAA_2	55	0.857018	mature-tRNA
tRNA_Phe_GAA_3	55	0.873764	mature-tRNA
tRNA_Pro_AGG_1	54	0.279288	mature-tRNA
tRNA_Pro_AGG_1	55	0.798536	mature-tRNA
tRNA_Pro_AGG_2	13	0.743384	mature-tRNA
tRNA_Pro_AGG_2	54	0.334381	mature-tRNA
tRNA_Pro_AGG_2	55	0.837153	mature-tRNA
tRNA_Pro_CGG_1	13	0.861499	mature-tRNA
tRNA_Pro_CGG_1	55	0.892193	mature-tRNA
tRNA_Pro_CGG_1	54	0.404709	mature-tRNA
tRNA_Pro_CGG_2	13	0.755154	mature-tRNA
tRNA_Pro_CGG_2	54	0.268289	mature-tRNA
tRNA_Pro_CGG_2	55	0.816369	mature-tRNA
tRNA_Pro_TGG_1	13	0.842761	mature-tRNA
tRNA_Pro_TGG_1	54	0.31159	mature-tRNA
tRNA_Pro_TGG_1	55	0.843715	mature-tRNA
tRNA_Pro_TGG_2	13	0.868163	mature-tRNA
tRNA_Pro_TGG_2	54	0.536556	mature-tRNA
tRNA_Pro_TGG_2	55	0.890794	mature-tRNA
tRNA_Pro_TGG_3	13	0.856572	mature-tRNA
tRNA_Pro_TGG_3	54	0.37093	mature-tRNA
tRNA_Pro_TGG_3	55	0.852699	mature-tRNA
tRNA_Ser_AGA_2	55	0.876114	mature-tRNA
tRNA_Ser_AGA_4	55	0.99118	mature-tRNA
tRNA_Ser_CGA_1	55	1	mature-tRNA
tRNA_Ser_CGA_3	55	0.921721	mature-tRNA
tRNA_Ser_CGA_4	55	1	mature-tRNA
tRNA_Ser_GCT_1	55	0.944594	mature-tRNA
tRNA_Ser_GCT_2	55	0.995139	mature-tRNA
tRNA_Ser_GCT_3	55	0.993332	mature-tRNA
tRNA_Ser_GCT_4	55	0.856673	mature-tRNA
tRNA_Ser_GCT_5	55	0.96165	mature-tRNA
tRNA_Ser_TGA_1	55	0.988228	mature-tRNA
tRNA_Ser_TGA_3	55	0.916368	mature-tRNA
tRNA_Ser_TGA_4	55	0.992959	mature-tRNA
tRNA_Thr_AGT_1	55	0.600245	mature-tRNA
tRNA_Thr_AGT_2	55	0.646322	mature-tRNA
tRNA_Thr_AGT_3	55	0.878089	mature-tRNA
tRNA_Thr_AGT_4	55	0.831456	mature-tRNA
tRNA_Thr_AGT_5	55	0.612587	mature-tRNA
tRNA_Thr_AGT_6	55	0.662304	mature-tRNA
tRNA_Thr_CGT_1	55	0.917942	mature-tRNA
tRNA_Thr_CGT_2	55	0.855765	mature-tRNA
tRNA_Thr_CGT_3	55	0.682799	mature-tRNA
tRNA_Thr_CGT_4	55	0.817084	mature-tRNA
tRNA_Thr_TGT_1	55	0.762696	mature-tRNA
tRNA_Thr_TGT_2	55	0.894779	mature-tRNA
tRNA_Thr_TGT_3	55	0.942192	mature-tRNA
tRNA_Thr_TGT_4	55	0.790847	mature-tRNA
tRNA_Thr_TGT_5	55	0.807883	mature-tRNA
tRNA_Thr_TGT_6	54	0.10845	mature-tRNA
tRNA_Thr_TGT_6	55	0.855733	mature-tRNA
tRNA_Trp_CCA_1	54	0.60286	mature-tRNA
tRNA_Trp_CCA_1	55	0.737507	mature-tRNA
tRNA_Trp_CCA_2	54	0.643031	mature-tRNA
tRNA_Trp_CCA_2	55	0.816845	mature-tRNA
tRNA_Trp_CCA_3	54	0.623681	mature-tRNA
tRNA_Trp_CCA_3	55	0.767091	mature-tRNA
tRNA_Trp_CCA_4	54	0.282565	mature-tRNA
tRNA_Trp_CCA_4	55	0.963624	mature-tRNA
tRNA_Val_AAC_1	13	0.858504	mature-tRNA
tRNA_Val_AAC_1	55	0.922378	mature-tRNA
tRNA_Val_AAC_2	13	0.931643	mature-tRNA
tRNA_Val_AAC_2	55	0.943987	mature-tRNA
tRNA_Val_AAC_3	13	0.836825	mature-tRNA
tRNA_Val_AAC_4	13	0.678245	mature-tRNA
tRNA_Val_CAC_1	13	0.884602	mature-tRNA
tRNA_Val_CAC_1	55	0.999115	mature-tRNA
tRNA_Val_CAC_2	13	0.927835	mature-tRNA
tRNA_Val_CAC_2	55	0.984013	mature-tRNA
tRNA_Val_CAC_3	13	0.943351	mature-tRNA
tRNA_Val_CAC_3	55	0.979829	mature-tRNA
tRNA_Val_CAC_4	13	0.830016	mature-tRNA
tRNA_Val_CAC_4	55	0.986234	mature-tRNA
tRNA_Val_TAC_1	13	0.957969	mature-tRNA
tRNA_Val_TAC_1	55	0.920997	mature-tRNA
tRNA_Val_TAC_2	13	0.932017	mature-tRNA
tRNA_Val_TAC_2	55	0.917913	mature-tRNA
tRNA_Val_TAC_3	55	0.867927	mature-tRNA
