# Supplementary material for: A comprehensive tRNA pseudouridine map uncovers targets dependent on human stand-alone pseudouridine synthases
Source: Nat Cell Biol. 2025 Oct 24;27(12):2186–97. doi: 10.1038/s41556-025-01803-w (PMC12716993; doi:10.1038/s41556-025-01803-w)
Supplement: Supplementary file 13 — Statistical source data. [file 41556_2025_1803_MOESM13_ESM.xlsx]

## Sheet: ED Fig 6d
name	canonical pos	WT_Ψ_level	RPUSD1-KO1_Ψ_level	construct_empty_Ψ_level	construct_RPUSD1-WT_Ψ_level	construct_RPUSD1-D67A_Ψ_level
tRNA_Arg_CCT_1	72	0.9181	0.00461	0.0555	0.41384	0.01577
tRNA_Arg_CCT_2	72	0.8606	0.00093	0.02556	0.36498	0.01148
tRNA_Arg_CCT_3	72	0.90577	0.00042	0.03048	0.47055	0.01554
tRNA_Arg_CCT_4	72	0.77591	0.00107	0.01455	0.30092	0.00882
tRNA_Arg_TCG_2	72	0.91463	0.00147	0.06518	0.68507	0.0149
tRNA_Arg_TCG_4	72	0.91786	0.00987	0.0449	0.67089	0.04043
tRNA_Arg_TCG_5	72	0.36424	0	0	0.09759	0
tRNA_Ile_AAT_2	30	0.1435	0	0.01819	0	0
tRNA_Ile_AAT_6	30	0.37835	0	0.00294	0.0834	0
tRNA_Ile_AAT_8	30	0.54222	0	0	0.14643	0.0025
tRNA_Ile_TAT_1	30	0.44691	0	0.02804	0.21224	0.01934
tRNA_Ile_TAT_2	30	0.59588	0.00252	0.01675	0.16834	0.00738
tRNA_Ile_TAT_3	30	0.45813	0.00729	0.0147	0.11287	0.00899
