# Supplementary material for: A comprehensive tRNA pseudouridine map uncovers targets dependent on human stand-alone pseudouridine synthases
Source: Nat Cell Biol. 2025 Oct 24;27(12):2186–97. doi: 10.1038/s41556-025-01803-w (PMC12716993; doi:10.1038/s41556-025-01803-w)
Supplement: Supplementary file 14 — Statistical source data. [file 41556_2025_1803_MOESM14_ESM.xlsx]

## Sheet: ED Fig 7a
chr	trna_pos	pus10_wt_level	pus10_ko_mean	trub1_wt_mean	trub1_ko_mean	pus10_type	trub1_type
tRNA_Val_AAC_1	55	0.871792	0.0821489	0.922378	0.925319	PUS10-depedent	TRUB1-indepedent
tRNA_Val_AAC_2	55	0.873612	0.0852909	0.944015	0.945636	PUS10-depedent	TRUB1-indepedent
tRNA_Val_AAC_4	55	0.26918	0.00686357	0.386536	0.351115	PUS10-depedent	TRUB1-indepedent
tRNA_Val_CAC_1	55	0.949895	0.119329	0.997779	0.992474	PUS10-depedent	TRUB1-indepedent
tRNA_Val_CAC_14	55	0.672483	0.0652489	0.463032	0.576741	PUS10-depedent	TRUB1-indepedent
tRNA_Val_CAC_2	55	0.947573	0.187675	0.984013	0.984055	PUS10-depedent	TRUB1-indepedent
tRNA_Val_CAC_3	55	0.948162	0.861186	0.979829	0.859549	PUS10-indepedent	TRUB1-indepedent
tRNA_Val_CAC_4	55	0.831712	0.0760526	0.986234	0.978787	PUS10-depedent	TRUB1-indepedent
tRNA_Val_CAC_6	55	0.475668	0.111677	0.684914	0.522422	PUS10-depedent	TRUB1-indepedent
tRNA_Val_TAC_1	55	0.885089	0.853916	0.920997	0.509924	PUS10-indepedent	TRUB1-depedent
tRNA_Val_TAC_2	55	0.884005	0.826533	0.917913	0.527564	PUS10-indepedent	TRUB1-depedent
tRNA_Val_TAC_3	55	0.919417	0.920178	0.867927	0.595638	PUS10-indepedent	TRUB1-depedent

## Sheet: ED Fig 7d
chr	end	trna_pos	PUS10 KO-WT	TRUB1 KO-WT	type
tRNA_Ala_AGC_1	54	55	-0.0251285	-0.29468	without Ψ54			with 54	p-value = 4.186e-12
tRNA_Ala_AGC_11	55	55	-0.648109	-0.0371954	without Ψ54			Ψ55 on tRNA with Ψ54	p-value = 0.9955
tRNA_Ala_AGC_2	54	55	0.0131997	-0.187231	without Ψ54			Ψ55 on tRNA without Ψ54	p-value = 5.378e-06
tRNA_Ala_AGC_3	54	55	0.0788147	-0.134798	without Ψ54
tRNA_Ala_AGC_4	54	55	-0.00588074	-0.0139585	without Ψ54
tRNA_Ala_AGC_6	54	55	-0.000315993	-0.00943318	without Ψ54
tRNA_Ala_AGC_8	55	55	-0.442504	0.00427074	without Ψ54
tRNA_Ala_CGC_1	54	55	-0.0117353	-0.315602	without Ψ54
tRNA_Ala_CGC_2	54	55	-0.00207977	-0.231778	without Ψ54
tRNA_Ala_CGC_3	54	55	0.00525941	-0.0331647	without Ψ54
tRNA_Ala_CGC_4	54	55	-0.0417006	0.0226008	without Ψ54
tRNA_Ala_TGC_1	54	55	-0.0101531	-0.314106	without Ψ54
tRNA_Ala_TGC_2	54	55	-0.00348869	-0.367084	without Ψ54
tRNA_Ala_TGC_3	54	55	-0.0218206	-0.234233	without Ψ54
tRNA_Ala_TGC_4	54	55	0.0147093	-0.0437961	without Ψ54
tRNA_Ala_TGC_5	54	55	-0.00883448	-0.0697622	without Ψ54
tRNA_Ala_TGC_6	54	55	0.0349036	-0.111074	without Ψ54
tRNA_Arg_ACG_1	54	54	-0.462588	-0.0381964	Ψ54
tRNA_Arg_ACG_1	55	55	7.22494e-05	-0.0445863	with Ψ54
tRNA_Arg_ACG_2	54	54	-0.418126	-0.117266	Ψ54
tRNA_Arg_ACG_2	55	55	0.00390397	-0.346285	with Ψ54
tRNA_Arg_CCG_1	55	55	-0.031553	-0.065965	without Ψ54
tRNA_Arg_CCG_2	55	55	-0.116665	-0.00145183	without Ψ54
tRNA_Arg_CCT_1	55	55	-0.0252084	-0.0709722	without Ψ54
tRNA_Arg_CCT_2	54	54	-0.168182	-0.0198609	Ψ54
tRNA_Arg_CCT_2	55	55	-0.0668745	-0.0696938	with Ψ54
tRNA_Arg_CCT_3	54	54	-0.124507	-0.0054239	Ψ54
tRNA_Arg_CCT_3	55	55	-0.0260892	-0.113851	with Ψ54
tRNA_Arg_CCT_4	55	55	-0.0165679	-0.0548084	without Ψ54
tRNA_Arg_TCG_1	54	54	-0.521335	0.0117348	Ψ54
tRNA_Arg_TCG_1	55	55	-0.00830691	-0.0348338	with Ψ54
tRNA_Arg_TCG_2	54	54	-0.353837	0.0153835	Ψ54
tRNA_Arg_TCG_2	55	55	-0.0954349	-0.0167608	with Ψ54
tRNA_Arg_TCG_3	55	55	-0.0565102	-0.0387216	without Ψ54
tRNA_Arg_TCG_5	54	54	-0.217657	0.0531827	Ψ54
tRNA_Arg_TCG_5	55	55	-0.102814	-0.0545104	with Ψ54
tRNA_Arg_TCT_1	54	54	-0.373992	0.0209016	Ψ54
tRNA_Arg_TCT_1	55	55	-0.125437	-0.031985	with Ψ54
tRNA_Arg_TCT_2	54	54	-0.266233	-0.0112741	Ψ54
tRNA_Arg_TCT_2	55	55	-0.00436526	-0.0607734	with Ψ54
tRNA_Arg_TCT_3	54	54	-0.118645	0.00609026	Ψ54
tRNA_Arg_TCT_3	55	55	0.0087638	-0.0171044	with Ψ54
tRNA_Asn_GTT_1	56	55	-0.00465482	-0.0912131	without Ψ54
tRNA_Asn_GTT_2	56	55	0.0312306	-0.20705	without Ψ54
tRNA_Asn_GTT_3	56	55	0.00425707	-0.161394	without Ψ54
tRNA_Asn_GTT_4	56	55	0.138533	-0.16447	without Ψ54
tRNA_Asn_GTT_5	56	55	0.0544601	-0.207187	without Ψ54
tRNA_Asn_GTT_7	56	55	0.0683851	-0.215427	without Ψ54
tRNA_Asp_GTC_1	54	55	0.00763901	-0.388091	without Ψ54
tRNA_Asp_GTC_2	54	55	-0.00729037	-0.485932	without Ψ54
tRNA_Asp_GTC_3	54	55	-0.00968522	-0.496594	without Ψ54
tRNA_Cys_GCA_11	54	55	-0.156757	-0.144475	without Ψ54
tRNA_Cys_GCA_14	54	55	-0.111541	-0.179254	without Ψ54
tRNA_Cys_GCA_17	54	55	-0.110046	-0.380982	without Ψ54
tRNA_Cys_GCA_2	54	55	-0.189962	-0.218782	without Ψ54
tRNA_Cys_GCA_4	54	55	-0.296634	-0.043238	without Ψ54
tRNA_Cys_GCA_5	55	55	-0.19766	-0.131615	without Ψ54
tRNA_Cys_GCA_7	55	55	-0.157056	-0.160877	without Ψ54
tRNA_Cys_GCA_8	54	55	-0.193301	-0.101223	without Ψ54
tRNA_Gln_CTG_1	53	54	-0.261706	0.0265117	Ψ54
tRNA_Gln_CTG_1	54	55	-0.0701853	-0.0644219	with Ψ54
tRNA_Gln_CTG_2	54	55	-0.0218073	-0.189151	without Ψ54
tRNA_Gln_CTG_3	54	55	-0.10044	-0.144189	without Ψ54
tRNA_Gln_CTG_4	54	55	-0.0856768	-0.171302	without Ψ54
tRNA_Gln_CTG_5	53	54	-0.202148	-0.0639415	Ψ54
tRNA_Gln_CTG_5	54	55	-0.11193	-0.167932	with Ψ54
tRNA_Gln_CTG_6	53	54	-0.146281	0.00218158	Ψ54
tRNA_Gln_CTG_6	54	55	-0.014443	-0.232884	with Ψ54
tRNA_Gln_TTG_1	53	54	-0.239625	-0.0284509	Ψ54
tRNA_Gln_TTG_1	54	55	-0.0792191	-0.0961846	with Ψ54
tRNA_Gln_TTG_2	54	55	-0.220405	-0.059629	without Ψ54
tRNA_Gln_TTG_3	53	54	-0.219523	0.020509	Ψ54
tRNA_Gln_TTG_3	54	55	-0.0958379	-0.11238	with Ψ54
tRNA_Glu_CTC_1	54	55	0.00077151	-0.486312	without Ψ54
tRNA_Glu_CTC_2	54	55	0.0158651	-0.512004	without Ψ54
tRNA_Glu_TTC_1	54	55	0.000933022	-0.21184	without Ψ54
tRNA_Glu_TTC_2	54	55	0.0121506	-0.826844	without Ψ54
tRNA_Glu_TTC_3	54	55	0.00570383	-0.162489	without Ψ54
tRNA_Glu_TTC_4	54	55	0.0124816	-0.395097	without Ψ54
tRNA_Gly_CCC_1	53	55	-0.0463223	-0.0706731	without Ψ54
tRNA_Gly_CCC_2	53	55	-0.0485618	-0.211939	without Ψ54
tRNA_Gly_GCC_1	53	55	-0.0307396	-0.167862	without Ψ54
tRNA_Gly_GCC_2	53	55	-0.0302525	-0.166111	without Ψ54
tRNA_Gly_GCC_3	53	55	0.1608	-0.317063	without Ψ54
tRNA_Gly_TCC_1	54	55	9.74925e-05	-0.0262708	without Ψ54
tRNA_Gly_TCC_2	54	55	-0.0104519	-0.0273717	without Ψ54
tRNA_Gly_TCC_3	54	55	-0.00229542	-0.00917492	without Ψ54
tRNA_His_GTG_1	55	55	-0.124229	-0.097582	without Ψ54
tRNA_Ile_AAT_1	56	55	-0.0459922	-0.185063	without Ψ54
tRNA_Ile_AAT_2	56	55	-0.0645969	-0.228259	without Ψ54
tRNA_Ile_AAT_3	56	55	-0.0617187	-0.25252	without Ψ54
tRNA_Ile_AAT_4	56	55	-0.142603	-0.244348	without Ψ54
tRNA_Ile_AAT_5	56	55	-0.0432605	-0.178018	without Ψ54
tRNA_Ile_AAT_7	56	55	-0.0409341	-0.177897	without Ψ54
tRNA_Ile_AAT_8	56	55	-0.0333637	-0.194506	without Ψ54
tRNA_Ile_TAT_1	56	55	0.00400718	0.0129742	without Ψ54
tRNA_Ile_TAT_2	56	55	0.0231709	-0.139207	without Ψ54
tRNA_Leu_AAG_1	64	55	-0.0409888	-0.253389	without Ψ54
tRNA_Leu_AAG_2	64	55	-0.0109105	-0.0877517	without Ψ54
tRNA_Leu_AAG_3	64	55	-0.0430737	-0.229712	without Ψ54
tRNA_Leu_CAA_1	65	55	-0.0143409	-0.177463	without Ψ54
tRNA_Leu_CAA_2	66	55	-0.00350933	-0.282591	without Ψ54
tRNA_Leu_CAA_3	66	55	-0.0258911	-0.259236	without Ψ54
tRNA_Leu_CAA_4	66	55	-0.0129243	-0.125102	without Ψ54
tRNA_Leu_CAG_1	65	55	-0.0445226	-0.430655	without Ψ54
tRNA_Leu_CAG_2	65	55	-0.0161559	-0.279854	without Ψ54
tRNA_Leu_TAA_1	65	55	-0.0375535	-0.229761	without Ψ54
tRNA_Leu_TAA_3	65	55	-0.0354922	-0.208385	without Ψ54
tRNA_Leu_TAG_1	64	55	-0.00115809	-0.311674	without Ψ54
tRNA_Leu_TAG_2	64	55	-0.0211315	-0.0904055	without Ψ54
tRNA_Leu_TAG_3	64	55	-0.0175709	-0.180209	without Ψ54
tRNA_Lys_CTT_1	55	55	0.0729705	-0.431457	without Ψ54
tRNA_Lys_CTT_2	55	55	0.019904	-0.382737	without Ψ54
tRNA_Lys_CTT_3	55	55	0.0999514	-0.400507	without Ψ54
tRNA_Lys_CTT_4	55	55	0.0407006	-0.414999	without Ψ54
tRNA_Lys_CTT_5	55	55	0.149702	-0.303465	without Ψ54
tRNA_Lys_TTT_1	55	55	0.00467242	-0.402417	without Ψ54
tRNA_Lys_TTT_2	55	55	0.0343819	-0.490245	without Ψ54
tRNA_Lys_TTT_3	55	55	0.0246053	-0.515048	without Ψ54
tRNA_Lys_TTT_4	55	55	0.0480151	-0.49123	without Ψ54
tRNA_Lys_TTT_5	55	55	0.0776352	-0.454252	without Ψ54
tRNA_Lys_TTT_6	55	55	-0.00396692	-0.525581	without Ψ54
tRNA_Met_CAT_1	55	55	-0.0458767	-0.0318053	without Ψ54
tRNA_Met_CAT_3	55	55	-0.0135533	-0.181875	without Ψ54
tRNA_Met_CAT_4	55	55	-0.0375654	-0.144409	without Ψ54
tRNA_Met_CAT_6	55	55	-0.026053	-0.0306112	without Ψ54
tRNA_Phe_GAA_1	55	55	-0.178321	-0.0500487	without Ψ54
tRNA_Phe_GAA_2	55	55	-0.0721944	-0.151165	without Ψ54
tRNA_Phe_GAA_3	55	55	-0.0826881	-0.174362	without Ψ54
tRNA_Pro_AGG_1	53	54	-0.179783	0.0355946	Ψ54
tRNA_Pro_AGG_1	54	55	-0.0278293	-0.0103194	with Ψ54
tRNA_Pro_AGG_2	53	54	-0.188229	0.0154932	Ψ54
tRNA_Pro_AGG_2	54	55	-0.0518391	-0.0454398	with Ψ54
tRNA_Pro_CGG_1	53	54	-0.22909	0.0128113	Ψ54
tRNA_Pro_CGG_1	54	55	-0.0483647	-0.0339291	with Ψ54
tRNA_Pro_CGG_2	53	54	-0.165973	0.0268174	Ψ54
tRNA_Pro_CGG_2	54	55	-0.0394741	-0.0364916	with Ψ54
tRNA_Pro_TGG_1	53	54	-0.185995	0.0387347	Ψ54
tRNA_Pro_TGG_1	54	55	-0.0589677	-0.0474078	with Ψ54
tRNA_Pro_TGG_2	53	54	-0.198766	0.00564758	Ψ54
tRNA_Pro_TGG_2	54	55	-0.0206582	-0.0327019	with Ψ54
tRNA_Pro_TGG_3	53	54	-0.210552	0.0113707	Ψ54
tRNA_Pro_TGG_3	54	55	-0.0565898	-0.0309742	with Ψ54
tRNA_SeC_TCA_1	68	55	-0.364503	-0.0742273	without Ψ54
tRNA_Ser_AGA_1	64	55	-0.044992	-0.0618463	without Ψ54
tRNA_Ser_AGA_2	64	55	-0.0472751	-0.138553	without Ψ54
tRNA_Ser_AGA_3	64	55	-0.0148131	-0.0799321	without Ψ54
tRNA_Ser_AGA_4	64	55	-0.0527406	-0.0798783	without Ψ54
tRNA_Ser_CGA_1	64	55	-0.0268438	-0.0225627	without Ψ54
tRNA_Ser_CGA_2	64	55	-0.0469886	-0.166817	without Ψ54
tRNA_Ser_CGA_3	64	55	-0.0183174	-0.0923124	without Ψ54
tRNA_Ser_CGA_4	64	55	-0.00773652	-0.00579011	without Ψ54
tRNA_Ser_GCT_1	64	55	-0.0149389	-0.230304	without Ψ54
tRNA_Ser_GCT_2	64	55	-0.0424815	-0.0641678	without Ψ54
tRNA_Ser_GCT_3	64	55	-0.0300767	-0.06774	without Ψ54
tRNA_Ser_GCT_4	64	55	-0.10496	-0.18532	without Ψ54
tRNA_Ser_GCT_5	64	55	-0.00942048	-0.161151	without Ψ54
tRNA_Ser_GCT_6	66	55	-0.115351	-0.160441	without Ψ54
tRNA_Ser_TGA_1	64	55	-0.0714206	-0.0568896	without Ψ54
tRNA_Ser_TGA_2	64	55	-0.0412808	-0.068612	without Ψ54
tRNA_Ser_TGA_3	64	55	-0.0521018	-0.0940716	without Ψ54
tRNA_Ser_TGA_4	64	55	-0.0174695	-0.0238021	without Ψ54
tRNA_Thr_AGT_1	56	55	-0.122647	-0.326239	without Ψ54
tRNA_Thr_AGT_2	56	55	-0.114863	-0.248088	without Ψ54
tRNA_Thr_AGT_3	56	55	-0.0707723	-0.461583	without Ψ54
tRNA_Thr_AGT_4	56	55	-0.127197	-0.233133	without Ψ54
tRNA_Thr_AGT_5	56	55	-0.108966	-0.349077	without Ψ54
tRNA_Thr_AGT_6	56	55	-0.146733	-0.264711	without Ψ54
tRNA_Thr_CGT_1	56	55	-0.0112499	-0.159489	without Ψ54
tRNA_Thr_CGT_2	54	55	-0.124813	-0.172655	without Ψ54
tRNA_Thr_CGT_3	56	55	-0.154878	-0.282742	without Ψ54
tRNA_Thr_CGT_4	54	55	-0.153875	-0.199249	without Ψ54
tRNA_Thr_TGT_1	56	55	-0.10954	-0.21534	without Ψ54
tRNA_Thr_TGT_2	55	55	-0.268545	-0.0520104	without Ψ54
tRNA_Thr_TGT_3	55	55	-0.160236	-0.0315617	without Ψ54
tRNA_Thr_TGT_4	55	55	-0.293183	-0.128838	without Ψ54
tRNA_Thr_TGT_5	55	55	-0.345112	-0.0825315	without Ψ54
tRNA_Thr_TGT_6	54	55	-0.214501	-0.102157	without Ψ54
tRNA_Trp_CCA_1	53	54	-0.521689	-0.0883725	Ψ54
tRNA_Trp_CCA_1	54	55	-0.121936	-0.161786	with Ψ54
tRNA_Trp_CCA_2	53	54	-0.508999	0.00848478	Ψ54
tRNA_Trp_CCA_2	54	55	-0.3724	-0.0548879	with Ψ54
tRNA_Trp_CCA_3	53	54	-0.511878	-0.0932136	Ψ54
tRNA_Trp_CCA_3	54	55	-0.151104	-0.0986891	with Ψ54
tRNA_Trp_CCA_4	53	54	-0.17472	0.0259446	Ψ54
tRNA_Trp_CCA_4	54	55	-0.198956	0.00124533	with Ψ54
tRNA_Trp_CCA_5	53	54	-0.52213	-0.11317	Ψ54
tRNA_Trp_CCA_5	54	55	-0.141789	-0.0590479	with Ψ54
tRNA_Tyr_GTA_1	55	55	-0.0818253	-0.241551	without Ψ54
tRNA_Tyr_GTA_2	55	55	-0.0231029	-0.310112	without Ψ54
tRNA_Tyr_GTA_3	55	55	-0.167033	-0.196214	without Ψ54
tRNA_Tyr_GTA_5	55	55	-0.0519434	-0.299686	without Ψ54
tRNA_Tyr_GTA_6	55	55	-0.110463	-0.1697	without Ψ54
tRNA_Tyr_GTA_8	55	55	-0.13414	-0.248802	without Ψ54
tRNA_Val_AAC_1	55	55	-0.789643	0.00294069	without Ψ54
tRNA_Val_AAC_2	55	55	-0.788321	0.00162108	without Ψ54
tRNA_Val_AAC_4	55	55	-0.262316	-0.0354211	without Ψ54
tRNA_Val_CAC_1	55	55	-0.830566	-0.00530506	without Ψ54
tRNA_Val_CAC_14	55	55	-0.607234	0.113709	without Ψ54
tRNA_Val_CAC_2	55	55	-0.759898	4.25398e-05	without Ψ54
tRNA_Val_CAC_3	55	55	-0.0869758	-0.12028	without Ψ54
tRNA_Val_CAC_4	55	55	-0.75566	-0.00744712	without Ψ54
tRNA_Val_CAC_6	55	55	-0.36399	-0.162493	without Ψ54
tRNA_Val_TAC_1	55	55	-0.031173	-0.411072	without Ψ54
tRNA_Val_TAC_2	55	55	-0.0574724	-0.39035	without Ψ54
tRNA_Val_TAC_3	55	55	0.000760677	-0.272289	without Ψ54

## Sheet: ED Fig 7e
name	canonical pos	shCTRL_Ψ_level	shTRUB2-1_Ψ_level	shTRUB2-2_Ψ_level
mt_tRNA_Asn	55	0.88495	0.90916	0.88857
mt_tRNA_Gln	55	0.61764	0.58272	0.58148
mt_tRNA_Glu	55	0.56437	0.54008	0.54356
mt_tRNA_Leu_UUR	55	0.92536	0.91708	0.93338
mt_tRNA_Pro	55	0.76058	0.74697	0.74987
mt_tRNA_Ser_UCN	55	0.93367	0.91113	0.94251
tRNA_Ala_AGC_1	55	0.81859	0.83972	0.84143
tRNA_Ala_AGC_11	55	0.76676	0.68832	0.80556
tRNA_Ala_AGC_2	55	0.87657	0.87527	0.90353
tRNA_Ala_AGC_3	55	0.85269	0.764	0.68829
tRNA_Ala_AGC_4	55	0.90254	0.86726	0.86881
tRNA_Ala_AGC_6	55	0.87691	0.8144	0.90215
tRNA_Ala_AGC_8	55	0.65884	0.59049	0.69835
tRNA_Ala_CGC_1	55	0.7412	0.75771	0.72947
tRNA_Ala_CGC_2	55	0.60621	0.62792	0.63113
tRNA_Ala_CGC_3	55	0.87162	0.86228	0.81581
tRNA_Ala_CGC_4	55	0.86942	0.84479	0.86331
tRNA_Ala_TGC_1	55	0.85549	0.75537	0.79413
tRNA_Ala_TGC_2	55	0.64657	0.69346	0.6943
tRNA_Ala_TGC_3	55	0.72073	0.74646	0.77129
tRNA_Ala_TGC_4	55	0.83849	0.86389	0.86251
tRNA_Ala_TGC_5	55	0.88534	0.93852	0.90025
tRNA_Ala_TGC_6	55	0.79073	0.75611	0.78077
tRNA_Arg_ACG_1	55	0.84199	0.84215	0.85233
tRNA_Arg_ACG_2	55	0.77008	0.78331	0.77909
tRNA_Arg_CCG_1	55	0.88616	0.85862	0.85783
tRNA_Arg_CCG_2	55	0.93653	0.91585	0.93184
tRNA_Arg_CCT_1	55	0.82004	0.80748	0.83616
tRNA_Arg_CCT_2	55	0.81577	0.77397	0.77317
tRNA_Arg_CCT_3	55	0.8635	0.90785	0.91306
tRNA_Arg_CCT_4	55	0.90468	0.9227	0.90773
tRNA_Arg_TCG_1	55	0.83071	0.81062	0.81199
tRNA_Arg_TCG_2	55	0.81579	0.86012	0.75118
tRNA_Arg_TCG_3	55	0.85181	0.87315	0.85897
tRNA_Arg_TCG_4	55	0.58329	0.65593	0.51303
tRNA_Arg_TCG_5	55	0.74458	0.7846	0.80987
tRNA_Arg_TCT_1	55	0.71989	0.73697	0.75602
tRNA_Arg_TCT_2	55	0.80667	0.82399	0.77752
tRNA_Arg_TCT_3	55	0.81679	0.88051	0.89137
tRNA_Asn_GTT_1	55	0.85049	0.8584	0.83209
tRNA_Asn_GTT_2	55	0.67666	0.68475	0.68776
tRNA_Asn_GTT_3	55	0.68339	0.67015	0.67821
tRNA_Asn_GTT_4	55	0.61578	0.51252	0.59058
tRNA_Asn_GTT_5	55	0.47093	0.40103	0.52054
tRNA_Asn_GTT_7	55	0.58558	0.57607	0.67974
tRNA_Asp_GTC_1	55	0.90387	0.91095	0.9137
tRNA_Asp_GTC_2	55	0.9383	0.94282	0.94517
tRNA_Asp_GTC_3	55	0.76387	0.76043	0.7683
tRNA_Cys_GCA_11	55	0.60437	0.61787	0.6288
tRNA_Cys_GCA_14	55	0.80871	0.74281	0.76548
tRNA_Cys_GCA_17	55	0.71339	0.69393	0.70887
tRNA_Cys_GCA_2	55	0.68928	0.68859	0.76257
tRNA_Cys_GCA_4	55	0.87513	0.84094	0.87127
tRNA_Cys_GCA_5	55	0.61988	0.61839	0.55597
tRNA_Cys_GCA_6	55	0.51306	0.48914	0.40792
tRNA_Cys_GCA_7	55	0.56795	0.53699	0.62251
tRNA_Cys_GCA_8	55	0.65483	0.62531	0.63903
tRNA_Gln_CTG_1	55	0.9385	0.93063	0.93013
tRNA_Gln_CTG_2	55	0.8268	0.84139	0.81914
tRNA_Gln_CTG_3	55	0.76042	0.68656	0.73586
tRNA_Gln_CTG_4	55	0.78497	0.79506	0.82709
tRNA_Gln_CTG_5	55	0.50734	0.47493	0.52806
tRNA_Gln_CTG_6	55	0.59603	0.68284	0.65833
tRNA_Gln_TTG_1	55	0.68801	0.68169	0.6794
tRNA_Gln_TTG_2	55	0.97105	0.84711	0.94381
tRNA_Gln_TTG_3	55	0.64589	0.70308	0.69572
tRNA_Glu_CTC_1	55	0.8085	0.80189	0.81258
tRNA_Glu_CTC_2	55	0.74754	0.75046	0.76065
tRNA_Glu_TTC_1	55	0.87707	0.84294	0.8474
tRNA_Glu_TTC_14	55	0.51213	0.53532	0.5241
tRNA_Glu_TTC_2	55	0.82701	0.80435	0.82026
tRNA_Glu_TTC_3	55	0.75414	0.75674	0.79251
tRNA_Glu_TTC_4	55	0.69069	0.68631	0.69433
tRNA_Gly_CCC_1	55	0.90102	0.88816	0.88094
tRNA_Gly_CCC_2	55	0.89612	0.87739	0.90637
tRNA_Gly_GCC_1	55	0.94502	0.94489	0.93907
tRNA_Gly_GCC_2	55	0.93504	0.94101	0.95524
tRNA_Gly_GCC_3	55	0.36702	0.34493	0.39711
tRNA_Gly_TCC_1	55	0.86328	0.86532	0.88528
tRNA_Gly_TCC_2	55	0.90689	0.91192	0.9094
tRNA_Gly_TCC_3	55	0.87272	0.89206	0.85136
tRNA_His_GTG_1	55	0.91349	0.89769	0.92616
tRNA_Ile_AAT_1	55	0.68313	0.65559	0.68526
tRNA_Ile_AAT_2	55	0.6637	0.5212	0.56537
tRNA_Ile_AAT_3	55	0.60061	0.54227	0.59909
tRNA_Ile_AAT_4	55	0.80659	0.62422	0.78555
tRNA_Ile_AAT_5	55	0.65513	0.66777	0.64418
tRNA_Ile_AAT_7	55	0.64219	0.6151	0.64066
tRNA_Ile_AAT_8	55	0.66797	0.61334	0.61822
tRNA_Ile_TAT_1	55	0.9069	0.81772	0.80907
tRNA_Ile_TAT_2	55	0.75981	0.76854	0.79604
tRNA_Leu_AAG_1	55	0.64026	0.54162	0.53591
tRNA_Leu_AAG_2	55	0.97773	0.98399	0.98378
tRNA_Leu_AAG_3	55	0.67801	0.76309	0.74458
tRNA_Leu_CAA_1	55	0.94813	0.94347	0.95592
tRNA_Leu_CAA_2	55	0.77155	0.76635	0.81038
tRNA_Leu_CAA_3	55	0.68411	0.62456	0.66692
tRNA_Leu_CAA_4	55	0.93695	0.92992	0.958
tRNA_Leu_CAG_1	55	0.89288	0.86631	0.87067
tRNA_Leu_CAG_2	55	0.89843	0.88531	0.89566
tRNA_Leu_TAA_1	55	0.93933	0.9347	0.96161
tRNA_Leu_TAA_3	55	0.96556	0.92534	0.93696
tRNA_Leu_TAG_1	55	0.82072	0.82011	0.82962
tRNA_Leu_TAG_2	55	0.88084	0.86781	0.88737
tRNA_Leu_TAG_3	55	0.94901	0.93951	0.94561
tRNA_Lys_CTT_1	55	0.7951	0.79028	0.79154
tRNA_Lys_CTT_2	55	0.79496	0.78731	0.78912
tRNA_Lys_CTT_3	55	0.41731	0.44364	0.41502
tRNA_Lys_CTT_4	55	0.49212	0.50531	0.52554
tRNA_Lys_CTT_5	55	0.35543	0.37683	0.35497
tRNA_Lys_TTT_1	55	0.60369	0.66856	0.69623
tRNA_Lys_TTT_2	55	0.32112	0.39644	0.32301
tRNA_Lys_TTT_3	55	0.68968	0.65692	0.69296
tRNA_Lys_TTT_4	55	0.4567	0.46071	0.35706
tRNA_Lys_TTT_5	55	0.58487	0.55363	0.6143
tRNA_Lys_TTT_6	55	0.58786	0.65425	0.67559
tRNA_Met_CAT_1	55	0.89018	0.89294	0.87778
tRNA_Met_CAT_3	55	0.90385	0.85596	0.89632
tRNA_Met_CAT_4	55	0.6202	0.39905	0.58375
tRNA_Met_CAT_6	55	0.87296	0.84447	0.85728
tRNA_Phe_GAA_1	55	0.7972	0.79012	0.7987
tRNA_Phe_GAA_2	55	0.57361	0.54842	0.54105
tRNA_Phe_GAA_3	55	0.52927	0.53595	0.56258
tRNA_Pro_AGG_1	55	0.54869	0.52175	0.54407
tRNA_Pro_AGG_2	55	0.59503	0.57488	0.55135
tRNA_Pro_CGG_1	55	0.70337	0.69676	0.69995
tRNA_Pro_CGG_2	55	0.63196	0.62598	0.63184
tRNA_Pro_TGG_1	55	0.49937	0.55023	0.51781
tRNA_Pro_TGG_2	55	0.72182	0.72269	0.73169
tRNA_Pro_TGG_3	55	0.63464	0.63405	0.65786
tRNA_SeC_TCA_1	55	0.83153	0.79684	0.83934
tRNA_Ser_AGA_1	55	0.76243	0.79913	0.80333
tRNA_Ser_AGA_2	55	0.55423	0.6886	0.52623
tRNA_Ser_AGA_3	55	0.8286	0.70301	0.71888
tRNA_Ser_AGA_4	55	0.88045	0.89614	0.97022
tRNA_Ser_CGA_1	55	0.99474	1	1
tRNA_Ser_CGA_2	55	0.44665	0.48914	0.53034
tRNA_Ser_CGA_3	55	0.80319	0.74618	0.73241
tRNA_Ser_CGA_4	55	0.96024	0.98766	1
tRNA_Ser_GCT_1	55	0.85472	0.87991	0.87092
tRNA_Ser_GCT_2	55	0.94253	0.89289	0.95908
tRNA_Ser_GCT_3	55	0.94912	0.94081	0.95035
tRNA_Ser_GCT_4	55	0.55368	0.51065	0.59023
tRNA_Ser_GCT_5	55	0.86786	0.86207	0.87614
tRNA_Ser_GCT_6	55	0.5469	0.54683	0.53382
tRNA_Ser_TGA_1	55	0.96836	0.92856	0.9641
tRNA_Ser_TGA_2	55	0.83311	0.8519	0.86201
tRNA_Ser_TGA_3	55	0.55764	0.60522	0.56435
tRNA_Ser_TGA_4	55	0.92348	0.89202	0.89776
tRNA_Thr_AGT_1	55	0.44016	0.41597	0.50448
tRNA_Thr_AGT_2	55	0.46096	0.48143	0.56426
tRNA_Thr_AGT_3	55	0.81126	0.66601	0.70239
tRNA_Thr_AGT_4	55	0.72528	0.71111	0.76551
tRNA_Thr_AGT_5	55	0.43657	0.41	0.48132
tRNA_Thr_AGT_6	55	0.48109	0.47561	0.51356
tRNA_Thr_CGT_1	55	0.87	0.92644	0.92651
tRNA_Thr_CGT_2	55	0.81055	0.77551	0.84518
tRNA_Thr_CGT_3	55	0.54456	0.5527	0.58293
tRNA_Thr_CGT_4	55	0.79322	0.73751	0.80763
tRNA_Thr_TGT_1	55	0.68368	0.6569	0.73611
tRNA_Thr_TGT_2	55	0.81622	0.70429	0.79936
tRNA_Thr_TGT_3	55	0.80749	0.845	0.81275
tRNA_Thr_TGT_4	55	0.63746	0.5661	0.64057
tRNA_Thr_TGT_5	55	0.63627	0.61514	0.63539
tRNA_Thr_TGT_6	55	0.76955	0.82442	0.74266
tRNA_Trp_CCA_1	55	0.51743	0.55767	0.51881
tRNA_Trp_CCA_2	55	0.71574	0.71151	0.71032
tRNA_Trp_CCA_3	55	0.48142	0.58701	0.50721
tRNA_Trp_CCA_4	55	0.85145	0.86505	0.82145
tRNA_Trp_CCA_5	55	0.3814	0.46663	0.48485
tRNA_Tyr_GTA_1	55	0.45073	0.51915	0.52697
tRNA_Tyr_GTA_2	55	0.55557	0.55635	0.51527
tRNA_Tyr_GTA_3	55	0.53202	0.57629	0.41181
tRNA_Tyr_GTA_4	55	0.63137	0.52026	0.52834
tRNA_Tyr_GTA_5	55	0.5737	0.52866	0.53858
tRNA_Tyr_GTA_6	55	0.46639	0.55706	0.60041
tRNA_Tyr_GTA_8	55	0.52911	0.44955	0.45083
tRNA_Val_AAC_1	55	0.71964	0.72456	0.73238
tRNA_Val_AAC_2	55	0.72538	0.73602	0.75084
tRNA_Val_AAC_4	55	0.29448	0.2387	0.22207
tRNA_Val_CAC_1	55	0.88649	0.87498	0.89497
tRNA_Val_CAC_14	55	0.36074	0.48498	0.46135
tRNA_Val_CAC_2	55	0.89604	0.87458	0.95305
tRNA_Val_CAC_3	55	0.90539	0.89339	0.88105
tRNA_Val_CAC_4	55	0.82297	0.89005	0.89478
tRNA_Val_CAC_6	55	0.4739	0.352	0.46626
tRNA_Val_TAC_1	55	0.73553	0.75553	0.75715
tRNA_Val_TAC_2	55	0.7146	0.7202	0.76911
tRNA_Val_TAC_3	55	0.79127	0.54045	0.71467

## Sheet: ED Fig 7f
sh1_level	shTRUB2_mean
0.116769	0.113605
0.443353	0.456323
0.090984	0.096218
0.748662	0.776211
0.677943	0.775493
0.195606	0.159897
0.131631	0.130823
0.081216	0.114688
0.884953	0.898862
0.827523	0.881227
0.815591	0.8218
0.850144	0.87235
0.785116	0.764603
0.711017	0.721893
0.482835	0.495387
0.617643	0.582098
0.647681	0.612425
0.896667	0.926621
0.564366	0.541817
0.577114	0.570459
0.873066	0.847811
0.846293	0.809005
0.83657	0.831537
0.806694	0.818427
0.636007	0.667818
0.114422	0.108318
0.081444	0.084933
0.814809	0.828402
0.738642	0.737497
0.514465	0.554421
0.072667	0.065732
0.805801	0.832679
0.072685	0.07983
0.92536	0.925232
0.898673	0.919877
0.632263	0.618208
0.913425	0.941536
0.08924	0.08633
0.970401	0.965003
0.175272	0.189368
0.13004	0.135131
0.065812	0.081812
0.767111	0.765779
0.101928	0.118811
0.760581	0.74842
0.118686	0.121461
0.488345	0.472319
0.933675	0.926821
0.843986	0.822161
0.669072	0.708869
0.485943	0.484398
0.105001	0.113265
0.554214	0.579306
0.052178	0.053825
0.282788	0.239166
0.818593	0.840574
0.399428	0.35774
0.766762	0.74694
0.191143	0.21132
0.876571	0.8894
0.852694	0.726148
0.150602	0.164147
0.90254	0.868033
0.389701	0.317342
0.876906	0.858278
0.3908	0.349428
0.658836	0.64442
0.614003	0.578463
0.567332	0.607457
0.741196	0.74359
0.496198	0.507845
0.482742	0.4573
0.606211	0.629526
0.35303	0.384838
0.174269	0.179028
0.871623	0.839045
0.417097	0.429428
0.226576	0.260499
0.869424	0.854048
0.47201	0.532198
0.569934	0.597208
0.855494	0.774749
0.5412	0.474888
0.568367	0.448399
0.646569	0.693883
0.15241	0.212808
0.597097	0.620989
0.720726	0.758877
0.757876	0.76409
0.838486	0.863201
0.485368	0.494704
0.499676	0.5018
0.885343	0.919384
0.433178	0.399817
0.790728	0.76844
0.773647	0.754377
0.408487	0.411904
0.622061	0.590691
0.84199	0.847245
0.701222	0.664915
0.462546	0.476108
0.645005	0.644635
0.770078	0.781199
0.371009	0.367858
0.638878	0.594843
0.126511	0.11859
0.886163	0.858224
0.854811	0.831964
0.330486	0.299031
0.936529	0.923844
0.137686	0.161081
0.13183	0.109333
0.820044	0.821816
0.785733	0.762883
0.220232	0.233366
0.174049	0.1638
0.212337	0.189092
0.815767	0.773568
0.772586	0.76766
0.226471	0.228021
0.539493	0.514091
0.190485	0.1981
0.863504	0.910455
0.816648	0.823249
0.201539	0.186474
0.684845	0.712337
0.777041	0.741272
0.904681	0.915214
0.773443	0.775909
0.371141	0.354535
0.626221	0.620223
0.650643	0.624119
0.830711	0.811302
0.246164	0.34527
0.452857	0.474759
0.526004	0.422696
0.815788	0.80565
0.797355	0.866326
0.454293	0.481624
0.607085	0.61639
0.851805	0.866058
0.286767	0.236362
0.218209	0.21591
0.312263	0.161013
0.583287	0.584478
0.345092	0.353651
0.395931	0.378231
0.430638	0.450206
0.744582	0.797232
0.178613	0.219645
0.77529	0.761521
0.570228	0.605477
0.63497	0.637199
0.670877	0.697211
0.501054	0.522519
0.719895	0.746497
0.764946	0.747535
0.685095	0.735347
0.619008	0.655307
0.796846	0.665347
0.451413	0.427771
0.806665	0.800756
0.894838	0.783242
0.646456	0.686037
0.495084	0.612035
0.702046	0.723109
0.12714	0.140452
0.816789	0.885936
0.518221	0.671859
0.14091	0.192728
0.850493	0.845246
1	0.974155
0.104228	0.103122
0.676655	0.686252
0.517526	0.556762
0.227543	0.286551
0.683385	0.674181
0.652335	0.683576
0.177921	0.143856
0.615783	0.551552
0.470927	0.460786
0.58558	0.627905
0.944196	0.978758
0.903873	0.912323
1	1
0.938297	0.943995
0.763874	0.764361
0.657718	0.661563
0.527437	0.352829
0.091107	0.105348
0.604367	0.623332
0.393264	0.449661
0.808712	0.754147
0.298813	0.399295
0.713394	0.701404
0.514743	0.53537
0.739854	0.745069
0.640576	0.643871
0.689275	0.725579
0.259016	0.226463
0.650323	0.562336
0.42873	0.367741
0.875131	0.856103
0.596836	0.707309
0.651532	0.562873
0.180463	0.179052
0.619879	0.587176
0.491627	0.51695
0.561658	0.427154
0.097112	0.140119
0.567954	0.57975
0.574861	0.690024
0.440926	0.538313
0.270353	0.180086
0.654832	0.632169
0.786949	0.780812
0.740973	0.744747
0.841089	0.832679
0.320978	0.313206
0.938502	0.930382
0.762559	0.729183
0.694437	0.65607
0.778049	0.781222
0.177765	0.170416
0.826795	0.830269
0.501718	0.506763
0.394345	0.381575
0.558176	0.609837
0.760416	0.711208
0.648009	0.642624
0.424305	0.45475
0.78556	0.698852
0.784967	0.811072
0.577145	0.539974
0.46326	0.484729
0.428709	0.384086
0.206388	0.275746
0.507339	0.501498
0.789058	0.7283
0.511146	0.565218
0.624509	0.528027
0.19855	0.197312
0.596028	0.670584
0.801905	0.788299
0.774498	0.698026
0.699214	0.704048
0.448461	0.433106
0.688013	0.680544
0.658076	0.64739
0.678209	0.603533
0.772599	0.740578
0.971055	0.895458
0.77247	0.827817
0.807406	0.729066
0.673444	0.701406
0.340361	0.338143
0.645887	0.699402
0.861726	0.870265
0.808505	0.807238
0.728993	0.754515
0.747538	0.755556
0.776924	0.826031
0.838458	0.854226
0.877071	0.845166
0.729976	0.647371
0.420583	0.352887
0.512132	0.529708
0.830179	0.809985
0.890541	0.876372
0.827006	0.812303
0.73547	0.806902
0.754135	0.774625
0.862156	0.892011
0.690686	0.690318
0.901025	0.884553
0.86142	0.838867
0.996839	0.999257
0.896115	0.891882
0.945024	0.941977
0.935041	0.948122
0.367023	0.371019
0.957262	0.974432
0.863278	0.875301
1	1
0.906894	0.910658
0.978876	0.935841
0.87272	0.87171
1	1
0.142849	0.14186
0.913486	0.911922
0.683133	0.670429
0.663696	0.543287
0.600613	0.570677
0.806592	0.704885
0.413837	0.326046
0.655132	0.655974
0.642189	0.62788
0.466039	0.429571
0.499273	0.428041
0.667969	0.615782
0.696423	0.578109
0.565169	0.59423
0.644587	0.737633
0.906897	0.813396
0.71091	0.731849
0.589977	0.638408
0.665255	0.709432
0.759813	0.78229
0.342294	0.284705
0.306623	0.198358
0.066182	0.044719
0.426626	0.460189
0.640258	0.538765
0.608052	0.59378
0.634968	0.670033
0.124376	0.123013
0.875329	0.875788
0.763568	0.777651
0.977727	0.983887
0.354978	0.377598
0.547558	0.40702
0.179106	0.104174
0.652205	0.665305
0.619924	0.655683
0.678007	0.753835
0.741535	0.761049
0.663806	0.680268
0.501598	0.509776
0.321754	0.315563
0.948131	0.949694
0.476467	0.482279
0.721764	0.684899
0.541331	0.599027
0.183536	0.182931
0.771549	0.788366
0.309853	0.317665
0.613278	0.660764
0.21889	0.29457
0.180351	0.24305
0.68411	0.645741
0.751031	0.764934
0.734453	0.749921
0.643545	0.63428
0.328275	0.329313
0.936952	0.943961
0.666313	0.669315
0.711496	0.704736
0.537401	0.534902
0.892882	0.868491
0.667634	0.673581
0.716839	0.716116
0.575617	0.587951
0.89843	0.890486
0.140066	0.17801
0.225255	0.216928
0.487236	0.516877
0.939329	0.948155
0.217333	0.229435
0.209675	0.280204
0.561911	0.508232
0.965562	0.931151
0.681044	0.741167
0.876324	0.879063
0.658768	0.673181
0.65564	0.667568
0.54067	0.539921
0.820719	0.824864
0.577456	0.677983
0.797184	0.838141
0.474848	0.465861
0.613398	0.610584
0.584792	0.553673
0.880844	0.877591
0.770581	0.740747
0.858923	0.843642
0.610258	0.604252
0.818065	0.824716
0.67741	0.685658
0.949013	0.942562
0.833518	0.813841
0.87013	0.856487
0.795099	0.790913
1	1
0.845126	0.8499
0.794962	0.788214
0.622566	0.660602
0.470568	0.484625
0.417311	0.429331
0.589081	0.599346
0.650123	0.604031
0.492115	0.515426
0.322427	0.320489
0.416715	0.417314
0.355428	0.365901
0.168614	0.286884
0.115569	0.359169
0.603688	0.682398
0.321122	0.359726
0.399518	0.399707
0.198183	0.227045
0.689679	0.674936
0.427493	0.377449
0.53309	0.383011
0.456696	0.408885
0.356899	0.334922
0.31193	0.249697
0.584867	0.583963
0.383021	0.316194
0.171663	0.216427
0.587856	0.664919
0.812205	0.771745
0.765015	0.739796
0.737731	0.762808
0.890179	0.885358
0.616964	0.58473
0.783201	0.724632
0.788228	0.779109
0.903846	0.876141
0.535339	0.527201
0.747847	0.703495
0.778513	0.790721
0.872959	0.850876
0.305801	0.318835
0.298334	0.282
0.139419	0.161844
0.797198	0.794408
0.159911	0.099224
0.099631	0.125039
0.080456	0.085049
0.57361	0.544736
0.380902	0.342533
0.27001	0.23117
0.076727	0.085488
0.529267	0.549264
0.456152	0.424968
0.460853	0.524145
0.466807	0.416353
0.226934	0.234418
0.548688	0.53291
0.55201	0.50013
0.656061	0.63003
0.532359	0.544744
0.267309	0.258816
0.595035	0.563116
0.746172	0.749835
0.762011	0.744886
0.808408	0.799845
0.354195	0.357369
0.703372	0.698359
0.681989	0.629984
0.233148	0.229042
0.472358	0.492915
0.266307	0.267829
0.631964	0.628911
0.445781	0.629434
0.613244	0.590312
0.478284	0.515776
0.228915	0.212082
0.499371	0.534019
0.728549	0.718239
0.778398	0.795839
0.74897	0.786011
0.460809	0.492859
0.721816	0.727191
0.74845	0.767887
0.803327	0.783684
0.785551	0.808712
0.360859	0.352708
0.634636	0.645959
0.831527	0.81809
0.26967	0.259853
0.762435	0.801231
0.099658	0.089763
0.554233	0.607417
0.828596	0.710945
0.880451	0.933183
0.117223	0.180073
0.408273	0.405064
0.904609	0.829376
0.99474	1
0.413492	0.555784
0.750851	0.55518
0.27012	0.370112
0.730682	0.712341
0.803194	0.739294
0.231056	0.153067
0.356017	0.403936
0.844264	0.882137
0.960242	0.993832
0.647059	0.594344
0.687397	0.629704
0.85472	0.875414
0.73289	0.782305
0.473456	0.437557
0.942528	0.925983
0.128102	0.121867
0.729584	0.729452
0.853344	0.850315
0.949117	0.94558
0.516087	0.498822
0.612565	0.606801
0.553678	0.550441
0.153909	0.179513
0.607344	0.640857
0.750366	0.74746
0.867856	0.869102
0.508249	0.500212
0.587908	0.590706
0.546902	0.540325
0.102066	0.115572
0.350362	0.301185
0.820456	0.792214
0.968358	0.946332
0.471531	0.475807
0.833112	0.856956
0.139566	0.11129
0.557637	0.584781
0.647193	0.604055
0.923476	0.894889
0.440164	0.460223
0.460961	0.522846
0.811262	0.684201
0.725276	0.738314
0.436571	0.445664
0.481085	0.494585
0.869996	0.926474
0.348227	0.303223
0.810551	0.810343
0.544562	0.567815
0.290537	0.292639
0.793219	0.772568
0.683677	0.696508
0.816215	0.751825
0.126864	0.122768
0.807494	0.828874
0.113191	0.163297
0.637461	0.603334
0.082177	0.096511
0.636274	0.625266
0.263838	0.253014
0.077081	0.077627
0.769554	0.783536
0.68791	0.614167
0.402328	0.376607
0.530762	0.527036
0.517435	0.538236
0.49422	0.556478
0.672422	0.6701
0.680611	0.65492
0.715741	0.710915
0.660272	0.555451
0.453712	0.388307
0.454516	0.451263
0.481416	0.547109
0.512779	0.51158
0.647917	0.667447
0.332747	0.299093
0.85145	0.843247
0.176458	0.154018
0.182655	0.310505
0.464241	0.410082
0.381404	0.475736
0.335879	0.450457
0.450731	0.523059
0.477846	0.507421
0.555572	0.535808
0.091973	0.038671
0.532022	0.494047
0.521505	0.505225
0.573703	0.533621
0.466388	0.578734
0.487529	0.514477
0.099363	0.081035
0.529111	0.45019
0.902192	0.928372
0.658497	0.739638
0.71964	0.728468
0.864169	0.847581
0.779295	0.788504
0.725384	0.743432
0.668222	0.739387
0.694552	0.656361
0.437786	0.460178
0.413874	0.441822
0.294478	0.230389
1	1
0.863786	0.8632
0.88649	0.884977
0.801994	0.74394
0.772068	0.72316
0.360736	0.473163
1	1
0.832884	0.82225
0.896037	0.913814
0.898239	0.917316
0.962751	0.962809
0.905392	0.887221
0.795431	0.777068
0.692844	0.704838
0.822974	0.892417
0.527883	0.492772
0.473895	0.409131
1	1
0.203467	0.19772
0.738141	0.723316
0.735528	0.756338
0.850144	0.864882
0.360178	0.339334
0.715507	0.706712
0.714595	0.744653
0.969194	0.820037
0.713818	0.675522
0.698695	0.669023
0.791274	0.627559
0.127556	0.076993
0.096453	0.095131
0.07741	0.038222
0.100395	0.195822
0.867471	0.886951
0.711673	0.704632
0.92146	0.916686
0.864467	0.85835
0.965617	0.934123
0.869607	0.789151
0.730353	0.782221
0.827562	0.874872
0.897554	0.894584
0.808049	0.839931
0.951403	0.928467
0.791979	0.816256
0.904168	0.866457
0.801723	0.879845
0.84861	0.84394
0.929422	0.923068
0.846811	0.884549
0.92202	0.893466
0.890474	0.909517
0.755043	0.852878
0.965266	0.91811
0.853679	0.842478
0.835269	0.812091
0.925933	0.918697
0.505621	0.502306
0.653392	0.732164
0.841079	0.83861
0.931317	0.906683
0.829977	0.80563
0.978515	0.997974
0.852273	0.84631
0.683007	0.723508
0.785911	0.776011
0.96267	0.936662
0.858486	0.833015
0.746581	0.793619
0.88365	0.932537
0.805918	0.783533
0.860855	0.849264
0.153983	0.150386
0.547912	0.584282
0.846264	0.856139
0.855963	0.882737
0.77472	0.775264
0.649035	0.611115
0.726037	0.768908
0.828277	0.861333
0.907956	0.917069
0.411529	0.509184
0.848099	0.811309
0.713951	0.744816
0.834618	0.858932
0.832644	0.838029
0.892902	0.890896
0.668687	0.68653
0.903294	0.914088
0.179685	0.176174
0.100219	0.101644
0.802207	0.80705
0.797356	0.80298
0.86361	0.914442
0.877378	0.870368
0.729504	0.750112
0.729913	0.737837
0.872835	0.871304
0.836568	0.84007
0.945603	0.94294
0.864312	0.878017
0.878248	0.858245
0.954384	0.947234
0.782818	0.786093
0.78646	0.76059
0.856079	0.829341
0.775381	0.78319
0.434502	0.421395
0.791436	0.839809
0.907311	0.878951
0.869256	0.844279
0.777474	0.746765
0.827993	0.805944
0.918541	0.883868
0.930314	0.914305
0.876117	0.853993
0.831565	0.803111
0.799716	0.821466
0.736319	0.782339
0.85098	0.83015
0.926118	0.893964
0.831001	0.823125
0.905673	0.899581
0.092432	0.098344
0.89899	0.877558
0.867971	0.870761
0.793367	0.839405
0.876576	0.884441
0.928585	0.911864
0.806774	0.782788
0.729507	0.698618
0.148001	0.155748
0.475924	0.472889
0.920646	0.903902
0.72727	0.716281
0.099544	0.107447
0.774037	0.754756
0.612555	0.612036
