# Supplementary material for: A comprehensive tRNA pseudouridine map uncovers targets dependent on human stand-alone pseudouridine synthases
Source: Nat Cell Biol. 2025 Oct 24;27(12):2186–97. doi: 10.1038/s41556-025-01803-w (PMC12716993; doi:10.1038/s41556-025-01803-w)
Supplement: Supplementary file 15 — Statistical source data. [file 41556_2025_1803_MOESM15_ESM.xlsx]

## Sheet: ED Fig 9a
X	coverage for pre-tRNA	coverage for mature tRNA	Ψ_level in pre-tRNA	Ψ_level in mature tRNA
50	4
51	13
52	28
53	74
54	91
55	157
56	928
57	1031
58	1074
59	1098
60	1156
61	1182	653.5
62	1249	882.5
63	1266	942
64	1302	1005.5
65	1379	1049
66	1456	1136.5
67	1597	1216.5
68	1660	1264
69	1741	1321.5
70	2001	1389
71	2274	1473.5
72	2373	1512.5
73	2489	1536.5
74	2867	1610.5
75	3021	1641
76	3497	1706
77	3874	1760
78	4466	1854
79	5332	1976
80	5385	1980
81	5415	1985	0.753307	0.857603
82	5888	2070.5
83	6086	2094.5
84	6316	2110.5
85	6625	2162
86	6922	2165.5
87	7070	2165.5
88	7325	3147
89	7452	3226
90	7603	3337.5
91	7696	3379
92	8438	3642
93	8590	3680.5
94	8720	3692
95	8759	3703
96	8869	3709
97	8988	3712.5
98	9128	3728.5
99	9482
100	9624
101	9748
102	9848
103	9927
104	10193
105	10268
106	10258
107	10295
108	10223
109	10147
110	10077
111	9946
112	9733
113	9572
114	9401
115	9051
116	8729
117	8527
118	8350
119	7781
120	7306
121	7143
122	6866	6023.5	0	0.454058
123	6687	7390	0.0134895	0.312847
124	6384	17708.5
125	6222	18583.5
126	5967	20340.5
127	5863	23382
128	5759	27161.5
129	5662	28421
130	5443	29137.5	0.00740714	0.274908
131	5345	31524.5
132	5115	31899.5
133	4704	32219
134	4453	32219.5
135	4263	32316
136	3911	32391
137	3638	32502
138	3528	32657.5
139	3295	32651
140	3372	32759.5
141	3330	32833.5
142	3089	32733
143	3115	32646
144	3154	32568
145	3124	32441.5
146	3237	32314
147	3223	32153
148	3047	31644.5	0.932766	0.98215
149	3448	31626
150	3503	31558.5
151	3553	31154
152	4381	31068
153	4435	30994.5
154	4460	30923.5
155	4448	30713
156	4414	30415.5
157	4365	29880
158	4336	29601
159	4330	29295
160	4288	28243
161	4268	28096
162	4252	27444.5
163	4239	26626
164	4236	26026
165	4226	25369.5
166	4217	24087
167	4210
168	4207
169	4201
170	4179
171	4059
172	3986
173	3876
174	3751
175	1398
176	409
177	360
178	321
179	269
180	119

## Sheet: ED Fig 9b
X	coverage for pre-tRNA	coverage for mature tRNA	Ψ_level in pre-tRNA	Ψ_level in mature tRNA
50	4
51	5
52	6
53	54
54	91
55	114
56	130
57	138
58	139
59	139
60	139
61	141	21
62	141	21
63	142	21
64	145	22.5
65	147	23
66	147	24
67	152	25
68	153	26
69	156	26
70	157	26
71	166	26.5
72	166	26.5
73	170	27.5
74	174	27.5
75	177	27.5
76	185	27.5
77	183	27.5
78	182	27.5
79	190	27.5
80	184	27.5
81	164	28.5
82	160	29
83	161	29
84	163	29
85	154	29
86	148	28
87	153	29
88	162	84.5
89	160	85.5
90	168	90.5
91	173	95.5
92	174	95
93	175	94
94	171	91.5
95	170	88.5	0.839271	0.791266
96	178	98
97	183	99.5
98	169
99	171
100	174
101	178
102	182
103	185
104	185
105	186
106	185
107	184
108	183
109	181
110	178
111	181
112	174
113	170
114	169
115	168
116	168	109.5
117	159	112	0	0.406812
118	163	365
119	156	381
120	148	396.5
121	143	417.5
122	144	434.5
123	140	446.5
124	152	491
125	224	723
126	233	727
127	253	743
128	272	750.5
129	282	752
130	289	753.5
131	334	761
132	344	762.5
133	350	761.5	0.77406	0.770704
134	384	761.5
135	389	761.5
136	405	760
137	592	760
138	599	760
139	608	760
140	605	759.5
141	598	757.5
142	594	755.5
143	593	755.5
144	585	753
145	582	750.5
146	582	750.5
147	578	746
148	577	738.5
149	577	737.5
150	575	726.5
151	573	712
152	572
153	572
154	572
155	569
156	566
157	562
158	554
159	520
160	503
161	488
162	463
163	371
164	133
165	36

## Sheet: ED Fig 9c
chr	trna_pos	intron_type	Ψ_level	trna_type	writer
pre-tRNA-Arg-TCT-1-1	27	intronic	0.0922736	pre-tRNA	pus1
pre-tRNA-Arg-TCT-1-1	28	intronic	0	pre-tRNA	pus1
pre-tRNA-Arg-TCT-1-1	40	intronic	0.00331416	pre-tRNA	pus3
pre-tRNA-Arg-TCT-2-1	27	intronic	0.311209	pre-tRNA	pus1
pre-tRNA-Arg-TCT-2-1	28	intronic	0.033909	pre-tRNA	pus1
pre-tRNA-Arg-TCT-2-1	40	intronic	0	pre-tRNA	pus3
pre-tRNA-Arg-TCT-3-1	27	intronic	0.654718	pre-tRNA	pus1
pre-tRNA-Arg-TCT-3-1	40	intronic	0.00137115	pre-tRNA	pus3
pre-tRNA-Arg-TCT-3-1	28	intronic	6.65152e-05	pre-tRNA	pus1
pre-tRNA-Arg-TCT-3-2	27	intronic	0.257905	pre-tRNA	pus1
pre-tRNA-Arg-TCT-3-2	28	intronic	0.115825	pre-tRNA	pus1
pre-tRNA-Arg-TCT-5-1	27	intronic	0.0129301	pre-tRNA	pus1
pre-tRNA-Arg-TCT-5-1	28	intronic	0	pre-tRNA	pus1
pre-tRNA-Ile-TAT-1-1	39	intronic	0.0064259	pre-tRNA	pus3
pre-tRNA-Ile-TAT-2-1	39	intronic	0.00489651	pre-tRNA	pus3
pre-tRNA-Ile-TAT-2-2	39	intronic	0	pre-tRNA	pus3
pre-tRNA-Leu-CAA-1-1	39	intronic	0.0134895	pre-tRNA	pus3
pre-tRNA-Leu-CAA-1-1	e12	intronic	0.00740714	pre-tRNA	pus7l
pre-tRNA-Leu-CAA-1-1	38	intronic	0	pre-tRNA	pus3
pre-tRNA-Leu-CAA-1-2	39	intronic	0.00324208	pre-tRNA	pus3
pre-tRNA-Leu-CAA-1-2	38	intronic	0	pre-tRNA	pus3
pre-tRNA-Leu-CAA-1-2	e12	intronic	0.00398526	pre-tRNA	pus7l
pre-tRNA-Leu-CAA-2-1	38	intronic	0	pre-tRNA	pus3
pre-tRNA-Leu-CAA-2-1	39	intronic	0.0680627	pre-tRNA	pus3
pre-tRNA-Leu-CAA-2-1	e12	intronic	0	pre-tRNA	pus7l
pre-tRNA-Leu-CAA-4-1	38	intronic	0	pre-tRNA	pus3
pre-tRNA-Leu-CAA-4-1	39	intronic	0.0995872	pre-tRNA	pus3
pre-tRNA-Leu-CAA-4-1	e12	intronic	0.1076	pre-tRNA	pus7l
pre-tRNA-Tyr-GTA-1-1	39	intronic	0	pre-tRNA	pus3
pre-tRNA-Tyr-GTA-2-1	39	intronic	0	pre-tRNA	pus3
pre-tRNA-Tyr-GTA-3-1	39	intronic	0.233442	pre-tRNA	pus3
pre-tRNA-Tyr-GTA-5-1	39	intronic	0.00985377	pre-tRNA	pus3
pre-tRNA-Tyr-GTA-5-2	39	intronic	0	pre-tRNA	pus3
pre-tRNA-Tyr-GTA-5-4	39	intronic	0.0286116	pre-tRNA	pus3
pre-tRNA-Tyr-GTA-5-5	39	intronic	0.0468257	pre-tRNA	pus3
pre-tRNA-Tyr-GTA-6-1	39	intronic	0.0841647	pre-tRNA	pus3
tRNA_Arg_TCT_1	27	intronic	0.737997	mature-tRNA	pus1
tRNA_Arg_TCT_1	28	intronic	0.537466	mature-tRNA	pus1
tRNA_Arg_TCT_1	40	intronic	0.707205	mature-tRNA	pus3
tRNA_Arg_TCT_2	27	intronic	0.853262	mature-tRNA	pus1
tRNA_Arg_TCT_2	28	intronic	0.610838	mature-tRNA	pus1
tRNA_Arg_TCT_2	40	intronic	0.695014	mature-tRNA	pus3
tRNA_Arg_TCT_3	27	intronic	0.846905	mature-tRNA	pus1
tRNA_Arg_TCT_3	40	intronic	0.79151	mature-tRNA	pus3
tRNA_Arg_TCT_3	28	intronic	0.730735	mature-tRNA	pus1
tRNA_Arg_TCT_5	27	intronic	0.414138	mature-tRNA	pus1
tRNA_Arg_TCT_5	28	intronic	0.208872	mature-tRNA	pus1
tRNA_Ile_TAT_1	39	intronic	0.778929	mature-tRNA	pus3
tRNA_Ile_TAT_2	39	intronic	0.778867	mature-tRNA	pus3
tRNA_Leu_CAA_1	39	intronic	0.312847	mature-tRNA	pus3
tRNA_Leu_CAA_1	e12	intronic	0.274908	mature-tRNA	pus7l
tRNA_Leu_CAA_1	38	intronic	0.454058	mature-tRNA	pus3
tRNA_Leu_CAA_2	38	intronic	0.76514	mature-tRNA	pus3
tRNA_Leu_CAA_2	39	intronic	0.60044	mature-tRNA	pus3
tRNA_Leu_CAA_2	e12	intronic	0.157144	mature-tRNA	pus7l
tRNA_Leu_CAA_4	38	intronic	0.810612	mature-tRNA	pus3
tRNA_Leu_CAA_4	39	intronic	0.649687	mature-tRNA	pus3
tRNA_Leu_CAA_4	e12	intronic	0.274987	mature-tRNA	pus7l
tRNA_Tyr_GTA_1	39	intronic	0.406812	mature-tRNA	pus3
tRNA_Tyr_GTA_2	39	intronic	0.317032	mature-tRNA	pus3
tRNA_Tyr_GTA_3	39	intronic	0.33998	mature-tRNA	pus3
tRNA_Tyr_GTA_5	39	intronic	0.25736	mature-tRNA	pus3
tRNA_Tyr_GTA_6	39	intronic	0.430619	mature-tRNA	pus3

## Sheet: ED Fig 9d
chr	intron_type	Ψ_level	trna_type	prefer
tRNA_Ala_AGC_1	non_intronic	0.928484	mature-tRNA	trub1_prefer
pre-tRNA-Ala-AGC-1-1	non_intronic	0.785523	pre-tRNA	trub1_prefer
tRNA_Ala_AGC_11	non_intronic	0.875219	mature-tRNA	pus10_prefer
pre-tRNA-Ala-AGC-11-1	non_intronic	0.496361	pre-tRNA	pus10_prefer
tRNA_Ala_AGC_8	non_intronic	0.740851	mature-tRNA	pus10_prefer
pre-tRNA-Ala-AGC-8-1	non_intronic	0.297096	pre-tRNA	pus10_prefer
pre-tRNA-Ala-AGC-8-2	non_intronic	0.835292	pre-tRNA	pus10_prefer
pre-tRNA-Ala-CGC-1-1	non_intronic	0.850294	pre-tRNA	trub1_prefer
tRNA_Ala_CGC_1	non_intronic	0.905908	mature-tRNA	trub1_prefer
pre-tRNA-Ala-CGC-2-1	non_intronic	0.861317	pre-tRNA	trub1_prefer
tRNA_Ala_CGC_2	non_intronic	0.8631	mature-tRNA	trub1_prefer
pre-tRNA-Ala-TGC-1-1	non_intronic	0.59958	pre-tRNA	trub1_prefer
tRNA_Ala_TGC_1	non_intronic	0.939819	mature-tRNA	trub1_prefer
pre-tRNA-Ala-TGC-2-1	non_intronic	0.924223	pre-tRNA	trub1_prefer
tRNA_Ala_TGC_2	non_intronic	0.874856	mature-tRNA	trub1_prefer
tRNA_Ala_TGC_3	non_intronic	0.859009	mature-tRNA	trub1_prefer
pre-tRNA-Ala-TGC-3-1	non_intronic	0.769908	pre-tRNA	trub1_prefer
pre-tRNA-Ala-TGC-3-2	non_intronic	0.785933	pre-tRNA	trub1_prefer
pre-tRNA-Arg-ACG-2-4	non_intronic	0.82313	pre-tRNA	trub1_prefer
pre-tRNA-Arg-ACG-2-2	non_intronic	0.743129	pre-tRNA	trub1_prefer
pre-tRNA-Arg-ACG-2-1	non_intronic	0.874171	pre-tRNA	trub1_prefer
pre-tRNA-Arg-ACG-2-3	non_intronic	0.764009	pre-tRNA	trub1_prefer
tRNA_Arg_ACG_2	non_intronic	0.85596	mature-tRNA	trub1_prefer
pre-tRNA-Asn-GTT-2-2	non_intronic	0.851279	pre-tRNA	trub1_prefer
tRNA_Asn_GTT_2	non_intronic	0.929607	mature-tRNA	trub1_prefer
pre-tRNA-Asn-GTT-2-1	non_intronic	0.702297	pre-tRNA	trub1_prefer
pre-tRNA-Asn-GTT-2-6	non_intronic	0.921927	pre-tRNA	trub1_prefer
pre-tRNA-Asn-GTT-2-4	non_intronic	0.889165	pre-tRNA	trub1_prefer
pre-tRNA-Asn-GTT-2-5	non_intronic	0.940252	pre-tRNA	trub1_prefer
pre-tRNA-Asn-GTT-2-3	non_intronic	0.891504	pre-tRNA	trub1_prefer
pre-tRNA-Asp-GTC-1-1	non_intronic	0.712798	pre-tRNA	trub1_prefer
tRNA_Asp_GTC_1	non_intronic	0.950123	mature-tRNA	trub1_prefer
pre-tRNA-Asp-GTC-2-3	non_intronic	0.671929	pre-tRNA	trub1_prefer
pre-tRNA-Asp-GTC-2-1	non_intronic	0.783073	pre-tRNA	trub1_prefer
pre-tRNA-Asp-GTC-2-7	non_intronic	0.934529	pre-tRNA	trub1_prefer
pre-tRNA-Asp-GTC-2-11	non_intronic	0.617055	pre-tRNA	trub1_prefer
tRNA_Asp_GTC_2	non_intronic	0.991743	mature-tRNA	trub1_prefer
pre-tRNA-Asp-GTC-2-8	non_intronic	0.57879	pre-tRNA	trub1_prefer
pre-tRNA-Asp-GTC-2-6	non_intronic	0.840743	pre-tRNA	trub1_prefer
pre-tRNA-Asp-GTC-2-10	non_intronic	0.775428	pre-tRNA	trub1_prefer
pre-tRNA-Asp-GTC-2-9	non_intronic	0.831893	pre-tRNA	trub1_prefer
tRNA_Asp_GTC_3	non_intronic	0.939859	mature-tRNA	trub1_prefer
pre-tRNA-Asp-GTC-3-1	non_intronic	1	pre-tRNA	trub1_prefer
pre-tRNA-Cys-GCA-2-2	non_intronic	0.72792	pre-tRNA	trub1_prefer
pre-tRNA-Cys-GCA-2-1	non_intronic	0.453251	pre-tRNA	trub1_prefer
pre-tRNA-Cys-GCA-2-4	non_intronic	0.724866	pre-tRNA	trub1_prefer
pre-tRNA-Cys-GCA-2-3	non_intronic	0.788332	pre-tRNA	trub1_prefer
tRNA_Cys_GCA_2	non_intronic	0.818039	mature-tRNA	trub1_prefer
tRNA_Cys_GCA_4	non_intronic	0.933071	mature-tRNA	pus10_prefer
pre-tRNA-Cys-GCA-4-1	non_intronic	0.657746	pre-tRNA	pus10_prefer
tRNA_Gln_CTG_6	non_intronic	0.933132	mature-tRNA	trub1_prefer
pre-tRNA-Gln-CTG-6-1	non_intronic	0.902203	pre-tRNA	trub1_prefer
tRNA_Gln_TTG_2	non_intronic	0.94403	mature-tRNA	pus10_prefer
pre-tRNA-Gln-TTG-2-1	non_intronic	0.478998	pre-tRNA	pus10_prefer
pre-tRNA-Glu-CTC-1-2	non_intronic	0.853436	pre-tRNA	trub1_prefer
pre-tRNA-Glu-CTC-1-6	non_intronic	0.875701	pre-tRNA	trub1_prefer
pre-tRNA-Glu-CTC-1-4	non_intronic	0.771839	pre-tRNA	trub1_prefer
tRNA_Glu_CTC_1	non_intronic	0.896503	mature-tRNA	trub1_prefer
pre-tRNA-Glu-CTC-1-1	non_intronic	0.349756	pre-tRNA	trub1_prefer
pre-tRNA-Glu-CTC-1-5	non_intronic	0.57087	pre-tRNA	trub1_prefer
pre-tRNA-Glu-CTC-1-7	non_intronic	0.693259	pre-tRNA	trub1_prefer
pre-tRNA-Glu-CTC-1-3	non_intronic	0.688533	pre-tRNA	trub1_prefer
pre-tRNA-Glu-CTC-2-1	non_intronic	0.764009	pre-tRNA	trub1_prefer
tRNA_Glu_CTC_2	non_intronic	0.856844	mature-tRNA	trub1_prefer
pre-tRNA-Glu-TTC-1-1	non_intronic	0.953961	pre-tRNA	trub1_prefer
pre-tRNA-Glu-TTC-1-2	non_intronic	0.952452	pre-tRNA	trub1_prefer
tRNA_Glu_TTC_1	non_intronic	0.976217	mature-tRNA	trub1_prefer
pre-tRNA-Glu-TTC-2-2	non_intronic	0.59958	pre-tRNA	trub1_prefer
pre-tRNA-Glu-TTC-2-1	non_intronic	0.854468	pre-tRNA	trub1_prefer
tRNA_Glu_TTC_2	non_intronic	0.899402	mature-tRNA	trub1_prefer
tRNA_Glu_TTC_4	non_intronic	0.885418	mature-tRNA	trub1_prefer
pre-tRNA-Glu-TTC-4-2	non_intronic	0.793619	pre-tRNA	trub1_prefer
pre-tRNA-Gly-CCC-2-1	non_intronic	0.741598	pre-tRNA	trub1_prefer
tRNA_Gly_CCC_2	non_intronic	0.944511	mature-tRNA	trub1_prefer
pre-tRNA-Gly-CCC-2-2	non_intronic	0.786557	pre-tRNA	trub1_prefer
tRNA_Gly_GCC_3	non_intronic	0.594298	mature-tRNA	trub1_prefer
pre-tRNA-Gly-GCC-3-1	non_intronic	0.668723	pre-tRNA	trub1_prefer
tRNA_Ile_AAT_2	non_intronic	0.85271	mature-tRNA	trub1_prefer
pre-tRNA-Ile-AAT-2-1	non_intronic	0.460447	pre-tRNA	trub1_prefer
pre-tRNA-Ile-AAT-4-1	non_intronic	0.629725	pre-tRNA	trub1_prefer
tRNA_Ile_AAT_4	non_intronic	0.876105	mature-tRNA	trub1_prefer
pre-tRNA-Leu-CAG-1-6	non_intronic	0.81589	pre-tRNA	trub1_prefer
pre-tRNA-Leu-CAG-1-5	non_intronic	0.961325	pre-tRNA	trub1_prefer
pre-tRNA-Leu-CAG-1-3	non_intronic	1	pre-tRNA	trub1_prefer
tRNA_Leu_CAG_1	non_intronic	0.939606	mature-tRNA	trub1_prefer
pre-tRNA-Leu-CAG-1-7	non_intronic	0.888269	pre-tRNA	trub1_prefer
pre-tRNA-Leu-CAG-1-2	non_intronic	0.915389	pre-tRNA	trub1_prefer
pre-tRNA-Leu-CAG-1-1	non_intronic	0.979189	pre-tRNA	trub1_prefer
pre-tRNA-Leu-CAG-1-4	non_intronic	0.887927	pre-tRNA	trub1_prefer
pre-tRNA-Leu-CAG-2-2	non_intronic	0.845126	pre-tRNA	trub1_prefer
tRNA_Leu_CAG_2	non_intronic	0.967072	mature-tRNA	trub1_prefer
pre-tRNA-Leu-CAG-2-1	non_intronic	0.824597	pre-tRNA	trub1_prefer
tRNA_Leu_TAA_1	non_intronic	0.99317	mature-tRNA	trub1_prefer
pre-tRNA-Leu-TAA-1-1	non_intronic	0.842078	pre-tRNA	trub1_prefer
tRNA_Leu_TAA_3	non_intronic	0.981002	mature-tRNA	trub1_prefer
pre-tRNA-Leu-TAA-3-1	non_intronic	0.946162	pre-tRNA	trub1_prefer
pre-tRNA-Leu-TAG-1-1	non_intronic	0.925995	pre-tRNA	trub1_prefer
tRNA_Leu_TAG_1	non_intronic	0.915714	mature-tRNA	trub1_prefer
pre-tRNA-Lys-CTT-1-1	non_intronic	0.808824	pre-tRNA	trub1_prefer
tRNA_Lys_CTT_1	non_intronic	0.937451	mature-tRNA	trub1_prefer
pre-tRNA-Lys-CTT-1-2	non_intronic	0.764603	pre-tRNA	trub1_prefer
pre-tRNA-Lys-CTT-2-4	non_intronic	0.850402	pre-tRNA	trub1_prefer
pre-tRNA-Lys-CTT-2-3	non_intronic	0.720161	pre-tRNA	trub1_prefer
pre-tRNA-Lys-CTT-2-1	non_intronic	0.920415	pre-tRNA	trub1_prefer
tRNA_Lys_CTT_2	non_intronic	0.928052	mature-tRNA	trub1_prefer
pre-tRNA-Lys-CTT-2-2	non_intronic	0.736604	pre-tRNA	trub1_prefer
pre-tRNA-Lys-CTT-2-5	non_intronic	0.876101	pre-tRNA	trub1_prefer
pre-tRNA-Lys-CTT-3-1	non_intronic	0.78494	pre-tRNA	trub1_prefer
tRNA_Lys_CTT_3	non_intronic	0.780732	mature-tRNA	trub1_prefer
pre-tRNA-Lys-CTT-4-1	non_intronic	0.928439	pre-tRNA	trub1_prefer
tRNA_Lys_CTT_4	non_intronic	0.828093	mature-tRNA	trub1_prefer
pre-tRNA-Lys-CTT-5-1	non_intronic	0.00743726	pre-tRNA	trub1_prefer
tRNA_Lys_CTT_5	non_intronic	0.555106	mature-tRNA	trub1_prefer
pre-tRNA-Lys-TTT-1-1	non_intronic	0.393679	pre-tRNA	trub1_prefer
tRNA_Lys_TTT_1	non_intronic	0.768661	mature-tRNA	trub1_prefer
tRNA_Lys_TTT_3	non_intronic	0.811714	mature-tRNA	trub1_prefer
pre-tRNA-Lys-TTT-3-3	non_intronic	0.668319	pre-tRNA	trub1_prefer
pre-tRNA-Lys-TTT-3-1	non_intronic	0.763627	pre-tRNA	trub1_prefer
pre-tRNA-Lys-TTT-3-2	non_intronic	0.732895	pre-tRNA	trub1_prefer
pre-tRNA-Lys-TTT-3-5	non_intronic	0.538194	pre-tRNA	trub1_prefer
pre-tRNA-Lys-TTT-3-4	non_intronic	0.581625	pre-tRNA	trub1_prefer
pre-tRNA-Lys-TTT-4-1	non_intronic	0.800858	pre-tRNA	trub1_prefer
tRNA_Lys_TTT_4	non_intronic	0.657205	mature-tRNA	trub1_prefer
tRNA_Lys_TTT_5	non_intronic	0.727561	mature-tRNA	trub1_prefer
pre-tRNA-Lys-TTT-5-1	non_intronic	0.608731	pre-tRNA	trub1_prefer
pre-tRNA-Lys-TTT-6-1	non_intronic	0.591982	pre-tRNA	trub1_prefer
tRNA_Lys_TTT_6	non_intronic	0.749542	mature-tRNA	trub1_prefer
pre-tRNA-Ser-GCT-1-1	non_intronic	0.82567	pre-tRNA	trub1_prefer
tRNA_Ser_GCT_1	non_intronic	0.944594	mature-tRNA	trub1_prefer
pre-tRNA-Thr-AGT-1-2	non_intronic	0.3343	pre-tRNA	trub1_prefer
pre-tRNA-Thr-AGT-1-1	non_intronic	0.825959	pre-tRNA	trub1_prefer
tRNA_Thr_AGT_1	non_intronic	0.600245	mature-tRNA	trub1_prefer
pre-tRNA-Thr-AGT-1-3	non_intronic	0.44811	pre-tRNA	trub1_prefer
pre-tRNA-Thr-AGT-2-1	non_intronic	0.657393	pre-tRNA	trub1_prefer
tRNA_Thr_AGT_2	non_intronic	0.646322	mature-tRNA	trub1_prefer
pre-tRNA-Thr-AGT-2-2	non_intronic	0.566085	pre-tRNA	trub1_prefer
tRNA_Thr_AGT_3	non_intronic	0.878089	mature-tRNA	trub1_prefer
pre-tRNA-Thr-AGT-3-1	non_intronic	0.177544	pre-tRNA	trub1_prefer
pre-tRNA-Thr-AGT-4-1	non_intronic	0.556515	pre-tRNA	trub1_prefer
tRNA_Thr_AGT_4	non_intronic	0.831456	mature-tRNA	trub1_prefer
tRNA_Thr_AGT_5	non_intronic	0.612587	mature-tRNA	trub1_prefer
pre-tRNA-Thr-AGT-5-1	non_intronic	0.709199	pre-tRNA	trub1_prefer
pre-tRNA-Thr-AGT-6-1	non_intronic	0.59958	pre-tRNA	trub1_prefer
tRNA_Thr_AGT_6	non_intronic	0.662304	mature-tRNA	trub1_prefer
pre-tRNA-Thr-CGT-3-1	non_intronic	0.588483	pre-tRNA	trub1_prefer
tRNA_Thr_CGT_3	non_intronic	0.682799	mature-tRNA	trub1_prefer
pre-tRNA-Thr-TGT-1-1	non_intronic	0.515172	pre-tRNA	trub1_prefer
tRNA_Thr_TGT_1	non_intronic	0.762696	mature-tRNA	trub1_prefer
pre-tRNA-Thr-TGT-2-1	non_intronic	0.663807	pre-tRNA	pus10_prefer
tRNA_Thr_TGT_2	non_intronic	0.894779	mature-tRNA	pus10_prefer
pre-tRNA-Thr-TGT-4-1	non_intronic	0.47083	pre-tRNA	pus10_prefer
tRNA_Thr_TGT_4	non_intronic	0.790847	mature-tRNA	pus10_prefer
pre-tRNA-Thr-TGT-5-1	non_intronic	0.294178	pre-tRNA	pus10_prefer
tRNA_Thr_TGT_5	non_intronic	0.807883	mature-tRNA	pus10_prefer
pre-tRNA-Thr-TGT-6-1	non_intronic	0.336951	pre-tRNA	pus10_prefer
tRNA_Thr_TGT_6	non_intronic	0.855733	mature-tRNA	pus10_prefer
pre-tRNA-Trp-CCA-2-1	non_intronic	0.471637	pre-tRNA	pus10_prefer
tRNA_Trp_CCA_2	non_intronic	0.816845	mature-tRNA	pus10_prefer
pre-tRNA-Val-AAC-1-1	non_intronic	0.175796	pre-tRNA	pus10_prefer
pre-tRNA-Val-AAC-1-3	non_intronic	0.820156	pre-tRNA	pus10_prefer
tRNA_Val_AAC_1	non_intronic	0.922378	mature-tRNA	pus10_prefer
pre-tRNA-Val-AAC-1-4	non_intronic	0.456314	pre-tRNA	pus10_prefer
pre-tRNA-Val-AAC-1-5	non_intronic	0.486161	pre-tRNA	pus10_prefer
tRNA_Val_AAC_2	non_intronic	0.943987	mature-tRNA	pus10_prefer
pre-tRNA-Val-AAC-2-1	non_intronic	0.547292	pre-tRNA	pus10_prefer
pre-tRNA-Val-CAC-1-1	non_intronic	0.319018	pre-tRNA	pus10_prefer
pre-tRNA-Val-CAC-1-4	non_intronic	0.668265	pre-tRNA	pus10_prefer
pre-tRNA-Val-CAC-1-6	non_intronic	0.639773	pre-tRNA	pus10_prefer
tRNA_Val_CAC_1	non_intronic	0.999115	mature-tRNA	pus10_prefer
pre-tRNA-Val-CAC-1-5	non_intronic	0.165485	pre-tRNA	pus10_prefer
tRNA_Val_CAC_2	non_intronic	0.984013	mature-tRNA	pus10_prefer
pre-tRNA-Val-CAC-2-1	non_intronic	0.45603	pre-tRNA	pus10_prefer
pre-tRNA-Val-CAC-4-1	non_intronic	0.959106	pre-tRNA	pus10_prefer
tRNA_Val_CAC_4	non_intronic	0.986234	mature-tRNA	pus10_prefer
tRNA_Val_TAC_1	non_intronic	0.920997	mature-tRNA	trub1_prefer
pre-tRNA-Val-TAC-1-1	non_intronic	0.603105	pre-tRNA	trub1_prefer
pre-tRNA-Val-TAC-1-2	non_intronic	0.422253	pre-tRNA	trub1_prefer
tRNA_Val_TAC_2	non_intronic	0.917913	mature-tRNA	trub1_prefer
pre-tRNA-Val-TAC-2-1	non_intronic	0.822573	pre-tRNA	trub1_prefer
pre-tRNA-Val-TAC-3-1	non_intronic	0.597788	pre-tRNA	trub1_prefer
tRNA_Val_TAC_3	non_intronic	0.867927	mature-tRNA	trub1_prefer

## Sheet: ED Fig 9e
X	coverage for pre-tRNA	coverage for mature tRNA	Ψ_level in pre-tRNA	Ψ_level in mature tRNA
100	189	19854
101	197	20155
102	209	20399
103	261	20607
104	320	20843.5
105	390	20956
106	585	21195.5
107	695	21210.5
108	757	21228.5
109	799	21221.5
110	983	21214	0.316341	0.785114
111	1204	21393.5
112	1355	21411.5
113	1610	21373
114	1666	21341
115	1706	21261.5	0.959026	0.971959
116	2028	21256.5
117	2098	21249
118	2393	21104
119	2708	21085.5
120	3102	21073
121	3253	21058
122	3307	21044.5
123	3341	21020.5
124	3364	20992.5
125	3384	20977.5
126	3385	20908
127	3386	20402.5
128	3388	20201
129	3387	19779
130	3388	18819
131	3390	17170.5
132	3396	16193	0	0.814897
133	3397	16031.5
134	3399
135	3399
136	3399
137	3364
138	3318
139	3290
140	3154
141	3115
142	3058
143	2994
144	2892
145	2786
146	1013
147	98
148	94
149	91
150	90

## Sheet: ED Fig 9f
X	coverage for pre-tRNA	coverage for mature tRNA	Ψ_level in pre-tRNA	Ψ_level in mature tRNA
100	6	1551
101	7	1616.5
102	7	1661.5
103	17	1810.5
104	18	1846
105	18	1873
106	32	1971.5
107	35	1993.5
108	35	2003.5
109	38	2011
110	44	2016
111	49	2018.5
112	62	2017.5
113	71	2008.5
114	78	2000.5	0.0119212	0.536167
115	84	1984.5	0.403453	0.93438
116	94	1984.5
117	101	1982
118	111	1962.5
119	158	1958.5
120	161	1958
121	175	1956.5
122	179	1956
123	182	1953
124	185	1950.5
125	192	1948
126	195	1932
127	195	1886.5
128	209	1850.5
129	212	1798
130	218	1742.5
131	227	1689.5
132	231	1588.5	0	0.937551
133	234	1579.5
134	248
135	254
136	257
137	260
138	261
139	260
140	266
141	269
142	271
143	271
144	267
145	259
146	257
147	254
148	240
149	223
150	222
151	221
152	215
153	209
154	203
155	202
156	196
157	188
158	184
159	174
160	155
161	153
162	146
163	117
164	88
165	12

## Sheet: ED Fig 9g
Ψ_level	trna_type	xlabel
0.029554	pre-tRNA	pos38/40
0.138336	pre-tRNA	pos38/40
0.238907	pre-tRNA	pos38/40
0.0237386	pre-tRNA	pos38/40
0.186426	pre-tRNA	pos38/40
0.287319	pre-tRNA	pos38/40
0.0799733	pre-tRNA	pos38/40
0.170006	pre-tRNA	pos38/40
0.0577247	pre-tRNA	pos38/40
0	pre-tRNA	pos38/40
0.442799	pre-tRNA	pos27/28
0.323472	pre-tRNA	pos39
0.304899	pre-tRNA	pos27/28
0.27074	pre-tRNA	pos39
0.087645	pre-tRNA	pos27/28
0.186122	pre-tRNA	pos39
0.37438	pre-tRNA	pos39
0.409132	pre-tRNA	pos27/28
0.0614564	pre-tRNA	pos50
0	pre-tRNA	pos50
0.613731	pre-tRNA	pos27/28
0.558728	pre-tRNA	pos27/28
0.316341	pre-tRNA	pos50
0.743706	pre-tRNA	pos27/28
0.887927	pre-tRNA	pos27/28
0.433953	pre-tRNA	pos27/28
0.224061	pre-tRNA	pos27/28
0.237834	pre-tRNA	pos27/28
0.501257	pre-tRNA	pos27/28
0.112911	pre-tRNA	pos27/28
0.656759	pre-tRNA	pos27/28
0.855219	pre-tRNA	pos27/28
0.208513	pre-tRNA	pos39
0.599625	pre-tRNA	pos27/28
0.310814	pre-tRNA	pos27/28
0.845375	pre-tRNA	pos27/28
0.792564	pre-tRNA	pos27/28
0.706648	pre-tRNA	pos39
0.831095	pre-tRNA	pos39
0.84005	pre-tRNA	pos27/28
0.887142	pre-tRNA	pos27/28
0.17071	pre-tRNA	pos27/28
0.125371	pre-tRNA	pos39
0.319978	pre-tRNA	pos27/28
0.719412	pre-tRNA	pos27/28
0.692316	pre-tRNA	pos27/28
0.665621	pre-tRNA	pos39
0.976579	pre-tRNA	pos27/28
0.921731	pre-tRNA	pos27/28
0.496386	pre-tRNA	pos39
0.691141	pre-tRNA	pos27/28
0.810385	pre-tRNA	pos39
0.688347	pre-tRNA	pos39
0.886213	pre-tRNA	pos27/28
0.31846	pre-tRNA	pos39
1	pre-tRNA	pos27/28
0.98783	pre-tRNA	pos39
0.654886	pre-tRNA	pos39
1	pre-tRNA	pos31/32
0.900174	pre-tRNA	pos31/32
0.794921	pre-tRNA	pos31/32
0.685533	pre-tRNA	pos39
0.984481	pre-tRNA	pos39
0.0750856	pre-tRNA	pos27/28
0.0288195	pre-tRNA	pos27/28
0	pre-tRNA	pos27/28
0.0704233	pre-tRNA	pos27/28
0.892723	pre-tRNA	pos27/28
0.043414	pre-tRNA	pose1/e12/e13
0.0384492	pre-tRNA	pose1/e12/e13
0.229129	pre-tRNA	pos31/32
0.437228	pre-tRNA	pos39
0.102424	pre-tRNA	pose1/e12/e13
0.190626	pre-tRNA	pose1/e12/e13
0.202002	pre-tRNA	pose1/e12/e13
0.482132	pre-tRNA	pos31/32
0.544135	pre-tRNA	pos39
0.108211	pre-tRNA	pose1/e12/e13
0.0985551	pre-tRNA	pose1/e12/e13
0.624871	pre-tRNA	pos38/40
0.174101	pre-tRNA	pose1/e12/e13
0.213385	pre-tRNA	pose1/e12/e13
0.244546	pre-tRNA	pos38/40
0.248982	pre-tRNA	pose1/e12/e13
0.120134	pre-tRNA	pos27/28
0.437389	pre-tRNA	pos27/28
0.276297	pre-tRNA	pos31/32
0.0935268	pre-tRNA	pose1/e12/e13
0.103772	pre-tRNA	pose1/e12/e13
0.182461	pre-tRNA	pos31/32
0.470709	pre-tRNA	pos39
0.194865	pre-tRNA	pose1/e12/e13
0.00480541	pre-tRNA	pose1/e12/e13
0.81203	pre-tRNA	pos27/28
0.879109	pre-tRNA	pos39
1	pre-tRNA	pos27/28
0.905111	pre-tRNA	pos39
0.96845	pre-tRNA	pos27/28
0.936802	pre-tRNA	pos39
0.701522	pre-tRNA	pos27/28
0.454557	pre-tRNA	pos39
0.632866	pre-tRNA	pos39
0.888484	pre-tRNA	pos39
1	pre-tRNA	pos27/28
0.866791	pre-tRNA	pos27/28
0.978886	pre-tRNA	pos39
0.136956	pre-tRNA	pos27/28
0.206043	pre-tRNA	pos27/28
0.591034	pre-tRNA	pos39
0.0267009	pre-tRNA	pos27/28
1	pre-tRNA	pos27/28
0.775207	pre-tRNA	pos31/32
1	pre-tRNA	pos39
0.790188	pre-tRNA	pos27/28
0.0228633	pre-tRNA	pos31/32
0.781939	pre-tRNA	pos39
0.913083	pre-tRNA	pos27/28
0.204662	pre-tRNA	pos31/32
0.999431	pre-tRNA	pos39
0.939222	pre-tRNA	pos27/28
0.201078	pre-tRNA	pos31/32
0.888484	pre-tRNA	pos39
0.632829	pre-tRNA	pos27/28
0.576402	pre-tRNA	pos39
0.599846	pre-tRNA	pos27/28
0.2843	pre-tRNA	pos39
0.790831	pre-tRNA	pos27/28
0.860815	pre-tRNA	pos27/28
0.304445	pre-tRNA	pos39
0.842769	pre-tRNA	pos38/40
0.273117	pre-tRNA	pos31/32
0.831486	pre-tRNA	pos38/40
0.316729	pre-tRNA	pos38/40
0.588897	pre-tRNA	pos38/40
0.324223	pre-tRNA	pos38/40
0.166483	pre-tRNA	pos31/32
0.210572	pre-tRNA	pos31/32
0.642749	pre-tRNA	pos38/40
0.077904	pre-tRNA	pos31/32
0.218668	pre-tRNA	pos38/40
0.720821	pre-tRNA	pos31/32
0.774396	pre-tRNA	pos38/40
0.305591	pre-tRNA	pos38/40
0.0456991	pre-tRNA	pos31/32
0.0755127	pre-tRNA	pos38/40
0.235523	pre-tRNA	pose1/e12/e13
0.0969997	pre-tRNA	pose1/e12/e13
0.673312	pre-tRNA	pos39
0.164832	pre-tRNA	pose1/e12/e13
0	pre-tRNA	pose1/e12/e13
0.338928	pre-tRNA	pos27/28
0.31602	pre-tRNA	pos27/28
0.136762	pre-tRNA	pos39
0.834035	pre-tRNA	pos27/28
0.683128	pre-tRNA	pos39
0.933191	pre-tRNA	pos27/28
0.895917	pre-tRNA	pos27/28
0.982535	pre-tRNA	pos27/28
1	pre-tRNA	pos27/28
1	pre-tRNA	pos27/28
0.935514	pre-tRNA	pos27/28
0.921582	pre-tRNA	pos27/28
0.968224	pre-tRNA	pos27/28
1	pre-tRNA	pos27/28
1	pre-tRNA	pos27/28
0.234279	pre-tRNA	pos27/28
0.596922	pre-tRNA	pos27/28
0.62124	pre-tRNA	pos31/32
0.1673	mature-tRNA	pos38/40
0.287073	mature-tRNA	pos38/40
0.298131	mature-tRNA	pos38/40
0.559406	mature-tRNA	pos38/40
0.57523	mature-tRNA	pos38/40
0.160641	mature-tRNA	pos38/40
0.561553	mature-tRNA	pos38/40
0.21215	mature-tRNA	pos38/40
0.334244	mature-tRNA	pos38/40
0.49564	mature-tRNA	pos27/28
0.473184	mature-tRNA	pos39
0.166293	mature-tRNA	pos27/28
0.299514	mature-tRNA	pos39
0.695742	mature-tRNA	pos39
0.975385	mature-tRNA	pos27/28
0.294833	mature-tRNA	pos50
0.192041	mature-tRNA	pos50
0.386402	mature-tRNA	pos27/28
0.685535	mature-tRNA	pos27/28
0.785114	mature-tRNA	pos50
0.710893	mature-tRNA	pos27/28
0.229346	mature-tRNA	pos27/28
0.957448	mature-tRNA	pos27/28
0.183637	mature-tRNA	pos27/28
0.741841	mature-tRNA	pos27/28
0.238773	mature-tRNA	pos27/28
0.873864	mature-tRNA	pos27/28
0.828291	mature-tRNA	pos27/28
0.317408	mature-tRNA	pos39
0.783121	mature-tRNA	pos27/28
0.610202	mature-tRNA	pos27/28
0.539173	mature-tRNA	pos27/28
0.572788	mature-tRNA	pos27/28
0.58363	mature-tRNA	pos39
0.374585	mature-tRNA	pos27/28
0.554456	mature-tRNA	pos27/28
0.54882	mature-tRNA	pos39
0.73031	mature-tRNA	pos27/28
0.642704	mature-tRNA	pos27/28
0.488512	mature-tRNA	pos39
0.826998	mature-tRNA	pos27/28
0.966883	mature-tRNA	pos39
0.947555	mature-tRNA	pos39
0.872368	mature-tRNA	pos27/28
0.907338	mature-tRNA	pos39
0.901518	mature-tRNA	pos39
0.945052	mature-tRNA	pos31/32
0.952433	mature-tRNA	pos31/32
0.968754	mature-tRNA	pos39
0.141855	mature-tRNA	pos27/28
0.131147	mature-tRNA	pos27/28
0.881157	mature-tRNA	pose1/e12/e13
0.801725	mature-tRNA	pose1/e12/e13
0.573931	mature-tRNA	pos31/32
0.230018	mature-tRNA	pos39
0.641618	mature-tRNA	pose1/e12/e13
0.773806	mature-tRNA	pos38/40
0.677621	mature-tRNA	pose1/e12/e13
0.758412	mature-tRNA	pos38/40
0.125281	mature-tRNA	pos27/28
0.322566	mature-tRNA	pos27/28
0.907659	mature-tRNA	pos31/32
0.683046	mature-tRNA	pose1/e12/e13
0.527536	mature-tRNA	pose1/e12/e13
0.863313	mature-tRNA	pos31/32
0.746208	mature-tRNA	pos39
0.850548	mature-tRNA	pose1/e12/e13
0.712702	mature-tRNA	pose1/e12/e13
0.965575	mature-tRNA	pos27/28
0.98658	mature-tRNA	pos39
1	mature-tRNA	pos27/28
0.966078	mature-tRNA	pos39
0.793572	mature-tRNA	pos27/28
0.868426	mature-tRNA	pos39
0.501482	mature-tRNA	pos27/28
0.529606	mature-tRNA	pos39
0.900985	mature-tRNA	pos27/28
0.854511	mature-tRNA	pos31/32
0.943984	mature-tRNA	pos39
0.619546	mature-tRNA	pos27/28
0.708773	mature-tRNA	pos31/32
0.913119	mature-tRNA	pos39
0.635238	mature-tRNA	pos27/28
0.718994	mature-tRNA	pos31/32
0.939406	mature-tRNA	pos39
0.564483	mature-tRNA	pos27/28
0.444359	mature-tRNA	pos39
0.45565	mature-tRNA	pos27/28
0.524697	mature-tRNA	pos27/28
0.229256	mature-tRNA	pos39
0.822449	mature-tRNA	pos38/40
0.795709	mature-tRNA	pos31/32
0.907562	mature-tRNA	pos38/40
0.813741	mature-tRNA	pos31/32
0.756023	mature-tRNA	pos31/32
0.794813	mature-tRNA	pos38/40
0.915182	mature-tRNA	pos31/32
0.903797	mature-tRNA	pos38/40
0.877275	mature-tRNA	pos38/40
0.850933	mature-tRNA	pos31/32
0.866437	mature-tRNA	pose1/e12/e13
0.558238	mature-tRNA	pose1/e12/e13
0.688089	mature-tRNA	pos39
0.694198	mature-tRNA	pose1/e12/e13
0.584382	mature-tRNA	pose1/e12/e13
0.474234	mature-tRNA	pos27/28
0.222138	mature-tRNA	pos27/28
0.531539	mature-tRNA	pos39
0.483203	mature-tRNA	pos27/28
0.716233	mature-tRNA	pos39
0.576799	mature-tRNA	pos27/28
0.994038	mature-tRNA	pos27/28
1	mature-tRNA	pos27/28
0.912962	mature-tRNA	pos27/28
1	mature-tRNA	pos27/28
1	mature-tRNA	pos27/28
1	mature-tRNA	pos27/28
0.211627	mature-tRNA	pos27/28
0.352497	mature-tRNA	pos27/28
0.847846	mature-tRNA	pos31/32
